# Supplementary material for: (4-Amino­pyridine-κN 1)(2,2′-bi­pyridine-κ2 N,N′)(2,2′:6′,2′′-terpyridine-κ3 N,N′,N′′)ruthenium(II) bis­(hexa­fluorido­phosphate) unknown solvate
Source: IUCrdata. 2021 Mar 23;6(Pt 3):0. doi: 10.1107/S241431462100287X (PMC9462321; doi:10.1107/S241431462100287X)
Supplement: Supplementary file 1 [file x-06-00000-sup1.cif]

##############################################################################
#                                                                            #
# This CIF contains the data for a data article accepted for                 #
# publication in IUCrData. It conforms to the requirements of                #
# Notes for Authors for IUCrData, and has been                               #
# peer reviewed under the auspices of IUCrData.                              #
#                                                                            #
# Full details of the Crystallographic Information File format               #
# are given in the paper "The Crystallographic Information File (CIF):       #
# a New Standard Archive File for Crystallography" by S. R. Hall, F. H.      #
# Allen and I. D. Brown [Acta Cryst. (1991), A47, 655-685].                  #
#                                                                            #
# The current version of the core CIF dictionary is obtainable from          #
# ftp://ftp.iucr.org/pub/cif_core.dic.                                       #
#                                                                            #
# Software is freely available for graphical display of the structure(s)     #
# in this CIF. For information consult the CIF software page                 #
# http://www.iucr.org/resources/cif/software.                                #
#                                                                            #
# This file may be used for bona fide research purposes within the           #
# scientific community so long as proper attribution is given to the data    # 
# article from which it was obtained.                                        #
#                                                                            #
##############################################################################
data_I
_database_code_depnum_ccdc_archive 'CCDC 2071159'
_audit_creation_method
;
Olex2 1.2-ac3
(compiled 2017.08.10 svn.r3458 for OlexSys, GUI svn.r5381)
;
_publ_contact_author_name     ' '
_publ_contact_author_address     ?
_publ_contact_author_email     ?
_publ_contact_author_phone     ?
_chemical_name_systematic
;\
(4-Aminopyridine-\k<i>N</i>^1^)(2,2'-bipyridine-\k^2^<i>N</i>,<i>N</i>')\
(2,2':6',2''-terpyridine-\k^3^<i>N</i>,<i>N</i>',<i>N</i>'')\
ruthenium(II) bis(hexafluoridophosphate) unknown solvate
;
_chemical_name_common     ?
_chemical_formula_moiety     'C30 H25 N7 Ru 2+, 2(F6 P -)'
_chemical_formula_sum     'C30 H25 F12 N7 P2 Ru'
_chemical_formula_iupac     '[Ru (C5 H6 N2) (C10 H8 N2) (C15 H11 N3)] (P F6)2'
_chemical_formula_weight     874.58
_chemical_melting_point     ?
_space_group_crystal_system     triclinic
_space_group_name_H-M_alt     'P -1'
_space_group_name_Hall     '-P 1'
loop_
    _space_group_symop_operation_xyz
    'x, y, z'
    '-x, -y, -z'
_cell_length_a     11.6594(4)
_cell_length_b     13.4335(2)
_cell_length_c     13.7219(3)
_cell_angle_alpha     64.764(2)
_cell_angle_beta     69.337(3)
_cell_angle_gamma     86.320(2)
_cell_volume     1809.56(9)
_cell_formula_units_Z     2
_cell_measurement_reflns_used     21227
_cell_measurement_theta_min     3.6820
_cell_measurement_theta_max     77.5190
_cell_measurement_temperature     100.00(10)
_exptl_crystal_description     needle
_exptl_crystal_colour     red
_exptl_crystal_size_max     0.205
_exptl_crystal_size_mid     0.048
_exptl_crystal_size_min     0.035
_exptl_crystal_density_diffrn     1.605
_exptl_crystal_density_meas     ?
_exptl_crystal_density_method     ?
_exptl_crystal_F_000     872
_exptl_absorpt_coefficient_mu     5.212
_exptl_absorpt_correction_type     multi-scan
_exptl_absorpt_process_details
;
(CrysAlisPro; Rigaku OD, 2018)
;
_exptl_absorpt_correction_T_min     0.60364
_exptl_absorpt_correction_T_max     1.00000
_diffrn_ambient_temperature     100.00(10)
_diffrn_source     'micro-focus sealed X-ray tube'
_diffrn_radiation_type     CuK\a
_diffrn_radiation_wavelength     1.54184
_diffrn_radiation_monochromator     mirror
_diffrn_measurement_device_type
                     'Rigaku Oxford Diffraction XtaLAB Synergy, Dualflex, HyPix'
_diffrn_measurement_device     'four-circle diffractometer'
_diffrn_measurement_method     '\w scans'
_diffrn_detector     'CCD plate'
_diffrn_detector_area_resol_mean     ?
_diffrn_reflns_number     37534
_diffrn_reflns_av_R_equivalents     0.0689
_diffrn_reflns_av_unetI/netI     0.0489
_diffrn_reflns_theta_min     3.657
_diffrn_reflns_theta_max     77.935
_diffrn_reflns_theta_full     74.504
_diffrn_measured_fraction_theta_max     0.980
_diffrn_measured_fraction_theta_full     0.998
_diffrn_reflns_limit_h_min     -14
_diffrn_reflns_limit_h_max     14
_diffrn_reflns_limit_k_min     -16
_diffrn_reflns_limit_k_max     16
_diffrn_reflns_limit_l_min     -14
_diffrn_reflns_limit_l_max     17
_diffrn_radiation_probe     x-ray
_refine_special_details
;
Reflection contributions from highly disordered solvent were
fixed and added to the calculated structure factors using the
SQUEEZE routine of program Platon (Spek, 2015), which determined
there to be 59 electrons in 264 \%A^3^ treated this way per unit
cell. Because the exact identity and amount of solvent were
unknown, no solvent was included in the atom list or molecular
formula. Thus all calculated quantities that derive from the
molecular formula (e.g., F(000), density, molecular weight, etc.)
are known to be incorrect.
Hexafluorophophate anion P2/F7-F12 is modeled as disordered
over two positions (0.634(8):0.366(8)). Analogous bond lengths
and angles were restrained to be similar. Anisotropic displacement
parameters for proximal atoms were restrained to be similar and
restrained toward the expected motion relative to bond direction.
The NH~2~ hydrogen atoms were located in a difference Fourier map and refined
freely. The remaining hydrogen atoms were given riding models: C---H = 0.93
\%A and <i>U</i>~iso~(H) = 1.2<i>U</i>~eq~(carrier C).
;
_reflns_number_total     7587
_reflns_number_gt     6954
_reflns_threshold_expression     'I > 2\s(I)'
_refine_ls_structure_factor_coef     Fsqd
_refine_ls_matrix_type     full
_refine_ls_R_factor_all     0.0466
_refine_ls_R_factor_gt     0.0435
_refine_ls_wR_factor_gt     0.1204
_refine_ls_wR_factor_ref     0.1237
_refine_ls_goodness_of_fit_ref     1.094
_refine_ls_restrained_S_all     1.091
_refine_ls_number_reflns     7587
_refine_ls_number_parameters     535
_refine_ls_number_restraints     57
_refine_ls_hydrogen_treatment     mixed
_refine_ls_weighting_scheme     calc
_refine_ls_weighting_details
              'w=1/[\s^2^(Fo^2^)+(0.0810P)^2^+0.8329P] where P=(Fo^2^+2Fc^2^)/3'
_atom_sites_solution_hydrogens     mixed
_atom_sites_solution_primary     dual
_atom_sites_solution_secondary     difmap
_refine_ls_shift/su_max     0.001
_refine_ls_shift/su_mean     0.000
_refine_diff_density_max     0.893
_refine_diff_density_min     -1.461
_refine_ls_extinction_method     none
_refine_ls_extinction_coef     .
loop_
    _atom_type_symbol
    _atom_type_description
    _atom_type_scat_dispersion_real
    _atom_type_scat_dispersion_imag
    _atom_type_scat_source
    'C' 'C' 0.0181 0.0091
                         'International Tables Vol C Tables 4.2.6.8 and 6.1.1.4'
    'H' 'H' 0.0000 0.0000
                         'International Tables Vol C Tables 4.2.6.8 and 6.1.1.4'
    'F' 'F' 0.0727 0.0534
                         'International Tables Vol C Tables 4.2.6.8 and 6.1.1.4'
    'N' 'N' 0.0311 0.0180
                         'International Tables Vol C Tables 4.2.6.8 and 6.1.1.4'
    'P' 'P' 0.2955 0.4335
                         'International Tables Vol C Tables 4.2.6.8 and 6.1.1.4'
    'Ru' 'Ru' 0.0552 3.2960
                         'International Tables Vol C Tables 4.2.6.8 and 6.1.1.4'
_computing_data_collection
;
CrysAlisPro (Rigaku OD, 2018)
;
_computing_cell_refinement
;
CrysAlisPro (Rigaku OD, 2018)
;
_computing_data_reduction
;
CrysAlisPro (Rigaku OD, 2018)
;
_computing_structure_solution
;
ShelXT (Sheldrick, 2015a)
;
_computing_structure_refinement
;
ShelXL (Sheldrick, 2015b)
;
_computing_molecular_graphics
;
<i>OLEX2</i> (Dolomanov <i>et al.</i>,  2009)
;
_computing_publication_material
;
<i>OLEX2</i> (Dolomanov <i>et al.</i>,  2009)
;
loop_
    _atom_site_type_symbol
    _atom_site_label
    _atom_site_fract_x
    _atom_site_fract_y
    _atom_site_fract_z
    _atom_site_U_iso_or_equiv
    _atom_site_adp_type
    _atom_site_calc_flag
    _atom_site_occupancy
    _atom_site_disorder_assembly
    _atom_site_disorder_group
    Ru Ru1 0.37269(2) 0.38839(2) 0.81766(2) 0.02018(9) Uani d 1 . .
    P P1 1.10072(8) 0.73218(7) 0.26920(7) 0.02873(18) Uani d 1 . .
    P P2 0.7331(5) 1.0900(5) 0.3394(5) 0.0252(5) Uani d 0.634(8) A 1
    F F7 0.7674(5) 1.1703(4) 0.2054(4) 0.0474(13) Uani d 0.634(8) A 1
    F F8 0.6970(5) 1.0075(4) 0.4726(3) 0.0460(12) Uani d 0.634(8) A 1
    F F9 0.6916(7) 1.1905(6) 0.3720(8) 0.0407(16) Uani d 0.634(8) A 1
    F F10 0.8698(3) 1.1133(5) 0.3305(5) 0.0496(13) Uani d 0.634(8) A 1
    F F11 0.7770(5) 0.9895(3) 0.3067(4) 0.0411(10) Uani d 0.634(8) A 1
    F F12 0.5973(3) 1.0663(3) 0.3487(4) 0.0398(10) Uani d 0.634(8) A 1
    P P2' 0.7491(9) 1.0940(9) 0.3397(9) 0.0252(5) Uani d 0.366(8) A 2
    F F7' 0.7352(9) 1.1218(10) 0.2193(8) 0.050(2) Uani d 0.366(8) A 2
    F F8' 0.7637(9) 1.0637(9) 0.4585(6) 0.064(3) Uani d 0.366(8) A 2
    F F9' 0.6634(14) 1.1874(13) 0.3561(16) 0.057(4) Uani d 0.366(8) A 2
    F F10' 0.8666(7) 1.1817(8) 0.2721(7) 0.053(2) Uani d 0.366(8) A 2
    F F11' 0.8379(11) 1.0021(6) 0.3211(7) 0.063(3) Uani d 0.366(8) A 2
    F F12' 0.6336(9) 1.0051(9) 0.4044(8) 0.075(4) Uani d 0.366(8) A 2
    F F1 1.0213(2) 0.65559(17) 0.40258(17) 0.0374(4) Uani d 1 . .
    F F2 1.1806(2) 0.80744(19) 0.13693(18) 0.0517(6) Uani d 1 . .
    F F3 1.0644(2) 0.83963(17) 0.29106(19) 0.0451(5) Uani d 1 . .
    F F4 1.2197(2) 0.7291(2) 0.3027(2) 0.0479(5) Uani d 1 . .
    F F5 1.1364(2) 0.62302(17) 0.24975(18) 0.0409(5) Uani d 1 . .
    F F6 0.9824(2) 0.7333(2) 0.2368(2) 0.0475(5) Uani d 1 . .
    N N1 0.2568(2) 0.4706(2) 0.7296(2) 0.0218(5) Uani d 1 . .
    N N2 0.2868(2) 0.46862(19) 0.9086(2) 0.0218(5) Uani d 1 . .
    N N3 0.4523(2) 0.3333(2) 0.9430(2) 0.0220(5) Uani d 1 . .
    N N4 0.4476(2) 0.2897(2) 0.7314(2) 0.0224(5) Uani d 1 . .
    N N5 0.2485(2) 0.2490(2) 0.9140(2) 0.0228(5) Uani d 1 . .
    N N6 0.5148(2) 0.5200(2) 0.7125(2) 0.0221(5) Uani d 1 . .
    N N7 0.8026(3) 0.7730(2) 0.4900(2) 0.0323(6) Uani d 1 . .
    H H7A 0.788(4) 0.839(4) 0.443(4) 0.045(12) Uiso d 1 . .
    H H7B 0.874(5) 0.756(4) 0.462(4) 0.039(11) Uiso d 1 . .
    C C1 0.2434(3) 0.4657(2) 0.6385(3) 0.0254(6) Uani d 1 . .
    H H1 0.291460 0.420904 0.607439 0.030 Uiso calc 1 . .
    C C2 0.1609(3) 0.5247(3) 0.5887(3) 0.0306(6) Uani d 1 . .
    H H2 0.153700 0.519234 0.525753 0.037 Uiso calc 1 . .
    C C3 0.0893(3) 0.5919(3) 0.6342(3) 0.0307(6) Uani d 1 . .
    H H3 0.034405 0.633183 0.601418 0.037 Uiso calc 1 . .
    C C4 0.1007(3) 0.5969(3) 0.7288(3) 0.0275(6) Uani d 1 . .
    H H4 0.052755 0.641032 0.760924 0.033 Uiso calc 1 . .
    C C5 0.1837(3) 0.5359(2) 0.7757(2) 0.0236(6) Uani d 1 . .
    C C6 0.2013(3) 0.5350(2) 0.8771(2) 0.0229(5) Uani d 1 . .
    C C7 0.1376(3) 0.5906(2) 0.9419(3) 0.0275(6) Uani d 1 . .
    H H7 0.079962 0.637559 0.920137 0.033 Uiso calc 1 . .
    C C8 0.1610(3) 0.5754(3) 1.0395(3) 0.0286(6) Uani d 1 . .
    H H8 0.118928 0.612239 1.083467 0.034 Uiso calc 1 . .
    C C9 0.2473(3) 0.5051(3) 1.0718(3) 0.0274(6) Uani d 1 . .
    H H9 0.262188 0.493652 1.137817 0.033 Uiso calc 1 . .
    C C10 0.3104(3) 0.4525(2) 1.0044(2) 0.0234(5) Uani d 1 . .
    C C11 0.4040(3) 0.3739(2) 1.0248(2) 0.0230(5) Uani d 1 . .
    C C12 0.4403(3) 0.3416(2) 1.1177(3) 0.0275(6) Uani d 1 . .
    H H12 0.405843 0.369343 1.172197 0.033 Uiso calc 1 . .
    C C13 0.5288(3) 0.2674(3) 1.1306(3) 0.0305(6) Uani d 1 . .
    H H13 0.553485 0.244645 1.193696 0.037 Uiso calc 1 . .
    C C14 0.5795(3) 0.2280(3) 1.0476(3) 0.0294(6) Uani d 1 . .
    H H14 0.640121 0.179610 1.053191 0.035 Uiso calc 1 . .
    C C15 0.5383(3) 0.2622(2) 0.9562(3) 0.0253(6) Uani d 1 . .
    H H15 0.571622 0.234576 0.901436 0.030 Uiso calc 1 . .
    C C16 0.5486(3) 0.3166(3) 0.6349(2) 0.0262(6) Uani d 1 . .
    H H16 0.589513 0.387274 0.599341 0.031 Uiso calc 1 . .
    C C17 0.5944(3) 0.2441(3) 0.5865(3) 0.0303(6) Uani d 1 . .
    H H17 0.665195 0.265426 0.520469 0.036 Uiso calc 1 . .
    C C18 0.5334(3) 0.1395(3) 0.6375(3) 0.0341(7) Uani d 1 . .
    H H18 0.562727 0.088974 0.606993 0.041 Uiso calc 1 . .
    C C19 0.4278(3) 0.1115(3) 0.7348(3) 0.0332(7) Uani d 1 . .
    H H19 0.384625 0.041956 0.769832 0.040 Uiso calc 1 . .
    C C20 0.3864(3) 0.1874(2) 0.7802(2) 0.0258(6) Uani d 1 . .
    C C21 0.2743(3) 0.1641(2) 0.8831(3) 0.0259(6) Uani d 1 . .
    C C22 0.2002(3) 0.0650(3) 0.9452(3) 0.0328(7) Uani d 1 . .
    H H22 0.219654 0.008042 0.922482 0.039 Uiso calc 1 . .
    C C23 0.0973(3) 0.0506(3) 1.0408(3) 0.0341(7) Uani d 1 . .
    H H23 0.047101 -0.016087 1.083761 0.041 Uiso calc 1 . .
    C C24 0.0702(3) 0.1377(3) 1.0714(3) 0.0342(7) Uani d 1 . .
    H H24 0.001050 0.130683 1.135126 0.041 Uiso calc 1 . .
    C C25 0.1470(3) 0.2343(3) 1.0063(3) 0.0305(6) Uani d 1 . .
    H H25 0.127937 0.292519 1.027142 0.037 Uiso calc 1 . .
    C C26 0.4942(3) 0.6264(2) 0.6595(3) 0.0248(6) Uani d 1 . .
    H H26 0.412847 0.642386 0.672401 0.030 Uiso calc 1 . .
    C C27 0.5858(3) 0.7132(2) 0.5873(3) 0.0263(6) Uani d 1 . .
    H H27 0.565308 0.784856 0.554318 0.032 Uiso calc 1 . .
    C C28 0.7101(3) 0.6927(2) 0.5640(2) 0.0251(6) Uani d 1 . .
    C C29 0.7319(3) 0.5828(2) 0.6237(2) 0.0241(6) Uani d 1 . .
    H H29 0.812223 0.564980 0.615131 0.029 Uiso calc 1 . .
    C C30 0.6346(3) 0.5016(2) 0.6948(2) 0.0218(5) Uani d 1 . .
    H H30 0.652158 0.429826 0.732977 0.026 Uiso calc 1 . .
loop_
    _atom_site_aniso_label
    _atom_site_aniso_U_11
    _atom_site_aniso_U_22
    _atom_site_aniso_U_33
    _atom_site_aniso_U_12
    _atom_site_aniso_U_13
    _atom_site_aniso_U_23
    Ru1 0.02185(13) 0.01787(13) 0.01976(13) 0.00208(8) -0.00411(9) -0.00992(9)
    P1 0.0302(4) 0.0258(4) 0.0281(4) 0.0078(3) -0.0069(3) -0.0133(3)
    P2 0.0259(14) 0.0224(5) 0.0259(4) 0.0062(8) -0.0056(7) -0.0125(3)
    F7 0.053(3) 0.037(2) 0.0266(17) 0.016(2) -0.0008(17) -0.0028(18)
    F8 0.056(3) 0.045(2) 0.0261(17) 0.0199(19) -0.0098(16) -0.0117(15)
    F9 0.040(3) 0.030(2) 0.057(4) 0.0088(19) -0.012(2) -0.028(2)
    F10 0.0279(18) 0.064(3) 0.068(3) 0.0084(18) -0.0137(18) -0.041(3)
    F11 0.055(3) 0.0336(19) 0.043(2) 0.0238(19) -0.0195(19) -0.0247(15)
    F12 0.0327(18) 0.039(2) 0.052(2) 0.0043(14) -0.0122(15) -0.0257(18)
    P2' 0.0259(14) 0.0224(5) 0.0259(4) 0.0062(8) -0.0056(7) -0.0125(3)
    F7' 0.052(5) 0.063(6) 0.042(4) 0.014(4) -0.023(4) -0.025(5)
    F8' 0.068(6) 0.092(7) 0.029(3) 0.036(5) -0.019(4) -0.025(4)
    F9' 0.056(8) 0.059(7) 0.060(6) 0.039(6) -0.020(5) -0.034(4)
    F10' 0.046(4) 0.051(5) 0.056(5) -0.021(3) 0.001(3) -0.030(4)
    F11' 0.072(6) 0.033(4) 0.043(4) 0.028(4) 0.008(4) -0.004(3)
    F12' 0.063(6) 0.074(6) 0.059(5) -0.034(5) 0.024(4) -0.034(5)
    F1 0.0420(11) 0.0331(10) 0.0298(9) 0.0064(8) -0.0089(8) -0.0107(8)
    F2 0.0529(14) 0.0400(12) 0.0336(10) 0.0117(10) 0.0055(9) -0.0085(9)
    F3 0.0476(13) 0.0297(10) 0.0489(12) 0.0081(9) -0.0023(10) -0.0215(9)
    F4 0.0347(11) 0.0551(14) 0.0661(14) 0.0075(10) -0.0201(10) -0.0358(12)
    F5 0.0560(13) 0.0330(10) 0.0431(11) 0.0180(9) -0.0223(10) -0.0231(9)
    F6 0.0473(13) 0.0495(13) 0.0487(12) 0.0148(10) -0.0271(11) -0.0175(10)
    N1 0.0215(11) 0.0203(11) 0.0208(11) 0.0004(9) -0.0053(9) -0.0081(9)
    N2 0.0223(12) 0.0184(11) 0.0212(11) 0.0011(9) -0.0038(9) -0.0087(9)
    N3 0.0223(12) 0.0198(11) 0.0222(11) 0.0036(9) -0.0055(9) -0.0098(9)
    N4 0.0251(12) 0.0195(11) 0.0231(11) 0.0032(9) -0.0066(9) -0.0115(9)
    N5 0.0258(12) 0.0178(11) 0.0196(11) -0.0023(9) -0.0035(9) -0.0065(9)
    N6 0.0242(12) 0.0172(11) 0.0208(11) -0.0016(9) -0.0037(9) -0.0077(9)
    N7 0.0269(14) 0.0248(13) 0.0331(14) 0.0013(11) -0.0031(11) -0.0077(11)
    C1 0.0249(14) 0.0240(14) 0.0253(13) -0.0012(11) -0.0053(11) -0.0114(11)
    C2 0.0287(16) 0.0364(17) 0.0266(14) -0.0019(13) -0.0094(12) -0.0132(13)
    C3 0.0280(15) 0.0338(16) 0.0280(14) 0.0027(12) -0.0106(12) -0.0110(13)
    C4 0.0223(14) 0.0300(15) 0.0282(15) 0.0032(11) -0.0057(11) -0.0137(12)
    C5 0.0210(13) 0.0228(13) 0.0252(13) 0.0013(10) -0.0044(11) -0.0118(11)
    C6 0.0214(13) 0.0213(13) 0.0238(13) 0.0029(10) -0.0044(10) -0.0108(11)
    C7 0.0276(15) 0.0229(14) 0.0304(15) 0.0052(11) -0.0071(12) -0.0132(12)
    C8 0.0333(16) 0.0257(15) 0.0281(14) 0.0075(12) -0.0071(12) -0.0167(12)
    C9 0.0308(16) 0.0273(15) 0.0243(14) 0.0031(12) -0.0080(12) -0.0130(12)
    C10 0.0270(14) 0.0205(13) 0.0227(13) 0.0026(11) -0.0070(11) -0.0109(11)
    C11 0.0269(14) 0.0187(12) 0.0213(13) -0.0001(11) -0.0044(11) -0.0098(10)
    C12 0.0311(16) 0.0244(14) 0.0275(14) 0.0041(12) -0.0084(12) -0.0136(12)
    C13 0.0301(16) 0.0316(16) 0.0297(15) 0.0081(13) -0.0109(12) -0.0138(13)
    C14 0.0324(16) 0.0233(14) 0.0320(15) 0.0087(12) -0.0117(13) -0.0122(12)
    C15 0.0258(14) 0.0194(13) 0.0264(14) 0.0038(11) -0.0043(11) -0.0104(11)
    C16 0.0319(15) 0.0256(14) 0.0219(13) -0.0004(12) -0.0052(11) -0.0141(11)
    C17 0.0301(16) 0.0340(16) 0.0269(14) 0.0021(12) -0.0043(12) -0.0180(13)
    C18 0.0406(19) 0.0294(16) 0.0353(16) 0.0036(13) -0.0066(14) -0.0223(14)
    C19 0.0411(18) 0.0268(15) 0.0318(15) 0.0002(13) -0.0061(14) -0.0179(13)
    C20 0.0294(15) 0.0237(14) 0.0247(13) 0.0026(11) -0.0068(12) -0.0132(11)
    C21 0.0295(15) 0.0214(13) 0.0261(14) 0.0021(11) -0.0070(12) -0.0121(11)
    C22 0.0355(17) 0.0260(15) 0.0340(16) 0.0007(13) -0.0071(13) -0.0144(13)
    C23 0.0308(17) 0.0282(16) 0.0343(16) -0.0057(13) -0.0056(13) -0.0091(13)
    C24 0.0260(16) 0.0334(17) 0.0330(16) -0.0041(13) 0.0009(12) -0.0136(14)
    C25 0.0282(16) 0.0300(16) 0.0275(14) 0.0017(12) -0.0008(12) -0.0144(12)
    C26 0.0242(14) 0.0203(13) 0.0275(14) 0.0030(11) -0.0062(11) -0.0109(11)
    C27 0.0276(15) 0.0215(13) 0.0259(14) 0.0045(11) -0.0070(11) -0.0092(11)
    C28 0.0278(15) 0.0239(14) 0.0239(13) 0.0032(11) -0.0077(11) -0.0119(11)
    C29 0.0254(14) 0.0221(14) 0.0237(13) 0.0060(11) -0.0066(11) -0.0111(11)
    C30 0.0224(13) 0.0197(12) 0.0215(12) 0.0024(10) -0.0043(10) -0.0103(10)
_geom_special_details     ?
loop_
    _geom_bond_atom_site_label_1
    _geom_bond_atom_site_label_2
    _geom_bond_site_symmetry_2
    _geom_bond_distance
    _geom_bond_publ_flag
    Ru1 N1 . 2.080(2) y
    Ru1 N2 . 1.962(2) y
    Ru1 N3 . 2.079(2) y
    Ru1 N4 . 2.093(2) y
    Ru1 N5 . 2.058(2) y
    Ru1 N6 . 2.113(2) y
    P1 F1 . 1.608(2) ?
    P1 F2 . 1.596(2) ?
    P1 F3 . 1.598(2) ?
    P1 F4 . 1.601(2) ?
    P1 F5 . 1.604(2) ?
    P1 F6 . 1.589(2) ?
    P2 F7 . 1.597(6) ?
    P2 F8 . 1.591(6) ?
    P2 F9 . 1.593(7) ?
    P2 F10 . 1.596(6) ?
    P2 F11 . 1.598(6) ?
    P2 F12 . 1.585(6) ?
    P2' F7' . 1.596(11) ?
    P2' F8' . 1.573(11) ?
    P2' F9' . 1.595(11) ?
    P2' F10' . 1.583(11) ?
    P2' F11' . 1.606(11) ?
    P2' F12' . 1.577(11) ?
    N1 C1 . 1.342(4) ?
    N1 C5 . 1.375(4) ?
    N2 C6 . 1.356(4) ?
    N2 C10 . 1.362(4) ?
    N3 C11 . 1.382(4) ?
    N3 C15 . 1.345(4) ?
    N4 C16 . 1.348(4) ?
    N4 C20 . 1.361(4) ?
    N5 C21 . 1.359(4) ?
    N5 C25 . 1.343(4) ?
    N6 C26 . 1.350(4) ?
    N6 C30 . 1.356(4) ?
    N7 H7A . 0.90(5) ?
    N7 H7B . 0.85(5) ?
    N7 C28 . 1.342(4) ?
    C1 H1 . 0.9300 ?
    C1 C2 . 1.388(5) ?
    C2 H2 . 0.9300 ?
    C2 C3 . 1.384(5) ?
    C3 H3 . 0.9300 ?
    C3 C4 . 1.380(4) ?
    C4 H4 . 0.9300 ?
    C4 C5 . 1.381(4) ?
    C5 C6 . 1.472(4) ?
    C6 C7 . 1.389(4) ?
    C7 H7 . 0.9300 ?
    C7 C8 . 1.388(5) ?
    C8 H8 . 0.9300 ?
    C8 C9 . 1.391(4) ?
    C9 H9 . 0.9300 ?
    C9 C10 . 1.380(4) ?
    C10 C11 . 1.482(4) ?
    C11 C12 . 1.372(4) ?
    C12 H12 . 0.9300 ?
    C12 C13 . 1.391(4) ?
    C13 H13 . 0.9300 ?
    C13 C14 . 1.388(4) ?
    C14 H14 . 0.9300 ?
    C14 C15 . 1.386(4) ?
    C15 H15 . 0.9300 ?
    C16 H16 . 0.9300 ?
    C16 C17 . 1.383(4) ?
    C17 H17 . 0.9300 ?
    C17 C18 . 1.381(5) ?
    C18 H18 . 0.9300 ?
    C18 C19 . 1.383(5) ?
    C19 H19 . 0.9300 ?
    C19 C20 . 1.387(4) ?
    C20 C21 . 1.474(4) ?
    C21 C22 . 1.381(4) ?
    C22 H22 . 0.9300 ?
    C22 C23 . 1.379(5) ?
    C23 H23 . 0.9300 ?
    C23 C24 . 1.388(5) ?
    C24 H24 . 0.9300 ?
    C24 C25 . 1.372(5) ?
    C25 H25 . 0.9300 ?
    C26 H26 . 0.9300 ?
    C26 C27 . 1.382(4) ?
    C27 H27 . 0.9300 ?
    C27 C28 . 1.405(4) ?
    C28 C29 . 1.408(4) ?
    C29 H29 . 0.9300 ?
    C29 C30 . 1.378(4) ?
    C30 H30 . 0.9300 ?
loop_
    _geom_angle_atom_site_label_1
    _geom_angle_atom_site_label_2
    _geom_angle_atom_site_label_3
    _geom_angle_site_symmetry_1
    _geom_angle_site_symmetry_3
    _geom_angle
    _geom_angle_publ_flag
    N1 Ru1 N4 . . 99.51(9) ?
    N1 Ru1 N6 . . 92.43(9) ?
    N2 Ru1 N1 . . 79.62(10) ?
    N2 Ru1 N3 . . 79.70(10) ?
    N2 Ru1 N4 . . 173.73(9) ?
    N2 Ru1 N5 . . 95.58(10) ?
    N2 Ru1 N6 . . 90.50(10) ?
    N3 Ru1 N1 . . 159.27(10) ?
    N3 Ru1 N4 . . 100.87(9) ?
    N3 Ru1 N6 . . 89.24(10) ?
    N4 Ru1 N6 . . 95.74(10) ?
    N5 Ru1 N1 . . 91.01(10) ?
    N5 Ru1 N3 . . 89.51(10) ?
    N5 Ru1 N4 . . 78.20(10) ?
    N5 Ru1 N6 . . 173.47(9) ?
    F2 P1 F1 . . 179.44(13) ?
    F2 P1 F3 . . 90.87(12) ?
    F2 P1 F4 . . 90.07(14) ?
    F2 P1 F5 . . 90.13(12) ?
    F3 P1 F1 . . 89.52(11) ?
    F3 P1 F4 . . 90.55(13) ?
    F3 P1 F5 . . 178.96(12) ?
    F4 P1 F1 . . 89.52(13) ?
    F4 P1 F5 . . 89.14(12) ?
    F5 P1 F1 . . 89.48(11) ?
    F6 P1 F1 . . 90.00(12) ?
    F6 P1 F2 . . 90.40(14) ?
    F6 P1 F3 . . 90.18(13) ?
    F6 P1 F4 . . 179.12(13) ?
    F6 P1 F5 . . 90.12(13) ?
    F7 P2 F11 . . 89.3(4) ?
    F8 P2 F7 . . 178.4(5) ?
    F8 P2 F9 . . 90.4(5) ?
    F8 P2 F10 . . 90.4(4) ?
    F8 P2 F11 . . 89.6(4) ?
    F9 P2 F7 . . 90.7(5) ?
    F9 P2 F10 . . 90.3(4) ?
    F9 P2 F11 . . 179.0(5) ?
    F10 P2 F7 . . 90.8(4) ?
    F10 P2 F11 . . 88.7(4) ?
    F12 P2 F7 . . 89.4(4) ?
    F12 P2 F8 . . 89.5(4) ?
    F12 P2 F9 . . 89.8(4) ?
    F12 P2 F10 . . 179.8(6) ?
    F12 P2 F11 . . 91.1(3) ?
    F7' P2' F11' . . 88.4(7) ?
    F8' P2' F7' . . 178.6(9) ?
    F8' P2' F9' . . 90.1(8) ?
    F8' P2' F10' . . 91.5(7) ?
    F8' P2' F11' . . 90.3(7) ?
    F8' P2' F12' . . 89.5(8) ?
    F9' P2' F7' . . 91.3(8) ?
    F9' P2' F11' . . 178.7(11) ?
    F10' P2' F7' . . 88.9(7) ?
    F10' P2' F9' . . 90.3(9) ?
    F10' P2' F11' . . 88.5(7) ?
    F12' P2' F7' . . 90.0(7) ?
    F12' P2' F9' . . 91.0(9) ?
    F12' P2' F10' . . 178.3(9) ?
    F12' P2' F11' . . 90.2(7) ?
    C1 N1 Ru1 . . 128.8(2) ?
    C1 N1 C5 . . 117.9(2) ?
    C5 N1 Ru1 . . 113.24(18) ?
    C6 N2 Ru1 . . 118.85(19) ?
    C6 N2 C10 . . 121.7(2) ?
    C10 N2 Ru1 . . 119.36(19) ?
    C11 N3 Ru1 . . 113.22(19) ?
    C15 N3 Ru1 . . 128.9(2) ?
    C15 N3 C11 . . 117.9(2) ?
    C16 N4 Ru1 . . 127.1(2) ?
    C16 N4 C20 . . 117.8(2) ?
    C20 N4 Ru1 . . 115.11(19) ?
    C21 N5 Ru1 . . 116.80(19) ?
    C25 N5 Ru1 . . 125.2(2) ?
    C25 N5 C21 . . 117.9(3) ?
    C26 N6 Ru1 . . 123.5(2) ?
    C26 N6 C30 . . 115.5(2) ?
    C30 N6 Ru1 . . 120.99(19) ?
    H7A N7 H7B . . 113(4) ?
    C28 N7 H7A . . 121(3) ?
    C28 N7 H7B . . 119(3) ?
    N1 C1 H1 . . 118.6 ?
    N1 C1 C2 . . 122.7(3) ?
    C2 C1 H1 . . 118.6 ?
    C1 C2 H2 . . 120.5 ?
    C3 C2 C1 . . 119.0(3) ?
    C3 C2 H2 . . 120.5 ?
    C2 C3 H3 . . 120.5 ?
    C4 C3 C2 . . 119.1(3) ?
    C4 C3 H3 . . 120.5 ?
    C3 C4 H4 . . 120.2 ?
    C3 C4 C5 . . 119.7(3) ?
    C5 C4 H4 . . 120.2 ?
    N1 C5 C4 . . 121.6(3) ?
    N1 C5 C6 . . 114.8(2) ?
    C4 C5 C6 . . 123.5(3) ?
    N2 C6 C5 . . 113.4(2) ?
    N2 C6 C7 . . 119.7(3) ?
    C7 C6 C5 . . 126.8(3) ?
    C6 C7 H7 . . 120.4 ?
    C8 C7 C6 . . 119.2(3) ?
    C8 C7 H7 . . 120.4 ?
    C7 C8 H8 . . 119.9 ?
    C7 C8 C9 . . 120.2(3) ?
    C9 C8 H8 . . 119.9 ?
    C8 C9 H9 . . 120.4 ?
    C10 C9 C8 . . 119.1(3) ?
    C10 C9 H9 . . 120.4 ?
    N2 C10 C9 . . 120.0(3) ?
    N2 C10 C11 . . 112.7(2) ?
    C9 C10 C11 . . 127.3(3) ?
    N3 C11 C10 . . 115.0(2) ?
    C12 C11 N3 . . 121.4(3) ?
    C12 C11 C10 . . 123.6(3) ?
    C11 C12 H12 . . 120.0 ?
    C11 C12 C13 . . 120.0(3) ?
    C13 C12 H12 . . 120.0 ?
    C12 C13 H13 . . 120.6 ?
    C14 C13 C12 . . 118.8(3) ?
    C14 C13 H13 . . 120.6 ?
    C13 C14 H14 . . 120.6 ?
    C15 C14 C13 . . 118.8(3) ?
    C15 C14 H14 . . 120.6 ?
    N3 C15 C14 . . 123.0(3) ?
    N3 C15 H15 . . 118.5 ?
    C14 C15 H15 . . 118.5 ?
    N4 C16 H16 . . 118.5 ?
    N4 C16 C17 . . 123.1(3) ?
    C17 C16 H16 . . 118.5 ?
    C16 C17 H17 . . 120.5 ?
    C18 C17 C16 . . 119.0(3) ?
    C18 C17 H17 . . 120.5 ?
    C17 C18 H18 . . 120.7 ?
    C17 C18 C19 . . 118.7(3) ?
    C19 C18 H18 . . 120.7 ?
    C18 C19 H19 . . 120.0 ?
    C18 C19 C20 . . 119.9(3) ?
    C20 C19 H19 . . 120.0 ?
    N4 C20 C19 . . 121.5(3) ?
    N4 C20 C21 . . 115.3(2) ?
    C19 C20 C21 . . 123.2(3) ?
    N5 C21 C20 . . 114.5(3) ?
    N5 C21 C22 . . 121.5(3) ?
    C22 C21 C20 . . 124.0(3) ?
    C21 C22 H22 . . 120.0 ?
    C23 C22 C21 . . 119.9(3) ?
    C23 C22 H22 . . 120.0 ?
    C22 C23 H23 . . 120.7 ?
    C22 C23 C24 . . 118.5(3) ?
    C24 C23 H23 . . 120.7 ?
    C23 C24 H24 . . 120.5 ?
    C25 C24 C23 . . 119.0(3) ?
    C25 C24 H24 . . 120.5 ?
    N5 C25 C24 . . 123.2(3) ?
    N5 C25 H25 . . 118.4 ?
    C24 C25 H25 . . 118.4 ?
    N6 C26 H26 . . 117.8 ?
    N6 C26 C27 . . 124.4(3) ?
    C27 C26 H26 . . 117.8 ?
    C26 C27 H27 . . 120.1 ?
    C26 C27 C28 . . 119.8(3) ?
    C28 C27 H27 . . 120.1 ?
    N7 C28 C27 . . 122.1(3) ?
    N7 C28 C29 . . 121.9(3) ?
    C27 C28 C29 . . 116.0(3) ?
    C28 C29 H29 . . 119.9 ?
    C30 C29 C28 . . 120.1(3) ?
    C30 C29 H29 . . 119.9 ?
    N6 C30 C29 . . 123.9(3) ?
    N6 C30 H30 . . 118.0 ?
    C29 C30 H30 . . 118.0 ?
loop_
    _geom_torsion_atom_site_label_1
    _geom_torsion_atom_site_label_2
    _geom_torsion_atom_site_label_3
    _geom_torsion_atom_site_label_4
    _geom_torsion_site_symmetry_1
    _geom_torsion_site_symmetry_2
    _geom_torsion_site_symmetry_3
    _geom_torsion_site_symmetry_4
    _geom_torsion
    _geom_torsion_publ_flag
    Ru1 N1 C1 C2 . . . . 179.3(2) ?
    Ru1 N1 C5 C4 . . . . 180.0(2) ?
    Ru1 N1 C5 C6 . . . . 0.0(3) ?
    Ru1 N2 C6 C5 . . . . 0.8(3) ?
    Ru1 N2 C6 C7 . . . . 178.6(2) ?
    Ru1 N2 C10 C9 . . . . -177.5(2) ?
    Ru1 N2 C10 C11 . . . . 1.0(3) ?
    Ru1 N3 C11 C10 . . . . -3.0(3) ?
    Ru1 N3 C11 C12 . . . . 176.3(2) ?
    Ru1 N3 C15 C14 . . . . -176.8(2) ?
    Ru1 N4 C16 C17 . . . . 177.3(2) ?
    Ru1 N4 C20 C19 . . . . -177.7(2) ?
    Ru1 N4 C20 C21 . . . . 2.5(3) ?
    Ru1 N5 C21 C20 . . . . -2.7(3) ?
    Ru1 N5 C21 C22 . . . . 177.0(2) ?
    Ru1 N5 C25 C24 . . . . -176.6(3) ?
    Ru1 N6 C26 C27 . . . . -177.8(2) ?
    Ru1 N6 C30 C29 . . . . 177.3(2) ?
    N1 C1 C2 C3 . . . . 0.2(5) ?
    N1 C5 C6 N2 . . . . -0.5(4) ?
    N1 C5 C6 C7 . . . . -178.2(3) ?
    N2 C6 C7 C8 . . . . -1.4(5) ?
    N2 C10 C11 N3 . . . . 1.4(4) ?
    N2 C10 C11 C12 . . . . -177.9(3) ?
    N3 C11 C12 C13 . . . . 0.8(5) ?
    N4 C16 C17 C18 . . . . 1.0(5) ?
    N4 C20 C21 N5 . . . . 0.1(4) ?
    N4 C20 C21 C22 . . . . -179.5(3) ?
    N5 C21 C22 C23 . . . . 0.1(5) ?
    N6 C26 C27 C28 . . . . 0.9(5) ?
    N7 C28 C29 C30 . . . . -176.9(3) ?
    C1 N1 C5 C4 . . . . -1.5(4) ?
    C1 N1 C5 C6 . . . . 178.5(2) ?
    C1 C2 C3 C4 . . . . -1.1(5) ?
    C2 C3 C4 C5 . . . . 0.6(5) ?
    C3 C4 C5 N1 . . . . 0.6(5) ?
    C3 C4 C5 C6 . . . . -179.4(3) ?
    C4 C5 C6 N2 . . . . 179.5(3) ?
    C4 C5 C6 C7 . . . . 1.8(5) ?
    C5 N1 C1 C2 . . . . 1.0(4) ?
    C5 C6 C7 C8 . . . . 176.2(3) ?
    C6 N2 C10 C9 . . . . -0.6(4) ?
    C6 N2 C10 C11 . . . . 178.0(3) ?
    C6 C7 C8 C9 . . . . 0.0(5) ?
    C7 C8 C9 C10 . . . . 1.1(5) ?
    C8 C9 C10 N2 . . . . -0.8(5) ?
    C8 C9 C10 C11 . . . . -179.1(3) ?
    C9 C10 C11 N3 . . . . 179.8(3) ?
    C9 C10 C11 C12 . . . . 0.6(5) ?
    C10 N2 C6 C5 . . . . -176.2(3) ?
    C10 N2 C6 C7 . . . . 1.7(4) ?
    C10 C11 C12 C13 . . . . 180.0(3) ?
    C11 N3 C15 C14 . . . . 0.2(4) ?
    C11 C12 C13 C14 . . . . 0.5(5) ?
    C12 C13 C14 C15 . . . . -1.4(5) ?
    C13 C14 C15 N3 . . . . 1.0(5) ?
    C15 N3 C11 C10 . . . . 179.6(3) ?
    C15 N3 C11 C12 . . . . -1.2(4) ?
    C16 N4 C20 C19 . . . . 1.8(4) ?
    C16 N4 C20 C21 . . . . -178.0(3) ?
    C16 C17 C18 C19 . . . . 0.6(5) ?
    C17 C18 C19 C20 . . . . -1.0(5) ?
    C18 C19 C20 N4 . . . . -0.3(5) ?
    C18 C19 C20 C21 . . . . 179.5(3) ?
    C19 C20 C21 N5 . . . . -179.7(3) ?
    C19 C20 C21 C22 . . . . 0.7(5) ?
    C20 N4 C16 C17 . . . . -2.2(4) ?
    C20 C21 C22 C23 . . . . 179.7(3) ?
    C21 N5 C25 C24 . . . . 1.2(5) ?
    C21 C22 C23 C24 . . . . 0.7(5) ?
    C22 C23 C24 C25 . . . . -0.5(5) ?
    C23 C24 C25 N5 . . . . -0.4(5) ?
    C25 N5 C21 C20 . . . . 179.4(3) ?
    C25 N5 C21 C22 . . . . -1.0(5) ?
    C26 N6 C30 C29 . . . . -3.1(4) ?
    C26 C27 C28 N7 . . . . 176.5(3) ?
    C26 C27 C28 C29 . . . . -4.0(4) ?
    C27 C28 C29 C30 . . . . 3.6(4) ?
    C28 C29 C30 N6 . . . . 0.0(4) ?
    C30 N6 C26 C27 . . . . 2.7(4) ?
loop_
    _geom_hbond_atom_site_label_D
    _geom_hbond_atom_site_label_H
    _geom_hbond_atom_site_label_A
    _geom_hbond_site_symmetry_A
    _geom_hbond_distance_DH
    _geom_hbond_distance_HA
    _geom_hbond_distance_DA
    _geom_hbond_angle_DHA
    _geom_hbond_publ_flag
    N7 H7A F11 . 0.90(5) 2.12(5) 3.008(5) 169(4) yes
    N7 H7A F11' . 0.90(5) 2.07(5) 2.901(8) 154(4) yes
    N7 H7B F1 . 0.85(5) 2.26(5) 3.061(4) 159(4) yes
    N7 H7B F3 . 0.85(5) 2.47(5) 3.156(4) 139(4) yes
_shelx_space_group_comment     ?
_shelx_estimated_absorpt_T_min     0.415
_shelx_estimated_absorpt_T_max     0.839
_shelx_hkl_file
;
 -14  -5  -5   23.18    2.63
 -13  -8 -10    1.92    1.09
 -13  -8  -9   22.07    2.79
 -13  -8  -8    3.66    1.63
 -13  -8  -7   -0.13    1.26
 -13  -8  -6    7.62    1.66
 -13  -7  -5    8.13    1.83
 -13  -6  -4   92.44    7.25
 -13  -5  -7   64.95    5.87
 -13  -5  -6    4.39    1.68
 -13  -5  -3    1.65    1.38
 -13  -4  -6   -0.20    1.62
 -13  -4  -5  124.40    9.70
 -13  -3  -6   30.48    4.12
 -13  -3  -5    8.88    2.39
 -13  -3  -4   19.92    3.11
 -13  -3  -3   70.49    6.53
 -13  -3  -2   27.56    2.93
 -13  -3  -1   16.71    2.25
 -13  -2  -5   12.41    2.84
 -13  -2  -4   19.27    3.40
 -13  -2  -3    6.78    2.28
 -13  -2  -2   11.61    2.59
 -13  -2  -2   10.50    1.97
 -13  -2  -1   64.45    5.48
 -13  -2   0   43.47    3.97
 -13  -2   1   -0.40    1.00
 -13  -1  -3    9.42    2.60
 -13  -1  -2    7.36    2.38
 -13  -1  -1   65.06    6.09
 -13  -1   1   66.00    5.25
 -13   0  -5   25.25    3.93
 -13   0  -4   46.03    5.29
 -13   0  -1    0.22    1.83
 -13   1  -6   48.94    5.17
 -13   1  -5   58.41    5.84
 -13   1  -4    0.48    2.09
 -13   1  -3   60.51    6.08
 -13   1  -2   96.19    8.52
 -13   1   2    0.91    1.00
 -13   2  -7    6.57    1.82
 -13   2  -6   24.78    3.42
 -13   2  -5   35.73    4.21
 -13   2  -4   29.38    3.94
 -13   2  -3  191.91   14.06
 -13   2  -2   10.03    2.55
 -13   2  -1   54.22    5.78
 -13   2   0   62.71    5.81
 -13   2   2    2.80    1.14
 -13   3  -5    3.28    1.66
 -13   3  -4  113.65    9.03
 -13   3  -3   37.31    4.31
 -13   3  -2    0.86    1.71
 -13   3  -1  107.32    8.75
 -12 -10 -10   11.80    1.76
 -12 -10  -9    0.92    1.12
 -12 -10  -8   34.78    3.53
 -12 -10  -7   35.57    3.53
 -12  -9 -11    9.32    1.82
 -12  -9 -10    4.35    1.58
 -12  -9  -9    7.21    1.96
 -12  -9  -8   96.02    7.70
 -12  -9  -7    5.63    2.03
 -12  -9  -5   28.88    3.25
 -12  -8 -11    5.46    1.59
 -12  -8  -5   13.24    2.75
 -12  -8  -4   26.70    3.33
 -12  -7  -4   57.60    5.61
 -12  -7  -3   54.76    5.12
 -12  -6  -3    4.47    1.54
 -12  -6  -2   31.60    3.05
 -12  -6  -2   21.03    3.04
 -12  -6  -1   28.41    3.02
 -12  -5  -5  124.65    9.89
 -12  -5  -4   16.90    2.95
 -12  -5  -3   63.53    5.48
 -12  -5  -2   54.46    5.00
 -12  -5  -1    4.48    1.79
 -12  -5   0   22.31    2.42
 -12  -5   0    5.34    1.56
 -12  -4  -4  147.14   11.60
 -12  -4  -3   68.59    6.05
 -12  -4  -3   70.98    6.66
 -12  -4  -2   15.14    2.67
 -12  -4  -1    2.35    1.91
 -12  -4   0   55.50    5.14
 -12  -4   1    0.98    1.29
 -12  -4   1    3.06    1.38
 -12  -3  -4   13.33    3.21
 -12  -3  -3   13.84    3.36
 -12  -3  -2    2.34    2.14
 -12  -3  -1  290.53   20.25
 -12  -3   1   38.78    3.87
 -12  -3   1   31.56    3.09
 -12  -3   2   44.35    3.40
 -12  -3   2   19.08    2.77
 -12  -2  -3   16.87    3.60
 -12  -2  -2   36.72    5.12
 -12  -2  -1  146.34   11.72
 -12  -2   0    2.71    1.60
 -12  -2   0   13.40    2.61
 -12  -2   1  119.95    8.82
 -12  -2   2   51.81    4.16
 -12  -2   2   38.72    3.48
 -12  -2   3   27.19    2.43
 -12  -2   3   15.88    2.15
 -12  -1  -3    2.72    2.50
 -12  -1  -2  130.95   11.23
 -12  -1  -1   18.10    3.74
 -12  -1   0   62.04    5.64
 -12  -1   0   31.58    3.94
 -12  -1   1  191.64   14.15
 -12  -1   1  230.80   15.38
 -12  -1   2    1.84    1.38
 -12  -1   3   25.52    3.41
 -12  -1   3   54.25    3.90
 -12   0  -3  103.48    9.40
 -12   0  -2   75.42    6.75
 -12   0  -1    3.86    2.09
 -12   0   0  105.33    8.51
 -12   0   0   80.94    7.66
 -12   0   1   87.41    7.99
 -12   0   2    4.76    2.08
 -12   0   2    7.41    2.29
 -12   0   2    7.52    1.97
 -12   0   3  151.22   10.45
 -12   1  -3   88.64    8.40
 -12   1  -2   35.04    4.94
 -12   1  -1  176.64   13.41
 -12   1  -1  155.98   12.10
 -12   1   0   93.87    8.05
 -12   1   1    3.60    2.21
 -12   1   2   11.01    2.75
 -12   1   2    5.03    2.43
 -12   1   3  146.33   10.26
 -12   1   4    0.84    1.16
 -12   2  -4  142.48   11.66
 -12   2  -3   51.27    5.87
 -12   2  -2   15.39    3.50
 -12   2  -1  143.78   11.64
 -12   2  -1  124.54    9.99
 -12   2   0    2.34    2.21
 -12   2   0    0.21    2.04
 -12   2   1    4.40    2.50
 -12   2   1   -0.83    2.14
 -12   2   2   25.37    3.62
 -12   2   3   15.23    2.59
 -12   2   4    6.42    1.61
 -12   2   4   13.74    1.73
 -12   3  -5   95.49    8.32
 -12   3  -4   82.87    7.80
 -12   3  -3    0.27    2.15
 -12   3  -2   56.14    6.08
 -12   3  -1   71.25    7.37
 -12   3   0   38.41    4.44
 -12   3   0   42.72    5.23
 -12   3   1   63.63    6.40
 -12   3   1   91.03    7.63
 -12   3   2   12.77    2.68
 -12   3   2    5.65    2.50
 -12   3   2   12.19    2.72
 -12   3   3   31.59    3.68
 -12   3   4   36.56    3.26
 -12   4  -5   86.61    7.35
 -12   4  -4   34.19    4.20
 -12   4  -3   31.35    4.16
 -12   4  -2   70.48    6.78
 -12   4  -1   13.56    3.01
 -12   4   0   63.28    5.87
 -12   4   0   75.71    6.88
 -12   4   1  158.69   11.80
 -12   4   1  171.05   12.64
 -12   4   2   -0.23    1.75
 -12   4   2    1.49    1.81
 -12   4   2    0.22    1.79
 -12   4   3   61.08    6.55
 -12   4   3  171.44    8.13
 -12   4   4   10.51    1.76
 -12   5  -3   77.97    6.71
 -12   5  -2  101.14    8.27
 -12   5  -1   84.88    7.39
 -12   5   0  134.86   10.48
 -12   5   1    8.45    1.96
 -12   5   1    4.97    2.21
 -12   5   2  178.36   12.45
 -12   5   3   59.45    4.99
 -12   5   4    5.17    1.24
 -12   6   2  112.61    8.13
 -12   6   3    9.03    1.58
 -11 -11 -10   48.83    4.29
 -11 -11  -9    5.73    1.76
 -11 -11  -8   36.96    3.86
 -11 -11  -7   29.05    3.36
 -11 -11  -5   86.06    6.39
 -11 -10 -11   42.69    3.98
 -11 -10 -10   23.82    3.16
 -11 -10  -9    5.37    1.93
 -11 -10  -8  117.09    9.25
 -11 -10  -7   -0.20    1.82
 -11 -10  -5   79.55    6.69
 -11 -10  -4    4.73    1.54
 -11  -9 -11   24.24    3.15
 -11  -9  -6  123.72   10.07
 -11  -9  -5    7.79    2.50
 -11  -9  -4   15.83    2.81
 -11  -9  -3   32.06    3.53
 -11  -9  -3   31.89    2.96
 -11  -8  -4  107.90    8.04
 -11  -8  -4   74.89    6.46
 -11  -8  -3   21.57    2.68
 -11  -8  -3   17.91    3.11
 -11  -8  -2   11.28    2.16
 -11  -8  -2   13.13    2.08
 -11  -8  -1   26.62    2.84
 -11  -7  -4   40.60    4.05
 -11  -7  -3    1.21    1.61
 -11  -7  -2  174.19   12.21
 -11  -7  -2  162.54   12.40
 -11  -7  -1   34.22    3.72
 -11  -7   0    3.88    1.55
 -11  -6  -5  101.57    8.61
 -11  -6  -4   16.27    2.46
 -11  -6  -3   47.12    4.93
 -11  -6  -2  246.34   17.20
 -11  -6  -1    4.99    2.09
 -11  -6  -1    5.67    2.06
 -11  -6   0   99.82    6.25
 -11  -6   0   73.68    5.06
 -11  -6   1   44.60    4.17
 -11  -5  -4   23.39    3.16
 -11  -5  -4   24.43    3.92
 -11  -5  -3  389.06   26.51
 -11  -5  -3  390.60   26.09
 -11  -5  -2  121.30    9.80
 -11  -5  -1   82.14    6.74
 -11  -5  -1   61.07    5.68
 -11  -5   0   14.66    2.40
 -11  -5   0   19.85    3.20
 -11  -5   1   19.11    2.80
 -11  -5   1   17.28    2.38
 -11  -5   2   23.11    2.46
 -11  -5   2   27.66    3.02
 -11  -4  -4   67.36   12.26
 -11  -4  -3   56.01    6.30
 -11  -4  -2   63.56    6.55
 -11  -4  -1   65.17    6.17
 -11  -4  -1   90.11    7.38
 -11  -4   0   14.11    2.56
 -11  -4   1   60.47    5.52
 -11  -4   1   64.67    6.03
 -11  -4   2   76.50    5.88
 -11  -4   2   84.03    6.41
 -11  -4   3    1.34    1.24
 -11  -4   3   -0.49    1.07
 -11  -4   3    0.36    0.94
 -11  -3  -4   78.21   12.12
 -11  -3  -3    8.04    3.09
 -11  -3  -3   15.54    4.23
 -11  -3  -2   65.56    6.99
 -11  -3  -1    3.29    2.46
 -11  -3  -1    3.40    1.96
 -11  -3   0   26.50    3.97
 -11  -3   0   14.95    2.86
 -11  -3   1   49.59    4.98
 -11  -3   2   37.40    4.02
 -11  -3   3   -0.66    1.53
 -11  -3   3    0.16    1.55
 -11  -3   3    0.34    1.61
 -11  -2  -2   31.53    5.01
 -11  -2  -2   33.14    4.47
 -11  -2  -1   11.52    3.12
 -11  -2  -1    7.70    3.11
 -11  -2   0   22.22    4.16
 -11  -2   1   90.29    8.49
 -11  -2   2    0.99    1.85
 -11  -2   2    2.85    1.90
 -11  -2   2    0.47    1.85
 -11  -2   3   88.85    6.66
 -11  -2   3   66.94    6.82
 -11  -2   4   28.58    3.03
 -11  -2   4   25.92    3.16
 -11  -1  -2   83.13    7.44
 -11  -1  -2   71.33    8.10
 -11  -1  -1   33.86    5.17
 -11  -1  -1   29.88    4.43
 -11  -1   0  159.53   12.76
 -11  -1   0  163.14   13.19
 -11  -1   1   43.19    5.64
 -11  -1   1   44.87    5.54
 -11  -1   2   86.99    7.85
 -11  -1   2   79.57    7.82
 -11  -1   3  187.93   11.66
 -11  -1   3  169.94   11.25
 -11  -1   4    1.48    1.88
 -11  -1   4    2.03    1.54
 -11  -1   5  106.08    6.97
 -11  -1   5   83.87    6.92
 -11  -1   5  101.66    7.06
 -11   0  -2   17.95    3.22
 -11   0  -1  118.53    9.95
 -11   0   0  298.31   21.41
 -11   0   0  289.38   20.82
 -11   0   1    1.75    2.75
 -11   0   1   -1.33    2.94
 -11   0   2  570.34   33.94
 -11   0   2  442.22   33.50
 -11   0   3   98.46    7.41
 -11   0   3   83.96    7.16
 -11   0   4   11.19    2.35
 -11   0   5   32.77    3.25
 -11   1  -2   30.09    4.12
 -11   1  -2   39.84    5.44
 -11   1  -1  237.96   18.39
 -11   1  -1  294.40   19.85
 -11   1   0   70.38    7.14
 -11   1   1  316.40   22.31
 -11   1   2  359.00   28.37
 -11   1   2  479.88   28.72
 -11   1   3   -0.58    2.32
 -11   1   3    1.42    2.08
 -11   1   3    3.21    2.52
 -11   1   4   10.47    2.58
 -11   1   4   14.65    2.92
 -11   1   4   12.40    2.61
 -11   1   5    5.56    1.98
 -11   1   5   12.91    2.05
 -11   2  -2  128.97   11.29
 -11   2  -1    4.85    2.49
 -11   2  -1   10.67    3.58
 -11   2   0    7.16    2.94
 -11   2   0    7.06    2.96
 -11   2   1  243.04   18.43
 -11   2   1  273.20   19.39
 -11   2   2  140.98   11.45
 -11   2   3   41.38    5.12
 -11   2   4    2.53    2.18
 -11   2   4    2.48    1.96
 -11   2   4   -0.25    2.03
 -11   2   5    8.34    2.28
 -11   2   5    5.86    1.93
 -11   2   6   40.23    3.45
 -11   3  -3   51.89    6.13
 -11   3  -2  175.67   14.03
 -11   3  -1  100.60    8.93
 -11   3  -1   84.21    7.75
 -11   3   0  214.60   16.60
 -11   3   0  248.56   17.76
 -11   3   1   49.09    5.87
 -11   3   1   29.35    4.78
 -11   3   2    4.53    2.88
 -11   3   2    7.39    2.92
 -11   3   3    0.25    2.43
 -11   3   3    3.57    2.46
 -11   3   4   16.55    3.15
 -11   3   4   12.63    2.98
 -11   3   5   50.53    4.44
 -11   3   5   41.78    3.45
 -11   3   6   31.64    3.04
 -11   4  -4   19.30    3.46
 -11   4  -3  200.08   15.16
 -11   4  -2   36.65    4.84
 -11   4  -1   88.88    7.95
 -11   4  -1   74.54    6.98
 -11   4   0  145.71   11.67
 -11   4   0  153.59   12.40
 -11   4   1    3.19    2.64
 -11   4   1    2.42    2.37
 -11   4   2   10.82    3.00
 -11   4   2    8.94    2.94
 -11   4   3   30.11    3.94
 -11   4   3   20.34    3.65
 -11   4   4    7.65    2.38
 -11   4   4    8.74    2.57
 -11   4   4    6.62    2.46
 -11   4   5   40.10    3.69
 -11   4   5   18.20    2.60
 -11   4   6   27.13    2.84
 -11   5  -4  139.64   10.82
 -11   5  -3  112.18    9.37
 -11   5  -2    2.87    2.13
 -11   5  -1  212.68   15.82
 -11   5   0    0.93    2.27
 -11   5   0    1.15    2.26
 -11   5   1  155.13   11.91
 -11   5   1  151.05   12.25
 -11   5   2   10.25    2.95
 -11   5   2    9.30    2.94
 -11   5   3   32.16    4.26
 -11   5   3   23.08    4.27
 -11   5   4   16.23    2.94
 -11   5   4   14.11    2.70
 -11   5   4    8.78    2.56
 -11   5   5  186.43   13.06
 -11   5   6    1.43    1.12
 -11   6  -1    2.82    1.93
 -11   6   0    7.96    2.39
 -11   6   0    9.29    2.39
 -11   6   1  104.66    8.80
 -11   6   1  112.43    9.13
 -11   6   2   74.70    6.03
 -11   6   2   64.52    5.94
 -11   6   3   11.99    2.53
 -11   6   3    9.62    2.54
 -11   6   3    9.23    2.59
 -11   6   4  200.19   12.08
 -11   6   4  131.33   11.57
 -11   6   5   63.38    5.41
 -11   6   6   33.60    3.06
 -11   7   1   36.24    3.99
 -11   7   2    4.23    1.89
 -11   7   2    8.33    2.36
 -11   7   3  112.78    8.71
 -11   7   4   95.67    7.44
 -11   7   5   19.43    2.53
 -11   8   2   44.35    4.14
 -11   8   3  182.25   12.62
 -11   8   4    0.12    1.26
 -10 -13  -8   10.94    1.60
 -10 -12 -10   34.98    3.43
 -10 -12  -9    1.12    1.28
 -10 -12  -8  123.97    9.23
 -10 -12  -7   47.75    4.48
 -10 -12  -6   19.02    2.60
 -10 -12  -5   10.47    1.79
 -10 -11 -11   80.21    6.30
 -10 -11 -10   15.76    2.47
 -10 -11  -9   32.78    4.02
 -10 -11  -8  115.29    9.26
 -10 -11  -7   -0.85    1.97
 -10 -11  -6   64.74    6.07
 -10 -11  -4    0.15    1.32
 -10 -11  -3   22.60    2.52
 -10 -10 -11   19.09    2.76
 -10 -10 -10    9.36    2.36
 -10 -10  -9  112.34    9.22
 -10 -10  -8   39.65    4.94
 -10 -10  -7   58.37    6.23
 -10 -10  -6  207.51   15.34
 -10 -10  -4   16.35    2.99
 -10 -10  -4   14.15    2.16
 -10 -10  -3   37.27    3.90
 -10 -10  -3   31.06    3.32
 -10 -10  -2   10.26    1.77
 -10 -10  -2    9.34    1.74
 -10  -9 -11    1.50    1.54
 -10  -9  -4  168.28   11.96
 -10  -9  -4  135.78   10.54
 -10  -9  -3   48.51    4.75
 -10  -9  -3   54.76    5.56
 -10  -9  -2   38.26    3.86
 -10  -9  -2   31.32    3.88
 -10  -9  -1   44.18    4.18
 -10  -9   0    3.34    1.35
 -10  -8  -4  132.12    9.98
 -10  -8  -3   29.22    4.57
 -10  -8  -3   32.21    3.95
 -10  -8  -2   85.14    7.96
 -10  -8  -2   93.80    7.62
 -10  -8  -1   44.88    4.88
 -10  -8  -1   57.49    5.16
 -10  -8   0   15.90    2.56
 -10  -8   1   26.61    2.91
 -10  -7  -4    5.84    2.07
 -10  -7  -3   96.96    8.13
 -10  -7  -2   67.26    6.38
 -10  -7  -1   22.99    3.49
 -10  -7  -1   18.62    2.72
 -10  -7  -1   19.84    3.36
 -10  -7   0   33.36    3.66
 -10  -7   0   39.18    4.35
 -10  -7   1   18.50    2.77
 -10  -7   1   13.53    2.28
 -10  -7   2    7.44    1.65
 -10  -6  -4   29.66    3.81
 -10  -6  -4   34.36    8.48
 -10  -6  -3  213.30   15.76
 -10  -6  -3  240.84   23.52
 -10  -6  -2   24.47    3.79
 -10  -6  -1   85.87    7.54
 -10  -6  -1  105.14    8.51
 -10  -6   0   93.60    7.62
 -10  -6   0   75.25    6.73
 -10  -6   0   75.21    6.98
 -10  -6   1    1.53    2.03
 -10  -6   1    0.51    1.50
 -10  -6   1    0.35    1.75
 -10  -6   2   13.49    2.53
 -10  -6   2   14.89    2.43
 -10  -6   3   14.57    1.98
 -10  -5  -3  183.33   20.25
 -10  -5  -3  183.24   14.05
 -10  -5  -2   63.87   11.22
 -10  -5  -2   79.71    7.24
 -10  -5  -1  123.44    9.71
 -10  -5   0   14.05    2.77
 -10  -5   1   -1.53    2.32
 -10  -5   1    0.64    1.82
 -10  -5   2  139.84    9.67
 -10  -5   2  124.75    9.14
 -10  -5   3    9.28    1.94
 -10  -5   3   12.86    2.39
 -10  -5   3   12.67    2.25
 -10  -5   4   50.27    4.22
 -10  -5   4   55.86    4.47
 -10  -4  -3   62.22   10.91
 -10  -4  -2   70.36   11.55
 -10  -4  -2   76.72    7.47
 -10  -4  -1   63.96   10.94
 -10  -4  -1   66.35    6.32
 -10  -4  -1   76.89    7.32
 -10  -4   0    1.70    2.25
 -10  -4   0    4.50    2.32
 -10  -4   1  240.96   17.15
 -10  -4   2   33.09    4.09
 -10  -4   3   39.26    4.14
 -10  -4   3   39.67    4.39
 -10  -4   3   29.72    4.00
 -10  -4   4   36.08    3.92
 -10  -4   4   54.64    4.34
 -10  -3  -2   53.17    6.10
 -10  -3  -2   62.95    6.65
 -10  -3  -2   44.62    9.69
 -10  -3  -1  198.18   14.62
 -10  -3  -1  171.63   13.93
 -10  -3  -1  187.66   20.15
 -10  -3   0  154.92   17.07
 -10  -3   0  158.45   12.12
 -10  -3   0  142.82   11.88
 -10  -3   1  334.53   23.54
 -10  -3   2   11.14    2.89
 -10  -3   3  186.56   13.68
 -10  -3   4   20.55    2.98
 -10  -3   4   12.61    2.94
 -10  -3   5   14.04    2.00
 -10  -3   5   11.04    1.92
 -10  -2  -3   74.49    6.86
 -10  -2  -2   96.63   13.77
 -10  -2  -2  117.14    9.62
 -10  -2  -1  196.50   15.24
 -10  -2  -1  212.81   15.82
 -10  -2  -1  194.40   20.15
 -10  -2   0  294.69   21.33
 -10  -2   0  331.06   21.84
 -10  -2   1    1.65    2.67
 -10  -2   1    1.29    2.91
 -10  -2   2  293.40   21.26
 -10  -2   2  296.97   21.23
 -10  -2   3   63.58    6.85
 -10  -2   3   79.02    7.08
 -10  -2   3   80.50    7.01
 -10  -2   4    1.50    2.42
 -10  -2   4    0.37    1.38
 -10  -2   4    1.88    1.92
 -10  -2   5   54.94    4.85
 -10  -2   5   51.97    4.75
 -10  -2   5   44.81    4.77
 -10  -2   6   18.55    1.96
 -10  -2   6    9.48    1.70
 -10  -1  -3  252.10   17.78
 -10  -1  -2   31.81    7.62
 -10  -1  -2   37.22    4.61
 -10  -1  -1  372.34   26.07
 -10  -1  -1  386.47   26.81
 -10  -1   0  146.26   12.08
 -10  -1   0  139.95   11.69
 -10  -1   1   54.62    6.36
 -10  -1   1   64.82    6.44
 -10  -1   2   58.61    7.10
 -10  -1   2   85.39    8.01
 -10  -1   3    5.65    1.99
 -10  -1   3   11.98    3.06
 -10  -1   3    4.65    2.66
 -10  -1   3    5.36    3.10
 -10  -1   4   63.63    6.78
 -10  -1   4   75.88    6.14
 -10  -1   4   85.56    7.11
 -10  -1   5   63.77    5.37
 -10  -1   5   61.17    5.59
 -10  -1   6    0.71    1.24
 -10  -1   6    0.25    1.25
 -10  -1   6    0.28    1.36
 -10   0  -2   59.12    5.99
 -10   0  -1  368.41   25.45
 -10   0   0    5.05    3.03
 -10   0   0    2.75    2.80
 -10   0   1   69.46   14.32
 -10   0   1   92.22    9.49
 -10   0   2  117.52   10.07
 -10   0   2   99.96    9.94
 -10   0   3   22.74    4.13
 -10   0   3   28.33    4.52
 -10   0   4   79.70    7.00
 -10   0   4   81.79    8.18
 -10   0   4  101.98    8.39
 -10   0   4  104.52    8.61
 -10   0   5   45.42    5.10
 -10   0   5   54.84    5.70
 -10   0   5   45.46    4.52
 -10   0   6    7.89    2.06
 -10   0   6    5.36    1.25
 -10   0   6    4.92    2.00
 -10   1  -2  227.22   16.31
 -10   1  -1  107.55    9.97
 -10   1  -1  149.50   11.56
 -10   1   0   76.87    7.91
 -10   1   0   88.49    8.59
 -10   1   1  155.46   12.83
 -10   1   2    7.68    3.39
 -10   1   2    9.50    6.62
 -10   1   3    4.78    3.18
 -10   1   3   15.90    3.69
 -10   1   4   89.25    8.23
 -10   1   4   79.35    6.87
 -10   1   4   97.20    8.25
 -10   1   4   75.85    8.18
 -10   1   5    0.52    2.12
 -10   1   5    4.13    2.09
 -10   1   5    5.09    1.78
 -10   1   5    4.86    2.64
 -10   1   6  102.49    7.38
 -10   1   7   28.23    2.89
 -10   2  -2   80.98    7.27
 -10   2  -1   -0.84    2.16
 -10   2  -1    0.66    2.87
 -10   2   0  176.93   14.47
 -10   2   0  199.29   14.98
 -10   2   1  439.35   31.10
 -10   2   1  474.20   31.83
 -10   2   2   16.81    4.02
 -10   2   2    9.22    3.76
 -10   2   2    8.03    6.74
 -10   2   3  102.67    9.68
 -10   2   4   14.24    2.61
 -10   2   4   18.30    3.89
 -10   2   5   52.24    5.48
 -10   2   5   40.30    5.29
 -10   2   5   42.46    4.29
 -10   2   5   52.01    5.50
 -10   2   6  196.36   14.66
 -10   2   6  224.55   15.03
 -10   2   6  202.74   14.00
 -10   2   6  223.67   13.92
 -10   2   6  190.11   14.77
 -10   2   7    6.72    1.68
 -10   3  -1  194.86   14.47
 -10   3  -1  165.41   13.50
 -10   3   0   81.53    8.09
 -10   3   0   69.78    7.40
 -10   3   1   56.66    6.78
 -10   3   1   49.44    6.18
 -10   3   2   66.91    7.19
 -10   3   2   58.75    7.00
 -10   3   3  579.02   39.42
 -10   3   3  590.29   39.14
 -10   3   4    5.10    3.05
 -10   3   4    4.52    1.84
 -10   3   4    5.85    2.91
 -10   3   4    4.74    3.13
 -10   3   5  192.48   14.10
 -10   3   5  231.86   15.46
 -10   3   6    1.16    1.71
 -10   3   6    0.71    1.29
 -10   3   6    1.41    1.34
 -10   3   6   -0.46    2.09
 -10   3   6   -0.57    1.84
 -10   3   7   47.48    4.24
 -10   3   7   38.08    3.70
 -10   4  -2    2.08    2.50
 -10   4  -1   72.44    7.14
 -10   4  -1   56.30    6.23
 -10   4   0  181.00   14.86
 -10   4   0  221.11   15.75
 -10   4   1   41.79    5.41
 -10   4   1   25.80    9.26
 -10   4   1   38.94    5.47
 -10   4   2  306.09   22.97
 -10   4   2  329.66   22.79
 -10   4   3   42.26    5.72
 -10   4   3   38.54    5.56
 -10   4   4  157.55   11.44
 -10   4   4  122.38    9.78
 -10   4   4  137.01   11.35
 -10   4   4  126.97   11.45
 -10   4   5   22.30    2.91
 -10   4   5   17.73    3.56
 -10   4   5   21.49    3.83
 -10   4   5   23.82    3.91
 -10   4   6   31.54    3.15
 -10   4   6   30.36    4.01
 -10   4   6   34.60    4.11
 -10   4   6   30.46    3.87
 -10   4   6   26.12    3.47
 -10   4   7  173.61    9.88
 -10   4   7  118.17    9.56
 -10   5  -3   69.93    6.95
 -10   5  -2   47.50    5.63
 -10   5  -1  157.73   12.55
 -10   5  -1  155.95   12.11
 -10   5   0  111.65    9.66
 -10   5   0  111.90    9.89
 -10   5   1  111.64    9.48
 -10   5   1  109.01    9.33
 -10   5   2   12.19    3.37
 -10   5   2   10.55    3.44
 -10   5   3   89.69    8.72
 -10   5   3   97.48    8.98
 -10   5   4  150.17   11.27
 -10   5   4  199.49   13.07
 -10   5   4  173.20   12.91
 -10   5   4  127.05   12.40
 -10   5   5    6.21    2.58
 -10   5   5    7.18    2.12
 -10   5   5   11.44    3.06
 -10   5   5    4.97    1.73
 -10   5   5    8.14    2.80
 -10   5   6   47.89    5.02
 -10   5   6   50.92    4.18
 -10   5   6   63.09    5.37
 -10   5   6   53.21    5.24
 -10   5   7   14.78    2.03
 -10   6  -2   91.41    7.98
 -10   6  -1   71.94    6.96
 -10   6   0  232.71   16.12
 -10   6   0  200.40   15.91
 -10   6   1  122.90   10.37
 -10   6   1  122.12   10.37
 -10   6   2  103.98    9.52
 -10   6   2  114.71    9.67
 -10   6   3  201.52   15.33
 -10   6   3  203.28   15.33
 -10   6   4    1.16    2.34
 -10   6   4    0.81    2.49
 -10   6   4   -0.29    2.33
 -10   6   5    6.85    2.42
 -10   6   5    6.55    1.74
 -10   6   5    8.15    2.68
 -10   6   5    9.18    2.82
 -10   6   6    5.74    2.19
 -10   6   6    2.06    1.77
 -10   6   6    3.10    1.82
 -10   6   6    6.99    1.45
 -10   6   7   50.52    4.25
 -10   7   0   83.45    7.48
 -10   7   1   22.59    3.74
 -10   7   1   22.71    3.55
 -10   7   2    7.92    2.58
 -10   7   2    6.63    2.84
 -10   7   3   71.37    7.37
 -10   7   3   88.33    7.72
 -10   7   3   85.48    7.47
 -10   7   4    4.58    2.13
 -10   7   4    8.63    2.91
 -10   7   4    2.44    2.27
 -10   7   5   32.34    3.97
 -10   7   5   32.68    3.98
 -10   7   5   41.82    4.45
 -10   7   6   20.53    3.15
 -10   7   7    4.53    1.40
 -10   8   0   59.97    5.57
 -10   8   1    2.73    2.22
 -10   8   2  132.11   10.46
 -10   8   3   16.17    3.19
 -10   8   4   26.62    3.84
 -10   8   5   83.71    7.07
 -10   8   6   13.28    2.40
 -10   8   7   42.40    3.73
 -10   8   7   44.91    3.60
 -10   9   1   90.59    7.24
 -10   9   2   59.07    5.50
 -10   9   3   30.47    3.74
 -10   9   4   55.27    5.20
 -10   9   5  126.44    9.34
 -10   9   6   21.74    2.60
 -10  10   2    0.25    1.27
 -10  10   3  118.08    8.64
 -10  10   4   31.56    3.35
 -10  10   5    7.29    1.65
  -9 -13 -10   74.99    5.73
  -9 -13  -9    1.59    1.21
  -9 -13  -8   64.25    5.49
  -9 -13  -7   17.08    2.51
  -9 -13  -6   13.70    2.26
  -9 -12 -10    8.80    2.03
  -9 -12  -9   21.64    3.18
  -9 -12  -8  116.42    9.28
  -9 -12  -7   -0.22    2.05
  -9 -12  -6   16.86    3.11
  -9 -12  -4   -0.16    1.36
  -9 -12  -3   72.31    5.63
  -9 -11 -11    5.33    1.75
  -9 -11 -10   34.17    4.21
  -9 -11  -9  116.00    9.57
  -9 -11  -8   38.72    4.95
  -9 -11  -7    2.15    2.36
  -9 -11  -6  282.92   19.96
  -9 -11  -5   17.25    2.36
  -9 -11  -4  165.59   11.43
  -9 -11  -4  134.72   10.25
  -9 -11  -3   37.58    3.78
  -9 -11  -3   39.33    4.24
  -9 -11  -2   30.84    3.31
  -9 -11  -2   30.53    3.17
  -9 -11  -1    4.26    1.24
  -9 -10 -11   18.78    3.15
  -9 -10 -10   10.30    2.73
  -9 -10  -9  171.69   13.29
  -9 -10  -8   -0.30    2.25
  -9 -10  -7  145.63   12.02
  -9 -10  -6   45.93    5.77
  -9 -10  -5  103.10    8.07
  -9 -10  -4  148.74   10.82
  -9 -10  -4  113.63    9.39
  -9 -10  -3    1.90    1.93
  -9 -10  -3    1.25    2.15
  -9 -10  -2    9.52    2.44
  -9 -10  -2   10.52    2.41
  -9 -10  -1   11.84    2.21
  -9 -10  -1    9.13    1.95
  -9 -10   0    0.85    1.25
  -9  -9 -11    0.22    1.76
  -9  -9  -5  162.90   11.99
  -9  -9  -4   17.08    2.85
  -9  -9  -3   43.86    5.60
  -9  -9  -3   54.17    5.33
  -9  -9  -2   22.48    3.99
  -9  -9  -2   29.71    3.80
  -9  -9  -1    9.84    2.50
  -9  -9  -1    8.43    2.47
  -9  -9   0    5.06    1.89
  -9  -9   1   70.55    5.75
  -9  -8  -5  135.18   10.35
  -9  -8  -4    0.23    1.79
  -9  -8  -3   54.95    5.74
  -9  -8  -2   85.27    8.15
  -9  -8  -2   77.45    6.80
  -9  -8  -2   88.93    7.63
  -9  -8  -1    2.94    2.38
  -9  -8  -1    2.53    2.17
  -9  -8  -1    2.30    1.69
  -9  -8   0   74.96    6.38
  -9  -8   0   63.69    6.35
  -9  -8   0   85.35    7.01
  -9  -8   1    3.10    2.04
  -9  -8   1    7.00    1.88
  -9  -8   2    3.23    1.58
  -9  -7  -4   19.64    3.23
  -9  -7  -3   29.74    4.20
  -9  -7  -3   40.00    8.68
  -9  -7  -2   73.13    6.81
  -9  -7  -2   67.53   11.43
  -9  -7  -2   60.37    5.89
  -9  -7  -1   32.20    4.72
  -9  -7  -1   32.98    4.66
  -9  -7  -1   30.07    4.00
  -9  -7   0  141.06   10.74
  -9  -7   0  125.18   10.35
  -9  -7   0  124.50   10.05
  -9  -7   1    2.87    1.98
  -9  -7   1    3.13    2.49
  -9  -7   2  100.24    7.71
  -9  -7   2   82.79    7.20
  -9  -7   3   31.58    3.33
  -9  -6  -4   88.52    7.69
  -9  -6  -3  118.26   15.54
  -9  -6  -3  106.40    8.90
  -9  -6  -2    2.55    1.67
  -9  -6  -2    3.59    5.00
  -9  -6  -1  412.12   27.76
  -9  -6  -1  446.06   28.67
  -9  -6   0   49.73    5.65
  -9  -6   0   45.59    4.97
  -9  -6   0   39.34    5.21
  -9  -6   1  190.06   13.39
  -9  -6   1  206.15   14.09
  -9  -6   2   51.63    5.06
  -9  -6   2   57.97    5.56
  -9  -6   3   -1.26    1.81
  -9  -6   4   46.88    4.26
  -9  -6   4   43.98    4.17
  -9  -5  -2  675.27   46.90
  -9  -5  -2  669.11   38.02
  -9  -5  -1  155.59   11.37
  -9  -5  -1  148.23   17.25
  -9  -5  -1  128.45   10.82
  -9  -5   0  187.55   20.48
  -9  -5   0  182.90   13.79
  -9  -5   1  161.64   13.19
  -9  -5   1  196.76   13.64
  -9  -5   2    6.45    2.90
  -9  -5   2   11.53    2.93
  -9  -5   3   43.70    5.09
  -9  -5   3   57.43    5.43
  -9  -5   4   42.23    4.41
  -9  -5   4   55.50    4.91
  -9  -5   4   52.37    5.04
  -9  -5   5    1.33    1.34
  -9  -5   5    1.51    1.29
  -9  -4  -2  594.24   46.79
  -9  -4  -1   58.55   10.03
  -9  -4  -1   49.60    5.72
  -9  -4   0  441.03   37.75
  -9  -4   0  530.00   31.25
  -9  -4   1    1.13    2.04
  -9  -4   1    1.32    1.65
  -9  -4   1    1.67    2.40
  -9  -4   1   -2.33    3.97
  -9  -4   2    1.77    1.84
  -9  -4   2    0.82    2.27
  -9  -4   3   13.21    3.10
  -9  -4   3   12.30    2.48
  -9  -4   4   58.62    5.71
  -9  -4   4   57.71    5.81
  -9  -4   5    2.35    1.61
  -9  -4   5    3.03    1.76
  -9  -4   5    2.85    1.74
  -9  -4   6   65.31    5.77
  -9  -4   6   97.04    6.09
  -9  -3  -3  821.06   52.59
  -9  -3  -2    6.65    2.59
  -9  -3  -1    3.47    2.46
  -9  -3  -1    1.17    2.18
  -9  -3  -1    2.06    4.14
  -9  -3   0   37.73    5.27
  -9  -3   0   43.39    5.57
  -9  -3   1   24.63    7.16
  -9  -3   1   21.68    7.42
  -9  -3   1   20.69    3.87
  -9  -3   1   24.26    4.34
  -9  -3   2   54.52    6.20
  -9  -3   2   50.51    5.72
  -9  -3   2   41.82    4.79
  -9  -3   2   52.19    9.60
  -9  -3   3  128.17   10.52
  -9  -3   3  160.85   11.65
  -9  -3   4   12.37    3.42
  -9  -3   4   12.04    2.56
  -9  -3   4   15.81    3.20
  -9  -3   5   78.31    7.53
  -9  -3   5   93.72    7.58
  -9  -3   5   95.47    7.68
  -9  -3   6  198.05   12.26
  -9  -3   6  177.75   12.02
  -9  -3   6  175.97   12.00
  -9  -2  -3  159.89   12.05
  -9  -2  -2   -0.24    2.02
  -9  -2  -1   16.01    5.32
  -9  -2  -1    9.73    3.22
  -9  -2   0   12.72    3.31
  -9  -2   0   14.83    5.36
  -9  -2   0    7.69    3.20
  -9  -2   1   20.59    4.29
  -9  -2   1   17.85    6.30
  -9  -2   1   12.63    7.18
  -9  -2   1   18.78    4.04
  -9  -2   2  102.19    9.00
  -9  -2   2   79.37    7.16
  -9  -2   2   94.87    8.53
  -9  -2   2   68.55   14.29
  -9  -2   2   62.31   11.13
  -9  -2   3   61.99    6.50
  -9  -2   3   61.26    6.76
  -9  -2   3   51.71    5.62
  -9  -2   4   15.16    3.08
  -9  -2   4   12.99    2.79
  -9  -2   4   14.00    3.05
  -9  -2   5  166.40   12.11
  -9  -2   5  172.41   12.76
  -9  -2   5  166.87   13.05
  -9  -2   6    0.20    1.92
  -9  -2   6    0.91    1.53
  -9  -2   6    2.29    1.73
  -9  -2   6   -0.74    1.75
  -9  -2   7  124.35    8.80
  -9  -1  -2  108.01    8.97
  -9  -1  -1   22.35    3.81
  -9  -1  -1   19.60    6.09
  -9  -1   0    1.52    2.47
  -9  -1   0    4.48    3.61
  -9  -1   0   -0.93    2.61
  -9  -1   1    2.97    2.98
  -9  -1   1    3.95    2.80
  -9  -1   1    5.78    4.02
  -9  -1   2  308.13   38.67
  -9  -1   2  567.65   32.18
  -9  -1   2  436.46   30.09
  -9  -1   2  542.91   32.14
  -9  -1   2  305.83   34.46
  -9  -1   3    1.81    2.12
  -9  -1   3   -1.47    4.20
  -9  -1   3    1.38    2.50
  -9  -1   3    1.02    3.33
  -9  -1   4  319.95   21.14
  -9  -1   4  279.90   21.79
  -9  -1   4  319.15   22.04
  -9  -1   5   18.71    3.08
  -9  -1   5   16.21    3.28
  -9  -1   5   21.13    3.38
  -9  -1   5   18.96    4.02
  -9  -1   6   41.68    4.58
  -9  -1   6   39.45    3.97
  -9  -1   6   32.22    4.47
  -9  -1   7   50.16    4.39
  -9  -1   7   38.33    3.81
  -9  -1   7   43.47    3.93
  -9   0  -2  104.22    8.59
  -9   0  -1  165.32   12.14
  -9   0  -1  122.29   15.00
  -9   0   0   88.91    8.13
  -9   0   0   81.52   10.78
  -9   0   1  363.65   26.31
  -9   0   1  388.24   26.64
  -9   0   2   27.47    9.06
  -9   0   2   41.71    5.84
  -9   0   2   41.75    4.57
  -9   0   2   44.54    5.87
  -9   0   3  106.17    9.98
  -9   0   3  114.64   10.07
  -9   0   3  108.58    8.85
  -9   0   3   82.24   15.81
  -9   0   4  210.47   17.14
  -9   0   4  253.99   17.53
  -9   0   4  224.22   17.27
  -9   0   4  223.23   16.14
  -9   0   5    3.63    2.54
  -9   0   5    6.37    2.48
  -9   0   5    4.56    2.49
  -9   0   6   99.92    9.03
  -9   0   6  122.06    9.24
  -9   0   6  101.52    8.23
  -9   0   6  110.38    8.77
  -9   0   6   97.13    8.57
  -9   0   7   35.58    4.01
  -9   0   7   34.63    3.53
  -9   0   8   17.28    2.01
  -9   0   8   15.51    2.12
  -9   1  -2   60.50    5.80
  -9   1  -1   45.06    5.35
  -9   1   0  265.01   20.13
  -9   1   0  306.29   20.79
  -9   1   1  151.54   12.45
  -9   1   2  257.10   17.61
  -9   1   2  280.23   19.09
  -9   1   3  226.73   16.47
  -9   1   3  226.90   16.59
  -9   1   3  193.09   15.00
  -9   1   4    4.77    3.36
  -9   1   4    4.70    5.34
  -9   1   4    5.15    3.00
  -9   1   4    3.54    2.17
  -9   1   5  206.26   15.39
  -9   1   5  193.42   14.20
  -9   1   5  191.21   15.10
  -9   1   6   68.20    5.75
  -9   1   6   58.29    6.05
  -9   1   6   52.33    5.06
  -9   1   6   54.09    5.91
  -9   1   6   63.23    6.38
  -9   1   7   15.04    2.60
  -9   1   7   17.40    2.74
  -9   1   7   19.54    2.89
  -9   1   8   17.64    2.33
  -9   1   8   18.43    2.20
  -9   2  -2   58.08    5.60
  -9   2  -1   80.02    7.44
  -9   2   0  853.70   53.75
  -9   2   0  784.73   52.81
  -9   2   1   85.92    8.52
  -9   2   1   82.86    8.33
  -9   2   2  981.15   63.75
  -9   2   2  985.46   62.14
  -9   2   2 1038.56   63.71
  -9   2   3    3.91    3.62
  -9   2   3    3.51    2.39
  -9   2   4   21.48    3.52
  -9   2   4   27.81    4.84
  -9   2   5   28.53    4.61
  -9   2   5   25.78    4.68
  -9   2   5   20.56    3.36
  -9   2   6  111.72    8.58
  -9   2   6  102.05    9.22
  -9   2   6   97.54    9.11
  -9   2   6  102.50    9.14
  -9   2   7   64.10    5.75
  -9   2   7   59.57    5.18
  -9   2   7   54.16    5.49
  -9   2   7   48.62    5.44
  -9   2   7   57.58    5.71
  -9   2   7   53.28    4.77
  -9   2   8   45.03    3.99
  -9   2   8   34.20    3.58
  -9   2   8   38.21    3.84
  -9   3  -1  192.63   14.48
  -9   3   0   14.51    3.78
  -9   3   0   16.88    3.61
  -9   3   1  250.70   17.75
  -9   3   1  210.85   17.13
  -9   3   2  486.68   31.27
  -9   3   2  479.75   31.01
  -9   3   3   22.60    4.76
  -9   3   3   31.80    9.63
  -9   3   3   20.22    4.59
  -9   3   3   20.91    3.60
  -9   3   4   13.41    6.84
  -9   3   4   24.79    4.79
  -9   3   4   15.82    4.17
  -9   3   4   16.74    3.39
  -9   3   5   14.04    3.06
  -9   3   5   13.15    3.90
  -9   3   6    3.32    2.29
  -9   3   6   -2.52    2.54
  -9   3   7   40.88    4.23
  -9   3   7   48.52    5.06
  -9   3   7   37.32    4.63
  -9   3   7   41.63    4.80
  -9   3   7   37.72    4.67
  -9   3   7   41.92    4.24
  -9   3   8   53.20    4.88
  -9   3   8   58.73    4.65
  -9   3   8   57.38    5.07
  -9   3   8   69.96    5.43
  -9   4  -1  222.39   16.24
  -9   4  -1  210.01   15.93
  -9   4   0    5.91    3.04
  -9   4   0    1.91    2.65
  -9   4   1  662.54   45.20
  -9   4   1  707.46   45.49
  -9   4   2   42.92    5.82
  -9   4   2   42.60    5.69
  -9   4   3   16.18    3.28
  -9   4   3   14.94    8.27
  -9   4   3   25.03    4.54
  -9   4   3   20.14    4.37
  -9   4   4   36.12    4.61
  -9   4   4   43.18    5.97
  -9   4   4   31.77   10.51
  -9   4   5   32.27    4.29
  -9   4   5   28.35    4.97
  -9   4   5   38.69    5.67
  -9   4   5   44.52    5.72
  -9   4   6  106.26    8.30
  -9   4   6  107.07    9.27
  -9   4   6   90.89    8.61
  -9   4   6   92.35    9.16
  -9   4   7  240.72   18.02
  -9   4   7  288.23   18.71
  -9   4   7  265.11   17.85
  -9   4   8   18.12    2.47
  -9   4   8   18.77    2.43
  -9   4   8   17.07    2.44
  -9   4   8   18.86    2.87
  -9   5  -2  204.14   15.28
  -9   5  -1  228.69   17.27
  -9   5  -1  248.74   17.67
  -9   5   0   40.89    5.39
  -9   5   0   44.33    5.38
  -9   5   1   26.93    4.67
  -9   5   1   39.53    5.23
  -9   5   2  173.05   14.57
  -9   5   2  180.71   22.55
  -9   5   2  198.32   14.94
  -9   5   3   45.48    5.91
  -9   5   3   44.55    5.93
  -9   5   3   40.45    4.70
  -9   5   4   53.08    5.73
  -9   5   4   62.84    6.84
  -9   5   4   63.03    7.02
  -9   5   5   34.10    5.19
  -9   5   5   37.90    5.51
  -9   5   5   35.18    4.31
  -9   5   5   29.33    4.97
  -9   5   6  318.07   22.46
  -9   5   6  319.18   21.27
  -9   5   6  290.78   21.40
  -9   5   6  333.96   22.56
  -9   5   7   45.74    4.42
  -9   5   7   36.46    4.19
  -9   5   7   40.32    4.93
  -9   5   7   41.72    4.93
  -9   5   8   30.14    3.51
  -9   5   8   32.05    3.20
  -9   5   8   22.93    2.98
  -9   6  -2   11.04    2.85
  -9   6  -1   61.40    6.41
  -9   6  -1   69.47    6.73
  -9   6   0  103.23    8.90
  -9   6   0   97.35    9.03
  -9   6   1    2.73    5.31
  -9   6   1    3.14    2.40
  -9   6   1    3.09    2.89
  -9   6   2    5.36    2.84
  -9   6   2    1.45    3.49
  -9   6   2   -0.71    3.43
  -9   6   3    8.78    3.35
  -9   6   3    2.10    2.76
  -9   6   3    1.50    5.37
  -9   6   4   82.77    7.81
  -9   6   4   96.67    9.07
  -9   6   4   93.38    9.24
  -9   6   4  110.44    9.31
  -9   6   5  139.52   10.78
  -9   6   5  141.32   11.75
  -9   6   5  133.31   11.64
  -9   6   5  151.10   12.05
  -9   6   6  193.55   14.58
  -9   6   6  215.02   14.63
  -9   6   6  160.97   14.14
  -9   6   6  191.85   13.58
  -9   6   7   44.53    4.47
  -9   6   7   44.08    5.01
  -9   6   7   48.25    5.24
  -9   6   8  250.93   16.51
  -9   6   8  271.58   16.90
  -9   6   8  224.61   16.22
  -9   6   9   11.57    1.50
  -9   7   0    1.59    1.85
  -9   7   1   84.22    7.85
  -9   7   2   12.26    3.71
  -9   7   2    9.47    2.86
  -9   7   3  154.86   12.61
  -9   7   3  162.08   13.06
  -9   7   4  131.37   11.07
  -9   7   4  140.73   11.42
  -9   7   4  127.40   11.02
  -9   7   5  425.94   27.75
  -9   7   5  383.48   27.55
  -9   7   5  391.45   26.69
  -9   7   5  420.01   27.80
  -9   7   6   67.52    6.51
  -9   7   6   59.12    5.80
  -9   7   6   72.42    6.55
  -9   7   6   74.42    6.81
  -9   7   7  107.93    8.97
  -9   7   7  111.17    9.02
  -9   7   7  118.94    8.55
  -9   7   8   70.19    5.56
  -9   7   8   77.28    6.08
  -9   7   8   73.13    5.85
  -9   8   2  164.14   13.14
  -9   8   3    1.55    2.14
  -9   8   3   -0.94    2.79
  -9   8   3   -1.83    1.88
  -9   8   4  159.22   11.69
  -9   8   4  133.71   11.00
  -9   8   4  128.57   10.73
  -9   8   5   34.92    4.74
  -9   8   5   28.04    3.86
  -9   8   5   34.60    3.86
  -9   8   5   32.54    4.21
  -9   8   5   35.46    3.50
  -9   8   6  106.62    7.79
  -9   8   6   97.47    8.06
  -9   8   6  118.46    8.86
  -9   8   7  103.79    7.71
  -9   8   8    4.21    1.20
  -9   8   8    4.39    1.73
  -9   9   2   23.05    3.86
  -9   9   3  130.60   10.70
  -9   9   4  208.69   15.38
  -9   9   5   23.10    3.10
  -9   9   5   33.25    4.17
  -9   9   6   90.25    7.42
  -9   9   6   81.52    6.58
  -9   9   7   22.63    2.65
  -9   9   7   30.32    3.43
  -9   9   8    1.20    0.94
  -9  10   1   35.74    4.13
  -9  10   2  175.16   12.95
  -9  10   3  172.95   12.88
  -9  10   4    0.22    2.36
  -9  10   5   17.89    3.06
  -9  10   5   16.17    2.16
  -9  10   6   88.15    6.64
  -9  10   6  103.21    7.55
  -9  10   7   17.13    2.40
  -9  11   2   47.26    4.45
  -9  11   3   44.45    4.42
  -9  11   4    3.61    1.90
  -9  11   5  164.50   11.25
  -9  11   5  174.99   11.87
  -9  11   6    1.34    1.33
  -9  12   4    7.71    1.40
  -8 -14  -9    1.65    1.07
  -8 -14  -8  142.74   10.12
  -8 -14  -7   38.74    3.74
  -8 -14  -6   10.54    1.82
  -8 -13 -10    0.87    1.31
  -8 -13  -9   27.16    3.44
  -8 -13  -8  179.78   13.05
  -8 -13  -7   -0.62    1.95
  -8 -13  -6  180.50   13.06
  -8 -13  -5   15.43    2.61
  -8 -13  -4   69.58    5.82
  -8 -13  -3    3.80    1.30
  -8 -12 -10   59.60    5.69
  -8 -12  -9  287.70   20.02
  -8 -12  -8   33.30    4.44
  -8 -12  -7   51.31    5.76
  -8 -12  -6  126.37   10.40
  -8 -12  -5    0.87    1.25
  -8 -12  -5    0.99    2.15
  -8 -12  -4   16.72    2.47
  -8 -12  -3   34.17    4.07
  -8 -12  -3   38.87    3.78
  -8 -12  -2    0.37    1.31
  -8 -12  -2   -0.80    1.27
  -8 -11 -10  197.86   14.58
  -8 -11  -9   42.76    5.17
  -8 -11  -8   44.67    5.54
  -8 -11  -7   88.23    8.57
  -8 -11  -6   78.65    7.82
  -8 -11  -5   19.55    3.94
  -8 -11  -5   14.47    2.66
  -8 -11  -4   65.56    5.99
  -8 -11  -3   26.78    3.98
  -8 -11  -3   23.56    3.34
  -8 -11  -2    0.21    1.81
  -8 -11  -2    0.19    1.77
  -8 -11  -1   49.17    4.74
  -8 -11  -1   52.33    4.78
  -8 -11   0    0.73    0.97
  -8 -11   0    0.62    1.26
  -8 -10 -10  220.55   16.30
  -8 -10  -9    6.31    2.95
  -8 -10  -8  280.30   20.49
  -8 -10  -7    8.11    3.17
  -8 -10  -6    1.02    2.68
  -8 -10  -5    1.35    2.73
  -8 -10  -5    0.66    1.83
  -8 -10  -4  140.17   10.90
  -8 -10  -3    4.55    2.64
  -8 -10  -3    1.22    2.09
  -8 -10  -2   96.19    8.35
  -8 -10  -2   86.15    7.85
  -8 -10  -1    1.36    1.95
  -8 -10  -1    1.76    2.00
  -8 -10   0  134.55   10.62
  -8 -10   0  173.96   11.33
  -8 -10   1  132.53   11.35
  -8 -10   1  264.12   12.58
  -8  -9  -5   21.39    3.35
  -8  -9  -4   29.92    4.09
  -8  -9  -4   40.00    9.00
  -8  -9  -3  149.16   17.33
  -8  -9  -3  142.17   12.07
  -8  -9  -3  143.68   11.39
  -8  -9  -2  113.21    9.19
  -8  -9  -2  117.30    9.66
  -8  -9  -2   92.41    8.21
  -8  -9  -1   66.51    6.67
  -8  -9  -1   55.19    5.61
  -8  -9  -1   65.52    6.36
  -8  -9   0  259.50   18.54
  -8  -9   0  302.62   19.01
  -8  -9   0  246.42   18.17
  -8  -9   1  227.19   15.96
  -8  -9   2   15.79    2.47
  -8  -9   3   20.64    2.33
  -8  -8  -5   32.19    4.09
  -8  -8  -4   17.39    3.16
  -8  -8  -3  153.59   12.41
  -8  -8  -3  192.73   20.27
  -8  -8  -2    1.68    2.79
  -8  -8  -2    0.22    1.70
  -8  -8  -2    4.79    3.87
  -8  -8  -2    2.63    2.67
  -8  -8  -1  318.92   21.26
  -8  -8  -1  282.47   20.44
  -8  -8  -1  295.21   21.33
  -8  -8   0   53.16    5.66
  -8  -8   0   53.48    5.86
  -8  -8   0   62.74    6.24
  -8  -8   1   12.13    3.23
  -8  -8   1   16.01    2.98
  -8  -8   1    9.99    2.35
  -8  -8   2   26.98    3.61
  -8  -8   2   32.39    3.95
  -8  -8   3   20.45    2.80
  -8  -8   4    4.08    1.25
  -8  -8   4    3.93    1.10
  -8  -7  -4  206.22   15.11
  -8  -7  -3   31.45    4.29
  -8  -7  -2   72.50    6.97
  -8  -7  -2   60.85    6.00
  -8  -7  -1   45.51    4.96
  -8  -7  -1   33.75    5.17
  -8  -7   0    6.12    3.21
  -8  -7   0   10.20    2.84
  -8  -7   0   14.07    3.20
  -8  -7   1   43.72    4.98
  -8  -7   1   46.51    5.27
  -8  -7   1   43.17    5.58
  -8  -7   2  136.87   11.02
  -8  -7   2  138.19   10.76
  -8  -7   3    3.99    2.24
  -8  -7   4   22.98    2.94
  -8  -7   4   24.01    3.04
  -8  -7   5   11.48    1.81
  -8  -6  -4  129.49   10.22
  -8  -6  -2  125.03    9.54
  -8  -6  -2  126.56    9.55
  -8  -6  -1   68.00   11.08
  -8  -6  -1   42.85    4.97
  -8  -6   0   22.96    6.96
  -8  -6   0   14.64    3.26
  -8  -6   1  124.44    9.58
  -8  -6   1  100.21    8.89
  -8  -6   1   86.47    8.57
  -8  -6   1  110.87   14.95
  -8  -6   2    6.55    2.46
  -8  -6   2    7.32    3.21
  -8  -6   2    7.49    2.74
  -8  -6   3   15.46    3.24
  -8  -6   3   11.18    2.58
  -8  -6   4  155.66   10.75
  -8  -6   4  163.30   10.94
  -8  -6   5   10.65    2.52
  -8  -6   5   13.31    2.27
  -8  -6   5    9.50    2.03
  -8  -5  -2    4.21    2.04
  -8  -5  -1   18.08    3.05
  -8  -5  -1   14.31    5.76
  -8  -5  -1   12.63    2.91
  -8  -5   0   44.82    4.84
  -8  -5   0   54.71    5.73
  -8  -5   0   44.82    9.83
  -8  -5   1  270.68   25.28
  -8  -5   1  240.82   16.71
  -8  -5   1  227.08   17.29
  -8  -5   2    2.88    2.59
  -8  -5   2    9.77    5.43
  -8  -5   2    6.74    2.36
  -8  -5   2    5.63    2.22
  -8  -5   3  146.66   11.52
  -8  -5   3  144.08   11.61
  -8  -5   3  140.11   10.94
  -8  -5   4    3.63    2.45
  -8  -5   4   10.36    2.92
  -8  -5   4    6.93    2.45
  -8  -5   5   80.25    6.72
  -8  -5   5   87.36    7.16
  -8  -5   5   86.38    7.20
  -8  -5   6   44.53    4.03
  -8  -5   6   49.86    4.59
  -8  -4  -2   32.36    4.24
  -8  -4  -1    2.52    2.17
  -8  -4  -1    2.04    4.25
  -8  -4  -1    0.74    1.98
  -8  -4   0  118.48   10.00
  -8  -4   0   98.42   14.08
  -8  -4   0  116.27    9.57
  -8  -4   1   -0.33    3.13
  -8  -4   1    1.46    1.99
  -8  -4   1   -1.18    4.02
  -8  -4   1    0.28    2.16
  -8  -4   2   34.93    4.52
  -8  -4   2   24.59    3.76
  -8  -4   2   24.72    3.75
  -8  -4   2   34.87    8.18
  -8  -4   2   33.79    4.19
  -8  -4   3  307.14   21.45
  -8  -4   3  299.55   20.96
  -8  -4   4    4.21    2.18
  -8  -4   4    5.48    2.75
  -8  -4   4    5.35    2.97
  -8  -4   5  376.28   25.22
  -8  -4   5  367.22   24.74
  -8  -4   5  382.68   25.22
  -8  -4   5  364.72   25.15
  -8  -4   6   44.74    4.19
  -8  -4   6   35.58    4.00
  -8  -4   7    5.53    1.54
  -8  -4   7    5.07    1.39
  -8  -3  -3  189.09   13.63
  -8  -3  -2   34.16    4.32
  -8  -3  -1   42.07    8.07
  -8  -3  -1   40.54    4.94
  -8  -3   0  388.06   28.97
  -8  -3   0  337.79   22.09
  -8  -3   1   14.87    2.72
  -8  -3   1   14.83    3.33
  -8  -3   1   22.23    4.02
  -8  -3   2  403.05   28.00
  -8  -3   2  397.87   35.31
  -8  -3   2  373.88   36.31
  -8  -3   2  445.30   29.30
  -8  -3   2  445.73   28.91
  -8  -3   3   14.34    6.13
  -8  -3   3   18.73    3.57
  -8  -3   3   12.49    3.42
  -8  -3   3   22.70    3.63
  -8  -3   4  281.06   20.04
  -8  -3   4  275.13   19.38
  -8  -3   5  171.73   13.27
  -8  -3   5  173.25   12.76
  -8  -3   5  172.10   13.43
  -8  -3   6    0.23    2.26
  -8  -3   6    0.63    1.88
  -8  -3   6    6.41    2.12
  -8  -3   7   30.40    3.29
  -8  -3   7   30.32    3.28
  -8  -3   7   22.58    2.58
  -8  -3   7   31.80    3.00
  -8  -2  -3  734.21   46.85
  -8  -2  -2  118.05    9.49
  -8  -2  -1 1138.44   72.30
  -8  -2   0  122.02   11.03
  -8  -2   0  163.28   11.52
  -8  -2   0  138.16   15.76
  -8  -2   1  246.41   16.50
  -8  -2   1  227.84   16.25
  -8  -2   1  205.01   15.05
  -8  -2   2   52.03    9.52
  -8  -2   2   61.35    6.48
  -8  -2   2   51.88    5.21
  -8  -2   2   38.71    5.59
  -8  -2   2   34.76   10.41
  -8  -2   3   39.96    9.47
  -8  -2   3   18.49    3.40
  -8  -2   3   18.56    4.21
  -8  -2   3   32.43    7.79
  -8  -2   3   17.63    3.92
  -8  -2   4  171.28   19.73
  -8  -2   4  182.65   13.96
  -8  -2   4  191.62   21.05
  -8  -2   4  175.75   14.36
  -8  -2   4  209.34   14.73
  -8  -2   5  104.77    9.33
  -8  -2   5  122.41   10.36
  -8  -2   5  113.55    9.38
  -8  -2   5  114.62    9.46
  -8  -2   6   69.36    6.37
  -8  -2   6   71.48    7.05
  -8  -2   7   62.47    5.72
  -8  -2   7   53.47    5.35
  -8  -2   7   63.20    5.37
  -8  -2   7   59.97    5.33
  -8  -2   8    0.88    1.20
  -8  -2   8    1.08    1.24
  -8  -1  -2  629.29   40.59
  -8  -1  -1   72.20    6.60
  -8  -1   0  649.82   43.39
  -8  -1   0  722.83   49.18
  -8  -1   1  260.69   22.97
  -8  -1   1  267.33   17.80
  -8  -1   1  274.12   17.89
  -8  -1   1  203.70   16.21
  -8  -1   2   44.77   10.98
  -8  -1   2   32.48    4.25
  -8  -1   2   37.81    5.40
  -8  -1   2   45.66    5.58
  -8  -1   2   42.04    8.11
  -8  -1   3   18.77    7.59
  -8  -1   3   21.30    4.24
  -8  -1   3   28.42    4.68
  -8  -1   3   27.24    7.37
  -8  -1   3   21.88    3.62
  -8  -1   4   40.48    5.42
  -8  -1   4   41.24    4.96
  -8  -1   4   44.65    8.55
  -8  -1   4   51.91   10.96
  -8  -1   5    6.50    3.45
  -8  -1   5    5.96    2.71
  -8  -1   5    2.02    2.37
  -8  -1   5    0.95    2.54
  -8  -1   6  109.79    9.33
  -8  -1   6  130.19   10.16
  -8  -1   6  109.34    9.50
  -8  -1   6  113.98   10.02
  -8  -1   6  122.53    9.67
  -8  -1   7   52.82    5.84
  -8  -1   7   64.00    5.58
  -8  -1   8   11.50    2.23
  -8  -1   8   12.62    2.17
  -8  -1   8   13.11    2.42
  -8   0  -2  586.00   37.93
  -8   0  -1   68.83    6.36
  -8   0   0  538.61   42.93
  -8   0   0  628.15   39.55
  -8   0   1   13.61    3.45
  -8   0   1   13.54    4.72
  -8   0   1   20.00    3.93
  -8   0   2  305.96   22.21
  -8   0   2  351.18   23.57
  -8   0   2  278.14   27.07
  -8   0   2  367.94   23.59
  -8   0   3    8.51    3.33
  -8   0   3    0.70    2.94
  -8   0   3    4.96    3.71
  -8   0   3    5.13    2.37
  -8   0   3    2.98    5.57
  -8   0   4  120.21   10.77
  -8   0   4  116.55   17.48
  -8   0   4  121.39    9.94
  -8   0   5   60.77    6.39
  -8   0   5   51.26   11.44
  -8   0   5   62.08    6.96
  -8   0   5   63.41    6.84
  -8   0   6  143.28   11.11
  -8   0   6  150.40   12.57
  -8   0   6  165.83   12.59
  -8   0   6  162.80   11.97
  -8   0   6  154.15   12.25
  -8   0   6  144.73   12.06
  -8   0   7   12.00    3.04
  -8   0   7   12.99    2.67
  -8   0   7   12.51    3.14
  -8   0   7    9.25    2.65
  -8   0   7   11.56    2.63
  -8   0   8   52.38    5.03
  -8   0   8   62.70    5.47
  -8   0   8   62.77    5.68
  -8   0   8   72.92    5.78
  -8   0   9   12.10    1.84
  -8   0   9   12.99    1.75
  -8   0   9   17.10    2.13
  -8   1  -2  147.81   10.92
  -8   1  -1   24.99    3.64
  -8   1   0   39.83    6.36
  -8   1   0   33.92    4.57
  -8   1   1    7.75    2.98
  -8   1   1   10.98    3.74
  -8   1   2  218.70   16.20
  -8   1   2  245.86   17.47
  -8   1   3   86.23   15.45
  -8   1   3   86.56    8.08
  -8   1   3   76.28    7.01
  -8   1   3   63.95    7.72
  -8   1   4   97.09    9.28
  -8   1   4   93.43   16.01
  -8   1   4   90.30    8.29
  -8   1   4   98.84    9.17
  -8   1   5    6.32    5.69
  -8   1   5   12.05    3.76
  -8   1   5   14.33    3.83
  -8   1   5   10.44    3.10
  -8   1   6   36.90    5.07
  -8   1   6   32.12    4.53
  -8   1   6   34.57    4.99
  -8   1   6   35.76    5.34
  -8   1   7   20.63    3.51
  -8   1   7   19.98    3.37
  -8   1   7   22.22    4.04
  -8   1   7   18.98    2.87
  -8   1   7   18.77    3.44
  -8   1   8  250.33   15.90
  -8   1   8  223.09   15.84
  -8   1   8  236.93   16.00
  -8   1   8  199.93   15.65
  -8   1   9    1.65    1.35
  -8   1   9    1.27    1.21
  -8   2  -1  349.59   23.83
  -8   2   0   19.83    3.61
  -8   2   1  618.55   44.14
  -8   2   1  740.53   44.71
  -8   2   2   74.69    7.62
  -8   2   2   73.09    7.78
  -8   2   2   69.12    6.72
  -8   2   3    6.26    3.30
  -8   2   3    3.70    2.37
  -8   2   4  175.66   14.43
  -8   2   4  179.47   13.54
  -8   2   5  163.61   13.20
  -8   2   5  157.74   20.88
  -8   2   5  143.87   11.82
  -8   2   6    2.36    3.02
  -8   2   6    1.12    2.84
  -8   2   6    1.85    2.47
  -8   2   6    1.48    2.81
  -8   2   7  145.13   11.42
  -8   2   7  145.23   10.63
  -8   2   7  128.45   11.23
  -8   2   7  129.98   10.68
  -8   2   7  132.84   11.31
  -8   2   7  138.24   11.38
  -8   2   8   32.35    4.20
  -8   2   8   26.16    4.12
  -8   2   8   29.64    4.12
  -8   2   8   37.91    3.74
  -8   2   8   42.48    4.41
  -8   2   8   34.32    4.19
  -8   2   9   10.22    1.98
  -8   2   9    7.95    2.01
  -8   2   9    7.89    1.89
  -8   3  -1   97.61    8.36
  -8   3   0   44.39    5.37
  -8   3   1  207.32   15.03
  -8   3   1  181.62   14.75
  -8   3   2  256.79   19.58
  -8   3   2  281.00   19.84
  -8   3   3  170.85   23.54
  -8   3   3  177.35   14.37
  -8   3   3  206.67   15.76
  -8   3   3  226.98   16.05
  -8   3   4  510.65   34.90
  -8   3   4  535.55   35.91
  -8   3   4  475.34   45.97
  -8   3   4  556.59   36.48
  -8   3   5   49.50    6.35
  -8   3   5   34.58    4.77
  -8   3   6   60.63    6.41
  -8   3   7   33.47    4.42
  -8   3   7   32.85    4.82
  -8   3   7   25.70    4.44
  -8   3   7   24.26    4.35
  -8   3   8   45.94    4.84
  -8   3   8   38.38    4.81
  -8   3   8   47.83    5.17
  -8   3   8   45.64    4.55
  -8   3   8   45.16    5.10
  -8   3   8   42.63    5.04
  -8   3   9  120.48    9.01
  -8   3   9  128.70    9.09
  -8   3   9  118.26    8.60
  -8   3   9  115.28    8.87
  -8   3  10    2.14    1.02
  -8   4   0  332.28   23.19
  -8   4   1  286.28   20.53
  -8   4   2   55.34    6.55
  -8   4   2   51.66    6.32
  -8   4   3  232.73   16.50
  -8   4   3  181.42   15.92
  -8   4   3  226.16   26.04
  -8   4   4   38.66    4.81
  -8   4   4   34.77   10.88
  -8   4   4   40.00    6.06
  -8   4   4   46.72    6.08
  -8   4   5  266.49   20.89
  -8   4   5  317.23   21.88
  -8   4   5  275.44   20.09
  -8   4   5  310.70   31.66
  -8   4   6  668.63   46.96
  -8   4   6  758.84   47.55
  -8   4   6  696.02   45.76
  -8   4   7   16.14    3.32
  -8   4   7   23.26    4.08
  -8   4   7   14.35    3.72
  -8   4   7   14.89    3.84
  -8   4   7   14.52    3.56
  -8   4   8   32.73    4.37
  -8   4   8   40.82    4.55
  -8   4   8   35.03    4.22
  -8   4   8   48.62    5.06
  -8   4   9    6.97    1.98
  -8   4   9    1.88    1.73
  -8   4   9    0.29    1.54
  -8   4   9    0.78    1.53
  -8   4   9    0.79    1.62
  -8   4   9    2.75    1.71
  -8   4  10   14.31    1.88
  -8   5   0  186.65   14.13
  -8   5   1  516.29   34.63
  -8   5   2  488.93   32.17
  -8   5   2  398.74   40.05
  -8   5   3  653.89   40.50
  -8   5   3  509.04   49.11
  -8   5   3  567.52   40.00
  -8   5   4  238.16   19.16
  -8   5   4  298.73   29.82
  -8   5   4  264.68   19.53
  -8   5   5  165.29   13.45
  -8   5   5  176.76   14.96
  -8   5   5  190.28   14.98
  -8   5   5  172.27   22.84
  -8   5   5  185.11   14.61
  -8   5   6    9.58    4.09
  -8   5   6   12.37    3.39
  -8   5   6   11.99    3.98
  -8   5   7    0.72    2.75
  -8   5   7   -1.25    3.04
  -8   5   7   -2.22    2.69
  -8   5   7    5.95    2.41
  -8   5   7    1.07    2.89
  -8   5   8   38.54    4.80
  -8   5   8   35.12    4.80
  -8   5   8   44.16    5.14
  -8   5   8   38.63    4.44
  -8   5   8   39.65    4.29
  -8   5   9   22.14    2.90
  -8   5   9   16.41    2.95
  -8   5   9   17.49    2.94
  -8   5   9   18.79    2.76
  -8   5   9   15.13    2.27
  -8   5   9   17.76    2.63
  -8   5  10   18.56    2.24
  -8   5  10   19.88    2.06
  -8   6  -2   15.11    2.87
  -8   6  -1  312.54   21.63
  -8   6   0  577.19   38.06
  -8   6   1  147.48   11.78
  -8   6   2  117.99   10.28
  -8   6   2  115.04   17.67
  -8   6   3   23.41    4.44
  -8   6   3   18.26    8.47
  -8   6   4   -0.75    3.11
  -8   6   4   -1.61    5.48
  -8   6   4    2.28    2.74
  -8   6   5   13.13    7.33
  -8   6   5   13.66    4.26
  -8   6   5   11.40    3.96
  -8   6   5   14.81    3.86
  -8   6   6   19.70    3.35
  -8   6   6   22.96    4.34
  -8   6   6   21.15    4.20
  -8   6   6   12.69    3.33
  -8   6   7  136.27   11.69
  -8   6   7  189.33   13.44
  -8   6   7  155.47   13.01
  -8   6   7  175.66   12.33
  -8   6   8   31.02    3.91
  -8   6   8   27.79    4.15
  -8   6   8   25.82    4.14
  -8   6   8   32.44    4.35
  -8   6   9   10.55    2.28
  -8   6   9   11.84    2.23
  -8   6   9   11.72    2.36
  -8   6   9   10.51    2.43
  -8   6   9    7.37    2.25
  -8   6  10   18.76    2.29
  -8   6  10   24.82    2.40
  -8   7   1   48.44    5.48
  -8   7   2  146.89   11.25
  -8   7   2   94.34   15.86
  -8   7   3    5.00    2.93
  -8   7   3    2.83    4.32
  -8   7   4   25.08    8.75
  -8   7   4   25.96    4.91
  -8   7   4   34.83    4.96
  -8   7   5    1.06    2.49
  -8   7   5   -0.35    2.66
  -8   7   5    1.08    3.24
  -8   7   6   13.15    3.67
  -8   7   6   17.08    4.30
  -8   7   6   17.98    2.84
  -8   7   6   18.67    3.78
  -8   7   7  197.05   13.48
  -8   7   7  158.86   13.66
  -8   7   7  182.84   13.96
  -8   7   8   34.43    4.61
  -8   7   8   48.07    4.68
  -8   7   8   43.25    4.94
  -8   7   8   42.47    4.88
  -8   7   9  180.69   12.47
  -8   7   9  172.72   12.31
  -8   7   9  178.11   12.52
  -8   7  10  163.54   11.61
  -8   7  10  187.94   11.74
  -8   8   3    5.02    2.62
  -8   8   3    3.23    2.38
  -8   8   4  137.78   11.80
  -8   8   4  147.90   11.69
  -8   8   5   22.40    4.59
  -8   8   5   22.70    3.79
  -8   8   5   18.98    3.74
  -8   8   6   84.65    7.94
  -8   8   6   73.80    7.19
  -8   8   6   72.15    7.18
  -8   8   7  132.62    9.34
  -8   8   7  130.85    9.95
  -8   8   7  107.14    9.87
  -8   8   7  136.41   10.27
  -8   8   8   50.97    5.17
  -8   8   8   50.65    4.72
  -8   8   8   36.87    4.49
  -8   8   8   48.69    4.84
  -8   8   9  134.74    9.65
  -8   8   9  130.55    9.48
  -8   8  10    1.81    0.88
  -8   9   6   54.35    6.06
  -8   9   7    2.04    1.62
  -8   9   7   -1.33    2.14
  -8   9   7    2.74    1.67
  -8   9   8  136.28    9.93
  -8   9   9   83.45    6.15
  -8   9   9   76.89    6.07
  -8   9   9   82.33    6.28
  -8  10   6   46.11    5.36
  -8  10   7   77.31    6.28
  -8  10   7   77.18    6.03
  -8  10   7   71.95    6.82
  -8  10   8   78.98    5.80
  -8  10   8   87.47    6.42
  -8  10   9    7.21    1.41
  -8  10   9    6.43    1.25
  -8  10   9    6.10    1.13
  -8  11   5   45.81    5.11
  -8  11   6   69.35    6.30
  -8  11   7   43.66    4.47
  -8  11   7   48.86    3.90
  -8  11   7   41.99    3.97
  -8  11   8    3.87    1.17
  -8  12   5    8.38    2.40
  -8  12   6   86.56    6.42
  -8  12   6   83.84    6.80
  -8  12   7   67.85    5.02
  -8  12   7   73.52    5.57
  -8  13   3  195.03   12.87
  -8  13   4   48.06    4.04
  -8  13   5   93.15    6.75
  -7 -15  -8   34.11    3.11
  -7 -15  -7   19.55    2.24
  -7 -15  -6   24.39    2.51
  -7 -14  -9   76.88    6.30
  -7 -14  -8   95.57    7.62
  -7 -14  -7   -0.73    1.68
  -7 -14  -6   35.91    3.96
  -7 -14  -5   14.07    2.32
  -7 -13 -10  197.02   13.93
  -7 -13  -9   97.64    8.17
  -7 -13  -8   13.83    3.12
  -7 -13  -7   23.01    3.72
  -7 -13  -6   96.45    8.38
  -7 -13  -5    1.17    1.98
  -7 -13  -3   61.38    5.50
  -7 -13  -2    1.44    1.23
  -7 -12 -10  191.62   14.06
  -7 -12  -9   46.80    5.36
  -7 -12  -8   28.61    4.37
  -7 -12  -7   44.34    5.61
  -7 -12  -6   60.19    5.69
  -7 -12  -6   78.74    7.29
  -7 -12  -5    7.62    2.14
  -7 -12  -5    9.49    3.15
  -7 -12  -4  345.58   23.24
  -7 -12  -3   14.70    2.98
  -7 -12  -3   10.32    2.44
  -7 -12  -2  195.66   12.89
  -7 -12  -2  202.91   12.66
  -7 -12  -1   25.24    3.13
  -7 -12  -1   22.32    2.75
  -7 -12   0    0.23    1.17
  -7 -11 -10    1.60    1.93
  -7 -11  -9   64.78    6.79
  -7 -11  -8   11.08    3.25
  -7 -11  -7  403.46   28.07
  -7 -11  -6   13.19    2.62
  -7 -11  -6   18.27    4.10
  -7 -11  -5  252.51   17.63
  -7 -11  -5  215.26   16.19
  -7 -11  -4  101.53    8.59
  -7 -11  -3  182.67   13.89
  -7 -11  -3  192.11   14.53
  -7 -11  -2  116.23    9.55
  -7 -11  -2  118.33    9.87
  -7 -11  -1   -1.36    2.05
  -7 -11  -1    1.76    2.13
  -7 -11   0   88.83    6.97
  -7 -11   0   77.02    6.57
  -7 -11   1   10.19    2.08
  -7 -11   1   11.01    1.94
  -7 -10 -10  355.45   18.40
  -7 -10 -10   59.79   20.00
  -7 -10  -9    3.46    2.45
  -7 -10  -9    3.50    4.71
  -7 -10  -8   -9.34    9.81
  -7 -10  -8  224.47   11.49
  -7 -10  -7    0.35    2.78
  -7 -10  -6   72.25    7.42
  -7 -10  -6   54.70    5.79
  -7 -10  -5  211.53   15.70
  -7 -10  -5  222.11   16.90
  -7 -10  -5  209.48   21.73
  -7 -10  -4    8.75    2.81
  -7 -10  -4   12.44    5.61
  -7 -10  -3  373.89   27.10
  -7 -10  -3  403.57   27.91
  -7 -10  -2   -0.32    2.48
  -7 -10  -2   -0.57    2.45
  -7 -10  -1  119.02   10.36
  -7 -10  -1  133.62   10.45
  -7 -10   0   89.81    7.76
  -7 -10   0   82.98    7.48
  -7 -10   1   21.11    3.24
  -7 -10   1   16.96    2.75
  -7 -10   2   11.23    1.89
  -7 -10   3   50.87    3.97
  -7 -10   3   49.87    4.22
  -7 -10   3   43.70    4.00
  -7  -9  -5    3.13    2.13
  -7  -9  -4  174.66   20.18
  -7  -9  -4  179.21   13.64
  -7  -9  -3    2.10    2.83
  -7  -9  -3    3.77    2.01
  -7  -9  -3    3.52    2.61
  -7  -9  -3    5.58    4.66
  -7  -9  -2    2.17    2.01
  -7  -9  -2    1.03    2.56
  -7  -9  -2    1.14    3.47
  -7  -9  -2    2.74    2.80
  -7  -9  -1   85.26    8.26
  -7  -9  -1   79.00    7.94
  -7  -9  -1   86.31    7.51
  -7  -9   0  365.18   25.11
  -7  -9   0  348.95   24.94
  -7  -9   0  371.12   24.68
  -7  -9   1    1.54    2.43
  -7  -9   1   -0.22    1.76
  -7  -9   1   -0.93    2.06
  -7  -9   2  163.96   12.04
  -7  -9   3    1.51    1.58
  -7  -9   3    2.08    1.68
  -7  -9   4   14.52    2.14
  -7  -9   4   19.67    2.47
  -7  -9   4   16.30    1.98
  -7  -8  -5   10.94    2.75
  -7  -8  -4   87.71    7.90
  -7  -8  -3   26.97    3.54
  -7  -8  -3   32.66    7.96
  -7  -8  -3   30.56    4.31
  -7  -8  -2    0.73    1.76
  -7  -8  -2   -1.14    3.49
  -7  -8  -2    0.30    2.32
  -7  -8  -1   24.31    4.22
  -7  -8  -1   27.11    4.54
  -7  -8  -1   26.00    7.27
  -7  -8  -1   28.52    3.96
  -7  -8   0   24.22    7.36
  -7  -8   0   18.18    3.95
  -7  -8   0   18.43    3.87
  -7  -8   0   21.37    3.68
  -7  -8   1  110.91   10.05
  -7  -8   1  121.45    9.96
  -7  -8   1  124.39   10.00
  -7  -8   2  248.87   17.69
  -7  -8   3   -0.63    1.91
  -7  -8   4   48.13    4.89
  -7  -8   4   51.60    4.76
  -7  -8   4   51.91    4.72
  -7  -8   5    3.87    1.30
  -7  -8   5    1.57    1.21
  -7  -8   5    4.15    1.40
  -7  -7  -4   45.94    5.07
  -7  -7  -3   -0.53    1.90
  -7  -7  -2   27.98    3.79
  -7  -7  -2   31.36    4.41
  -7  -7  -1   38.11    5.10
  -7  -7  -1   39.78    4.69
  -7  -7   0    5.21    2.75
  -7  -7   0    9.27    3.26
  -7  -7   0    8.12    2.70
  -7  -7   1  626.12   40.73
  -7  -7   1  624.48   41.09
  -7  -7   1  603.03   40.72
  -7  -7   2   90.61    7.73
  -7  -7   2   71.57    6.87
  -7  -7   3  104.49    8.90
  -7  -7   4   68.20    6.27
  -7  -7   4   70.43    6.41
  -7  -7   5    4.58    1.74
  -7  -7   5    3.98    2.01
  -7  -7   5    4.97    1.80
  -7  -7   6   11.02    1.80
  -7  -6  -4   76.02    6.75
  -7  -6  -2  378.60   25.32
  -7  -6  -1    4.43    2.29
  -7  -6  -1   -1.06    3.63
  -7  -6   0  117.14   15.05
  -7  -6   0  115.04    9.65
  -7  -6   1  188.88   15.30
  -7  -6   1  215.80   15.63
  -7  -6   1  242.36   22.97
  -7  -6   2   17.44    6.50
  -7  -6   2   17.97    3.05
  -7  -6   2   15.20    3.61
  -7  -6   2   11.19    3.21
  -7  -6   3  337.07   22.40
  -7  -6   3  303.62   21.95
  -7  -6   4   39.44    4.83
  -7  -6   4   44.88    5.01
  -7  -6   4   34.43    4.26
  -7  -6   5   55.96    5.57
  -7  -6   5   59.45    5.59
  -7  -6   6   16.92    2.44
  -7  -6   6   28.12    3.23
  -7  -5  -2   16.87    2.64
  -7  -5  -1    3.86    2.04
  -7  -5  -1    1.60    1.54
  -7  -5  -1    7.83    5.27
  -7  -5   0  372.58   25.30
  -7  -5   0  390.50   32.57
  -7  -5   0  397.56   25.68
  -7  -5   0  377.37   26.03
  -7  -5   1  184.67   13.66
  -7  -5   1  220.33   21.25
  -7  -5   1  186.64   14.30
  -7  -5   2  436.43   28.38
  -7  -5   2  496.21   37.57
  -7  -5   2  384.95   28.35
  -7  -5   2  438.81   28.93
  -7  -5   3   31.73    4.63
  -7  -5   3   32.14    4.19
  -7  -5   3   29.92    8.18
  -7  -5   4    2.35    2.87
  -7  -5   4    1.13    2.35
  -7  -5   4    0.85    2.66
  -7  -5   4    0.24    2.25
  -7  -5   5   35.00    4.52
  -7  -5   5   38.41    4.45
  -7  -5   5   30.77    4.31
  -7  -5   6   54.95    4.93
  -7  -5   6   44.41    4.48
  -7  -5   7    0.21    0.98
  -7  -5   7   -0.78    1.56
  -7  -5   7   -0.13    1.38
  -7  -4  -3  636.31   41.00
  -7  -4  -2   92.38    7.73
  -7  -4  -1  847.62   54.38
  -7  -4   0   49.49    5.59
  -7  -4   0   64.36    5.49
  -7  -4   0   41.40    4.50
  -7  -4   0   52.78    9.30
  -7  -4   1  193.97   14.74
  -7  -4   1  194.03   14.10
  -7  -4   1  177.65   13.65
  -7  -4   1  205.43   20.84
  -7  -4   2   13.13    3.70
  -7  -4   2   17.44    6.61
  -7  -4   2   16.30    3.05
  -7  -4   2   22.54    3.34
  -7  -4   3    6.17    5.49
  -7  -4   3    3.53    1.86
  -7  -4   3    4.83    2.51
  -7  -4   3    6.37    2.82
  -7  -4   4  180.85   13.77
  -7  -4   4  196.47   14.70
  -7  -4   4  189.15   14.21
  -7  -4   5  205.15   15.54
  -7  -4   5  211.63   15.51
  -7  -4   5  196.14   15.37
  -7  -4   5  210.30   15.03
  -7  -4   6    0.83    2.14
  -7  -4   6   -0.24    2.07
  -7  -4   6    1.14    1.96
  -7  -4   7   37.10    4.20
  -7  -4   7   35.47    3.95
  -7  -4   7   39.62    3.88
  -7  -4   7   30.16    3.42
  -7  -4   8   78.91    5.47
  -7  -4   8   62.91    5.36
  -7  -3  -2  165.75   12.15
  -7  -3  -1   37.15    4.47
  -7  -3   0   35.99    7.22
  -7  -3   0   33.27    4.28
  -7  -3   0   28.25    3.85
  -7  -3   1    8.77    2.79
  -7  -3   1    3.24    1.69
  -7  -3   1    8.52    4.57
  -7  -3   1    6.04    2.27
  -7  -3   2    9.81    3.29
  -7  -3   2    9.21    2.67
  -7  -3   2   10.72    5.56
  -7  -3   2   10.38    5.58
  -7  -3   2    6.05    2.34
  -7  -3   3   16.70    6.46
  -7  -3   3    9.72    5.27
  -7  -3   3   10.24    2.86
  -7  -3   3   10.15    2.87
  -7  -3   4   76.78    7.04
  -7  -3   4   68.31    6.82
  -7  -3   4   60.68    6.60
  -7  -3   4   80.89    7.75
  -7  -3   4   62.55   11.67
  -7  -3   5  123.03    9.88
  -7  -3   5  122.39   10.65
  -7  -3   5  113.16   10.16
  -7  -3   6   38.99    4.85
  -7  -3   6   45.16    4.89
  -7  -3   6   35.80    4.91
  -7  -3   7  181.01   13.01
  -7  -3   7  173.65   13.34
  -7  -3   7  189.47   13.20
  -7  -3   7  181.84   13.35
  -7  -3   8    0.58    1.43
  -7  -3   8    2.88    1.16
  -7  -3   8    1.73    1.53
  -7  -3   8    1.38    1.46
  -7  -2  -1   79.97    6.94
  -7  -2   0  550.70   37.19
  -7  -2   0  449.66   31.04
  -7  -2   1   10.90    2.97
  -7  -2   1   10.91    2.29
  -7  -2   1   14.80    2.89
  -7  -2   2  264.26   19.48
  -7  -2   2  295.80   20.31
  -7  -2   2  278.19   27.05
  -7  -2   2  303.13   20.53
  -7  -2   2  324.86   26.70
  -7  -2   3   15.80    3.27
  -7  -2   3   19.86    3.69
  -7  -2   3   20.33    6.40
  -7  -2   3    6.39    5.76
  -7  -2   4  370.27   25.22
  -7  -2   4  396.40   25.96
  -7  -2   4  383.77   33.22
  -7  -2   4  346.52   25.45
  -7  -2   4  332.65   32.84
  -7  -2   5  108.67   10.50
  -7  -2   5  138.77   11.36
  -7  -2   5  117.14   15.93
  -7  -2   5  152.64   11.18
  -7  -2   5  139.26   10.84
  -7  -2   5  128.71   15.86
  -7  -2   6  246.86   17.55
  -7  -2   6  239.34   18.08
  -7  -2   7   47.29    5.42
  -7  -2   7   40.88    4.88
  -7  -2   7   49.58    5.43
  -7  -2   7   47.47    5.12
  -7  -2   8   71.95    6.45
  -7  -2   8   85.36    6.68
  -7  -2   8   79.96    6.58
  -7  -2   8   61.55    5.88
  -7  -2   8  101.37    7.11
  -7  -2   9  100.04    6.83
  -7  -2   9   84.28    6.52
  -7  -1   0  171.66   13.01
  -7  -1   0  186.74   16.87
  -7  -1   1  210.81   14.22
  -7  -1   1  201.63   14.12
  -7  -1   1  184.88   17.86
  -7  -1   1  161.67   12.85
  -7  -1   2  220.05   15.66
  -7  -1   2  200.01   14.88
  -7  -1   2  211.61   15.70
  -7  -1   2  247.06   21.21
  -7  -1   3  290.71   19.31
  -7  -1   3  270.61   27.43
  -7  -1   3  252.24   18.99
  -7  -1   3  266.58   24.73
  -7  -1   3  249.22   18.29
  -7  -1   4  104.13    9.56
  -7  -1   4   96.65   15.43
  -7  -1   4  110.70   14.63
  -7  -1   4  108.66    9.01
  -7  -1   5   59.12   10.69
  -7  -1   5   52.50    6.71
  -7  -1   5   64.01    7.17
  -7  -1   5   71.95    6.86
  -7  -1   5   69.86   12.52
  -7  -1   5   81.51    7.48
  -7  -1   6  255.80   19.57
  -7  -1   6  268.39   19.24
  -7  -1   6  272.22   19.48
  -7  -1   6  261.16   19.13
  -7  -1   6  268.41   18.96
  -7  -1   7   -0.74    2.36
  -7  -1   7    0.85    2.47
  -7  -1   7   -0.76    1.91
  -7  -1   7    1.21    2.78
  -7  -1   7    0.50    1.79
  -7  -1   8   89.31    7.80
  -7  -1   8   97.29    8.20
  -7  -1   8   82.23    7.38
  -7  -1   8  112.75    8.22
  -7  -1   8  106.16    8.20
  -7  -1   9    7.97    1.73
  -7  -1   9    4.67    1.82
  -7  -1   9    4.96    1.75
  -7   0   0    6.42    2.16
  -7   0   0    1.86    2.69
  -7   0   1  150.94   11.06
  -7   0   1  131.08   10.11
  -7   0   1  140.68   11.23
  -7   0   1  142.44   14.40
  -7   0   2  273.54   19.72
  -7   0   2  317.31   20.75
  -7   0   2  282.50   20.40
  -7   0   2  316.78   25.38
  -7   0   3  189.80   15.37
  -7   0   3  224.02   15.82
  -7   0   3  214.21   23.47
  -7   0   3  221.58   20.57
  -7   0   3  198.97   14.80
  -7   0   4   29.60    4.19
  -7   0   4   38.43    8.21
  -7   0   4   36.05    4.94
  -7   0   4   26.40   10.06
  -7   0   5  304.46   27.32
  -7   0   5  284.14   21.04
  -7   0   5  311.43   21.55
  -7   0   5  263.87   28.83
  -7   0   5  278.54   21.08
  -7   0   5  288.07   20.46
  -7   0   6   28.69    8.22
  -7   0   6   38.12    5.20
  -7   0   6   38.03    5.43
  -7   0   6   38.56    5.03
  -7   0   6   41.67    5.39
  -7   0   7  142.25   11.08
  -7   0   7  127.96   11.07
  -7   0   7  152.53   11.95
  -7   0   7  145.11   11.50
  -7   0   7  133.42   10.35
  -7   0   7  127.21   11.03
  -7   0   8   64.38    6.46
  -7   0   8   57.94    5.30
  -7   0   8   76.52    6.53
  -7   0   8   59.21    5.86
  -7   0   8   58.85    5.93
  -7   0   8   73.64    6.44
  -7   0   8   64.92    6.11
  -7   0   9   10.62    2.52
  -7   0   9   10.72    2.49
  -7   0   9   10.22    2.30
  -7   0  10   69.08    5.31
  -7   0  10   62.69    5.14
  -7   0  10   73.05    5.39
  -7   1   0    0.53    2.43
  -7   1   0    0.68    1.94
  -7   1   1  517.85   35.90
  -7   1   1  632.06   40.07
  -7   1   2  615.78   40.85
  -7   1   2  694.49   45.06
  -7   1   2  594.21   39.82
  -7   1   3   50.63    8.08
  -7   1   3   44.57    5.59
  -7   1   3   55.12   11.60
  -7   1   3   34.35    5.07
  -7   1   3   45.41    4.88
  -7   1   4  333.40   24.31
  -7   1   4  392.18   35.59
  -7   1   4  321.58   29.31
  -7   1   4  408.88   25.87
  -7   1   5   12.71    3.90
  -7   1   5   12.01    5.11
  -7   1   5    6.43    6.53
  -7   1   5   14.17    3.18
  -7   1   6   16.93    4.14
  -7   1   6   19.67    4.15
  -7   1   6   26.71    8.20
  -7   1   6   18.72    3.69
  -7   1   6   19.30    4.12
  -7   1   7  200.65   14.35
  -7   1   7  180.95   14.97
  -7   1   7  209.85   14.84
  -7   1   7  171.97   14.86
  -7   1   7  212.07   15.27
  -7   1   8  134.01    9.89
  -7   1   8  116.31    9.71
  -7   1   8  134.48    9.98
  -7   1   8  105.70    8.93
  -7   1   8  102.06    9.48
  -7   1   9   52.75    4.56
  -7   1   9   50.65    5.01
  -7   1   9   53.97    4.49
  -7   1   9   48.42    4.95
  -7   1   9   51.74    4.99
  -7   1   9   56.61    5.33
  -7   1  10   88.36    5.83
  -7   1  10   58.79    5.11
  -7   2   0   29.51    3.86
  -7   2   0   26.10    4.49
  -7   2   1   77.51    7.50
  -7   2   1   86.09    9.08
  -7   2   2   15.48    3.63
  -7   2   2   17.35    3.68
  -7   2   3  226.38   17.10
  -7   2   3  209.00   16.28
  -7   2   3  258.16   17.73
  -7   2   4  344.93   23.75
  -7   2   4  345.65   24.46
  -7   2   5    1.70    6.09
  -7   2   5    4.77    2.78
  -7   2   6  234.45   26.44
  -7   2   6  212.30   16.72
  -7   2   6  220.61   17.31
  -7   2   6  221.85   17.16
  -7   2   6  212.51   16.11
  -7   2   7    5.97    3.19
  -7   2   7    8.95    3.19
  -7   2   7    4.54    3.13
  -7   2   7    6.19    3.35
  -7   2   7    6.68    3.22
  -7   2   8   -1.12    2.66
  -7   2   8    0.31    2.65
  -7   2   8    2.04    2.00
  -7   2   8    0.64    2.27
  -7   2   8   -1.57    2.49
  -7   2   8    0.94    2.24
  -7   2   9   35.64    3.83
  -7   2   9   33.98    4.35
  -7   2   9   40.54    4.49
  -7   2   9   37.75    4.26
  -7   2   9   38.88    4.56
  -7   2   9   39.77    4.46
  -7   2  10   81.46    6.21
  -7   2  10   82.97    6.15
  -7   2  10   66.48    5.57
  -7   2  10   69.12    5.38
  -7   3   1  259.52   18.57
  -7   3   2   25.69    4.24
  -7   3   3  396.70   29.82
  -7   3   3  484.48   30.59
  -7   3   3  494.15   40.82
  -7   3   4   12.78    3.81
  -7   3   4    9.29    3.75
  -7   3   4   21.43    8.17
  -7   3   5   66.94    6.76
  -7   3   5   71.16    8.19
  -7   3   6   97.29    8.87
  -7   3   6   96.81    9.42
  -7   3   7  136.13   11.12
  -7   3   7  125.25   11.47
  -7   3   7  135.77   11.58
  -7   3   7  128.71   18.76
  -7   3   8   45.40    6.11
  -7   3   8   54.40    6.09
  -7   3   8   61.39    6.12
  -7   3   8   48.76    6.07
  -7   3   8   58.94    6.43
  -7   3   9  113.10    9.10
  -7   3   9  109.28    9.46
  -7   3   9  125.20    9.36
  -7   3   9  112.32    8.82
  -7   3   9  114.50    9.43
  -7   3   9  103.04    9.33
  -7   3  10    6.33    2.21
  -7   3  10   10.60    1.86
  -7   3  10   11.07    1.94
  -7   3  11   67.38    5.09
  -7   4   1  172.01   13.06
  -7   4   2  117.71    9.54
  -7   4   2   98.97    8.48
  -7   4   3  136.96   11.27
  -7   4   3  119.41   10.23
  -7   4   4    2.74    3.04
  -7   4   4   -1.67    6.47
  -7   4   4    1.43    3.05
  -7   4   5  402.85   38.29
  -7   4   5  375.99   27.44
  -7   4   6  174.35   14.46
  -7   4   6  153.28   12.98
  -7   4   6  177.33   14.47
  -7   4   6  163.86   22.56
  -7   4   7   59.91    7.40
  -7   4   7   57.89    6.60
  -7   4   7   59.15    7.28
  -7   4   7   49.79   12.37
  -7   4   7   62.99    7.08
  -7   4   7   64.62    7.08
  -7   4   8   52.02    5.83
  -7   4   8   40.25    5.56
  -7   4   8   45.65    5.54
  -7   4   9    0.47    2.45
  -7   4   9    0.25    2.09
  -7   4   9   -0.23    2.29
  -7   4   9    0.85    1.99
  -7   4  10    1.29    1.54
  -7   4  10    2.40    1.65
  -7   4  10    4.47    1.99
  -7   4  10    2.82    1.46
  -7   4  10    2.18    1.73
  -7   4  10    2.56    1.46
  -7   4  11  133.47    9.25
  -7   5   0   28.94    3.93
  -7   5   1   50.67    5.34
  -7   5   1   58.13    5.82
  -7   5   2  964.24   58.82
  -7   5   2  865.11   58.32
  -7   5   3    6.82    2.48
  -7   5   3   15.26    3.64
  -7   5   3    5.82    6.09
  -7   5   4   99.87    8.98
  -7   5   4  106.26   10.11
  -7   5   5   46.43   12.07
  -7   5   5   34.64    4.83
  -7   5   5   31.55    5.49
  -7   5   5   46.68    6.16
  -7   5   6   36.76    6.06
  -7   5   6   43.83    6.41
  -7   5   6   35.68    4.26
  -7   5   7   97.05    9.93
  -7   5   7  127.06   18.83
  -7   5   7  118.55   11.01
  -7   5   7  119.82   10.06
  -7   5   7  130.37   11.32
  -7   5   7  116.66   10.52
  -7   5   8  348.34   25.12
  -7   5   8  340.68   24.95
  -7   5   8  374.22   24.31
  -7   5   8  363.36   24.56
  -7   5   8  319.24   23.96
  -7   5   9  137.92   10.24
  -7   5   9  113.93   10.38
  -7   5   9  127.96   10.07
  -7   5   9  128.02    9.84
  -7   5   9  115.18    9.68
  -7   5   9  131.15   10.71
  -7   5  10   54.10    4.82
  -7   5  10   53.09    4.78
  -7   5  10   54.35    4.96
  -7   5  10   59.97    5.32
  -7   5  11    1.30    1.01
  -7   5  11    1.37    1.33
  -7   6  -1   16.24    2.83
  -7   6   0  123.16    9.80
  -7   6   1  205.33   14.70
  -7   6   1  196.27   14.78
  -7   6   2   66.71   12.58
  -7   6   2   77.92    7.18
  -7   6   2   71.64    7.21
  -7   6   3  159.77   12.05
  -7   6   3  122.03   17.87
  -7   6   3  148.17   12.02
  -7   6   3  136.80   11.12
  -7   6   4    7.43    3.45
  -7   6   4   13.82    3.41
  -7   6   4    7.87    6.38
  -7   6   4   14.44    3.08
  -7   6   5   13.82    3.35
  -7   6   5   15.82    4.06
  -7   6   5   20.39    8.63
  -7   6   6  273.76   20.60
  -7   6   6  316.57   22.26
  -7   6   6  268.48   30.53
  -7   6   6  300.13   22.02
  -7   6   7  397.80   30.85
  -7   6   7  498.59   32.63
  -7   6   7  506.59   32.72
  -7   6   7  466.34   30.53
  -7   6   7  491.67   32.16
  -7   6   8   61.46    6.26
  -7   6   8   72.24    6.97
  -7   6   8   60.40    7.24
  -7   6   8   71.16    7.59
  -7   6   8   80.42    7.59
  -7   6   9   57.32    5.75
  -7   6   9   49.44    4.97
  -7   6   9   68.06    6.08
  -7   6   9   47.49    5.98
  -7   6   9   56.35    6.16
  -7   6  10   80.11    6.44
  -7   6  10   79.11    7.08
  -7   6  10   80.41    6.60
  -7   6  10   68.73    6.88
  -7   6  10   89.24    6.77
  -7   6  11    0.72    1.03
  -7   6  11    0.43    1.23
  -7   7   1  297.37   19.89
  -7   7   1  228.68   24.96
  -7   7   2  450.36   38.02
  -7   7   2  421.54   29.53
  -7   7   2  453.98   29.73
  -7   7   3  179.30   13.23
  -7   7   3  161.40   13.02
  -7   7   4   -0.77    2.07
  -7   7   4    0.32    2.64
  -7   7   4    3.17    2.78
  -7   7   4    1.47    5.02
  -7   7   5   36.31    5.54
  -7   7   5   36.05    4.75
  -7   7   5   43.41    5.63
  -7   7   5   32.85    9.81
  -7   7   6  419.48   28.63
  -7   7   6  408.70   29.43
  -7   7   6  430.45   39.35
  -7   7   6  434.35   29.69
  -7   7   7  112.14   10.03
  -7   7   7  104.91    9.84
  -7   7   7  102.17    8.61
  -7   7   8  180.42   13.42
  -7   7   8  169.65   13.65
  -7   7   8  175.02   13.83
  -7   7   8  159.61   13.71
  -7   7   8  180.00   12.52
  -7   7   9  183.69   13.57
  -7   7   9  173.48   13.12
  -7   7   9  157.46   13.35
  -7   7   9  187.19   13.09
  -7   7  10   -1.09    1.63
  -7   7  10    3.43    1.68
  -7   7  10    1.35    1.64
  -7   7  10    2.87    1.94
  -7   7  10    0.17    1.88
  -7   7  11   70.96    5.50
  -7   7  11   72.45    5.49
  -7   8   2    5.69    2.43
  -7   8   3   96.94    8.41
  -7   8   3   95.24    8.25
  -7   8   3   77.10    8.09
  -7   8   4  137.28   10.96
  -7   8   4  146.87   11.95
  -7   8   4  142.40   11.76
  -7   8   4  148.93   11.98
  -7   8   5   86.26    8.51
  -7   8   5   83.50    7.74
  -7   8   5   89.01    8.58
  -7   8   5   88.05    8.42
  -7   8   6  137.95   11.01
  -7   8   6  134.30   11.57
  -7   8   6  140.00   11.65
  -7   8   7   57.55    6.50
  -7   8   7   66.12    5.99
  -7   8   7   54.41    6.38
  -7   8   8  148.36   10.71
  -7   8   8  143.44   11.69
  -7   8   8  124.79   11.33
  -7   8   8  160.27   11.81
  -7   8   9   27.42    3.86
  -7   8   9   22.79    3.68
  -7   8   9   21.02    3.61
  -7   8   9   30.13    3.05
  -7   8   9   29.72    3.85
  -7   8  10   10.71    2.29
  -7   8  10   13.47    2.25
  -7   8  11   55.94    4.43
  -7   9   2  269.44   18.96
  -7   9   3    4.49    2.54
  -7   9   4  198.51   15.05
  -7   9   5  151.66   11.77
  -7   9   5  133.82   10.78
  -7   9   6   18.99    3.20
  -7   9   6   19.48    3.31
  -7   9   6   13.03    3.13
  -7   9   7   67.14    6.21
  -7   9   7   53.30    5.89
  -7   9   8  101.14    8.45
  -7   9   8  119.07    9.25
  -7   9   8  119.26    8.27
  -7   9   9    8.83    2.60
  -7   9   9   11.36    2.00
  -7   9   9    5.08    1.99
  -7   9   9    8.20    2.12
  -7   9   9    7.07    2.28
  -7   9  10  142.97    9.89
  -7   9  10  139.01    9.76
  -7   9  10  133.27    9.84
  -7   9  11    3.49    0.97
  -7  10   3   70.14    6.58
  -7  10   4  150.70   11.86
  -7  10   5   54.26    5.89
  -7  10   6   30.81    3.66
  -7  10   8   40.27    4.13
  -7  10   9   29.52    3.39
  -7  10   9   26.11    2.89
  -7  10   9   30.57    3.56
  -7  10   9   27.72    3.22
  -7  10  10   70.87    5.23
  -7  10  10   62.98    5.28
  -7  10  10   72.68    5.43
  -7  11   4  251.57   17.59
  -7  11   8    2.43    1.63
  -7  11   9   47.79    4.09
  -7  11   9   54.84    4.24
  -7  11   9   55.44    4.71
  -7  11   9   54.12    4.58
  -7  11  10   27.27    2.52
  -7  12   7    2.79    2.17
  -7  12   8   20.38    2.40
  -7  12   9    9.46    1.45
  -7  12   9    9.50    1.62
  -7  13   7    3.04    1.64
  -7  13   7    6.15    1.45
  -7  13   8   51.52    3.90
  -7  14   5  118.23    8.25
  -7  14   6   23.23    2.26
  -7  14   6   24.49    2.39
  -6 -15  -9    9.65    1.62
  -6 -15  -8   85.36    6.64
  -6 -15  -7    2.42    1.45
  -6 -15  -6   79.37    6.34
  -6 -15  -5   12.49    1.96
  -6 -14  -9   74.06    6.33
  -6 -14  -8   12.45    2.63
  -6 -14  -7   18.58    3.21
  -6 -14  -6  126.14    9.92
  -6 -14  -5    4.95    2.20
  -6 -14  -4  122.69    8.59
  -6 -14  -3   22.17    2.60
  -6 -14  -3   36.17    3.37
  -6 -14  -2   17.42    2.03
  -6 -13 -10   17.50    2.86
  -6 -13  -9   23.60    3.67
  -6 -13  -8    5.24    2.64
  -6 -13  -7  275.32   19.71
  -6 -13  -6   -1.75    2.33
  -6 -13  -5  280.63   19.97
  -6 -13  -4   74.08    6.97
  -6 -13  -3   20.38    3.02
  -6 -13  -2   17.42    2.73
  -6 -13  -1   46.57    4.15
  -6 -13   0    0.58    0.78
  -6 -12 -10  175.00   13.25
  -6 -12  -9  150.23   12.03
  -6 -12  -8  138.44   11.50
  -6 -12  -7   76.74    7.85
  -6 -12  -6   14.42    2.90
  -6 -12  -6   19.36    4.01
  -6 -12  -5  154.31   12.73
  -6 -12  -5  199.44   14.17
  -6 -12  -4   38.58    5.52
  -6 -12  -4   39.84    4.79
  -6 -12  -3   44.22    5.06
  -6 -12  -2   21.59    3.36
  -6 -12  -2   32.73    4.24
  -6 -12  -2   33.48    4.18
  -6 -12  -1    5.91    1.83
  -6 -12  -1    4.59    2.36
  -6 -12   0    7.08    1.97
  -6 -12   0    2.93    1.53
  -6 -12   0    3.63    1.72
  -6 -12   1   43.40    3.75
  -6 -12   1   39.21    3.58
  -6 -11 -10    6.95    5.42
  -6 -11 -10   25.27    3.79
  -6 -11  -9   -0.31    2.26
  -6 -11  -9   13.87    4.30
  -6 -11  -8  250.58   18.62
  -6 -11  -7    6.74    3.11
  -6 -11  -6  342.53   22.56
  -6 -11  -6  368.53   23.79
  -6 -11  -5   -1.12    2.23
  -6 -11  -5   -1.76    3.79
  -6 -11  -5    2.53    2.86
  -6 -11  -4   -0.71    2.85
  -6 -11  -4   -2.31    2.53
  -6 -11  -3    9.42    2.99
  -6 -11  -2  309.54   21.59
  -6 -11  -2  300.40   21.80
  -6 -11  -1   10.15    2.99
  -6 -11  -1   11.87    3.08
  -6 -11   0  154.34   11.82
  -6 -11   0  158.27   11.92
  -6 -11   1    0.96    1.94
  -6 -11   1    2.93    1.48
  -6 -11   2   11.80    2.27
  -6 -11   2   19.54    2.51
  -6 -10 -11   39.90   11.55
  -6 -10 -10   29.39   10.23
  -6 -10  -9  162.32   32.28
  -6 -10  -9  600.27   30.33
  -6 -10  -8   -1.12    4.18
  -6 -10  -8    3.02    2.56
  -6 -10  -7   31.55    4.57
  -6 -10  -7    1.91    3.94
  -6 -10  -6   19.17    3.47
  -6 -10  -6   17.97    4.07
  -6 -10  -5   69.58    7.67
  -6 -10  -5   70.02    6.92
  -6 -10  -4   89.02    8.39
  -6 -10  -4   84.00    8.89
  -6 -10  -3  113.39   10.06
  -6 -10  -3  131.06   15.04
  -6 -10  -2    1.27    2.71
  -6 -10  -2    3.13    3.55
  -6 -10  -2    0.70    2.73
  -6 -10  -1  251.80   18.62
  -6 -10  -1  260.19   18.95
  -6 -10   0   73.91    7.41
  -6 -10   0   76.40    7.36
  -6 -10   1    8.10    2.80
  -6 -10   1    3.17    2.06
  -6 -10   2   46.64    4.63
  -6 -10   3   27.16    3.01
  -6 -10   3   18.02    2.52
  -6 -10   4   34.48    3.33
  -6 -10   4   39.58    3.51
  -6  -9 -11   57.53   12.70
  -6  -9  -5   22.38    3.63
  -6  -9  -4  128.75   10.62
  -6  -9  -3   93.05   12.34
  -6  -9  -3   73.54    6.89
  -6  -9  -3   76.66    7.43
  -6  -9  -2   10.52    3.29
  -6  -9  -2    8.16    2.62
  -6  -9  -2    7.50    4.50
  -6  -9  -2    9.87    3.50
  -6  -9  -1  402.11   27.95
  -6  -9  -1  397.45   33.85
  -6  -9  -1  419.88   27.75
  -6  -9  -1  379.11   27.02
  -6  -9   0   39.56    5.22
  -6  -9   0   35.06    4.74
  -6  -9   0   39.77    5.32
  -6  -9   0   32.38    7.91
  -6  -9   1  413.63   27.75
  -6  -9   1  396.77   27.62
  -6  -9   1  410.01   27.91
  -6  -9   2   19.89    3.55
  -6  -9   2   24.43    3.18
  -6  -9   3   -1.07    2.09
  -6  -9   3    1.37    2.03
  -6  -9   4   16.34    2.60
  -6  -9   4   17.83    2.67
  -6  -8 -12   15.02    8.48
  -6  -8  -5   19.80    3.50
  -6  -8  -4  290.02   20.41
  -6  -8  -3    6.51    2.66
  -6  -8  -3    4.34    1.98
  -6  -8  -2  124.44   14.84
  -6  -8  -2   97.69    8.74
  -6  -8  -2  111.51    9.47
  -6  -8  -1   21.88    7.03
  -6  -8  -1   25.17    4.41
  -6  -8  -1   25.53    3.85
  -6  -8  -1   24.26    4.12
  -6  -8   0  196.86   14.98
  -6  -8   0  180.55   14.29
  -6  -8   0  189.28   14.68
  -6  -8   0  193.07   20.63
  -6  -8   1  580.29   39.13
  -6  -8   1  638.38   47.60
  -6  -8   1  603.81   39.08
  -6  -8   1  564.94   38.81
  -6  -8   2   38.89    4.55
  -6  -8   2   36.72    4.88
  -6  -8   3  130.71   10.24
  -6  -8   3  117.53   10.01
  -6  -8   4   70.58    6.68
  -6  -8   4   67.07    6.23
  -6  -8   4   66.77    6.27
  -6  -8   5    0.57    1.43
  -6  -8   5    3.03    1.88
  -6  -8   6    4.61    1.29
  -6  -8   6    3.72    1.19
  -6  -7 -13   19.08   11.42
  -6  -7  -4    3.54    2.03
  -6  -7  -3   46.46    4.80
  -6  -7  -3   50.32    5.38
  -6  -7  -2   28.25    7.32
  -6  -7  -2   35.53    4.13
  -6  -7  -2   30.96    4.39
  -6  -7  -1   61.16   10.81
  -6  -7  -1   83.20    7.62
  -6  -7  -1   74.84    7.06
  -6  -7   0  608.40   38.58
  -6  -7   0  571.37   37.96
  -6  -7   0  570.54   38.36
  -6  -7   0  500.89   44.06
  -6  -7   1  479.15   33.53
  -6  -7   1  509.55   33.82
  -6  -7   1  506.04   33.52
  -6  -7   1  509.53   40.92
  -6  -7   2    1.64    2.18
  -6  -7   2    4.95    4.99
  -6  -7   2   -0.90    2.77
  -6  -7   3  166.52   13.06
  -6  -7   3  166.77   13.18
  -6  -7   4    5.49    2.48
  -6  -7   4    1.82    2.36
  -6  -7   5   17.93    3.47
  -6  -7   5   14.28    2.88
  -6  -7   6   90.07    7.15
  -6  -7   6  110.78    8.08
  -6  -6 -13    8.76    7.80
  -6  -6  -4   37.98    4.19
  -6  -6  -2   -0.61    1.67
  -6  -6  -1  256.30   18.00
  -6  -6   0   97.33    8.17
  -6  -6   0  108.23    8.78
  -6  -6   1  279.30   19.52
  -6  -6   1  278.73   20.02
  -6  -6   1  289.90   20.33
  -6  -6   2   98.95    9.08
  -6  -6   2  104.48    8.93
  -6  -6   2  109.61    8.97
  -6  -6   3  363.74   24.44
  -6  -6   3  343.04   24.38
  -6  -6   3  344.35   24.84
  -6  -6   3  369.97   24.91
  -6  -6   4  114.95    9.85
  -6  -6   4  135.61   10.76
  -6  -6   4  128.56   10.54
  -6  -6   5   58.61    5.63
  -6  -6   5   68.80    6.35
  -6  -6   6    3.30    1.80
  -6  -6   6    4.14    2.66
  -6  -6   7   37.94    4.14
  -6  -6   7   44.66    3.99
  -6  -6   7   36.85    3.86
  -6  -5  -1  113.82    8.53
  -6  -5   0  261.21   22.26
  -6  -5   0  246.92   15.89
  -6  -5   0  207.89   15.73
  -6  -5   1   72.02   10.87
  -6  -5   1   65.15    6.32
  -6  -5   1   60.08    5.74
  -6  -5   2  183.94   13.66
  -6  -5   2  174.04   13.30
  -6  -5   2  147.94   18.48
  -6  -5   2  196.63   14.00
  -6  -5   3   38.36    5.12
  -6  -5   3   40.80    9.00
  -6  -5   3   45.91    5.19
  -6  -5   4   39.62    5.21
  -6  -5   4   38.72    5.09
  -6  -5   4   40.52    4.90
  -6  -5   4   35.69    4.96
  -6  -5   4   30.53    8.32
  -6  -5   5  150.15   12.01
  -6  -5   5  157.07   11.82
  -6  -5   5  144.50   11.80
  -6  -5   6    1.40    2.13
  -6  -5   6    1.56    1.95
  -6  -5   7  215.65   15.89
  -6  -5   7  247.53   16.05
  -6  -5   7  252.32   16.53
  -6  -5   8    0.14    1.42
  -6  -4  -1   42.86    4.54
  -6  -4   0   31.43    7.39
  -6  -4   0   34.31    3.68
  -6  -4   0   33.76    4.27
  -6  -4   0   32.66    3.43
  -6  -4   1    3.41    1.64
  -6  -4   1    3.62    1.86
  -6  -4   1    2.14    2.06
  -6  -4   1    0.90    4.01
  -6  -4   2  266.48   25.08
  -6  -4   2  274.73   19.06
  -6  -4   2  285.78   25.73
  -6  -4   2  274.26   19.08
  -6  -4   3   85.15    8.04
  -6  -4   3   89.28    7.64
  -6  -4   3  100.60   13.46
  -6  -4   3   79.51    7.40
  -6  -4   3   82.42    7.34
  -6  -4   4  231.56   24.19
  -6  -4   4  219.97   16.80
  -6  -4   4  230.81   16.49
  -6  -4   5   11.51    5.39
  -6  -4   5   19.12    3.88
  -6  -4   5   10.17    2.98
  -6  -4   6   89.95    7.99
  -6  -4   6   90.87    8.10
  -6  -4   6   86.02    8.13
  -6  -4   7   56.36    5.76
  -6  -4   7   64.50    6.15
  -6  -4   7   73.26    6.25
  -6  -4   7   69.46    6.46
  -6  -4   8    1.17    1.86
  -6  -4   8    0.54    1.09
  -6  -4   8    1.81    1.51
  -6  -4   8   -0.42    1.31
  -6  -4   8    1.29    1.50
  -6  -3   0  273.93   18.88
  -6  -3   1  765.95   50.57
  -6  -3   1  710.55   44.18
  -6  -3   1  717.31   44.66
  -6  -3   1  639.68   43.73
  -6  -3   2   51.13    5.27
  -6  -3   2   56.39    5.49
  -6  -3   2   64.68    9.76
  -6  -3   2   56.74    9.72
  -6  -3   3   27.38    7.46
  -6  -3   3   37.75    4.58
  -6  -3   3   43.45    9.05
  -6  -3   3   41.82    4.72
  -6  -3   4    3.42    3.68
  -6  -3   4    0.26    2.44
  -6  -3   4    2.19    2.19
  -6  -3   4    2.48    2.79
  -6  -3   4   -0.28    2.09
  -6  -3   4   -2.50    4.86
  -6  -3   5   22.00    4.25
  -6  -3   5   18.50    3.31
  -6  -3   5   18.24    3.29
  -6  -3   5   17.06    6.43
  -6  -3   5   23.76    3.99
  -6  -3   6  163.90   13.42
  -6  -3   6  173.21   13.01
  -6  -3   6  165.80   19.52
  -6  -3   7   55.30    5.77
  -6  -3   7   61.05    6.37
  -6  -3   7   66.23    6.19
  -6  -3   7   55.41    6.11
  -6  -3   8   59.15    5.31
  -6  -3   8   52.51    5.11
  -6  -3   8   57.99    5.11
  -6  -3   8   49.85    5.21
  -6  -3   9   47.23    4.14
  -6  -3   9   50.80    4.17
  -6  -3   9   39.58    3.86
  -6  -3   9   38.78    3.69
  -6  -2   1   93.35   10.73
  -6  -2   1   71.30    6.66
  -6  -2   1   76.55    6.61
  -6  -2   2  235.42   17.17
  -6  -2   2  279.89   17.77
  -6  -2   2  258.39   17.87
  -6  -2   3  559.48   40.23
  -6  -2   3  456.98   31.14
  -6  -2   3  453.49   30.75
  -6  -2   3  504.04   38.25
  -6  -2   4   18.46    6.45
  -6  -2   4   13.77    3.66
  -6  -2   4   19.29    3.73
  -6  -2   4   26.43    7.51
  -6  -2   4   17.03    3.30
  -6  -2   5  437.54   35.36
  -6  -2   5  386.30   34.24
  -6  -2   5  383.43   26.19
  -6  -2   5  409.50   26.76
  -6  -2   5  354.82   26.24
  -6  -2   5  377.90   26.37
  -6  -2   6    9.47    3.19
  -6  -2   6   17.66    4.15
  -6  -2   6   10.93    2.80
  -6  -2   6    8.09    2.73
  -6  -2   6   11.48    3.35
  -6  -2   7    2.12    2.73
  -6  -2   7   -1.92    2.71
  -6  -2   7    2.35    2.24
  -6  -2   8   87.65    7.99
  -6  -2   8  118.16    8.95
  -6  -2   8  108.16    9.00
  -6  -2   8  107.25    8.95
  -6  -2   8  107.62    8.72
  -6  -2   9   53.85    5.23
  -6  -2   9   68.08    5.63
  -6  -2   9   62.55    5.49
  -6  -2   9   54.56    5.13
  -6  -2  10   20.74    2.26
  -6  -1   1  164.87   12.69
  -6  -1   1  211.66   17.52
  -6  -1   2  323.54   21.85
  -6  -1   2  323.29   22.45
  -6  -1   2  314.17   22.34
  -6  -1   3   60.12    9.91
  -6  -1   3   56.88    5.99
  -6  -1   3   58.83    5.52
  -6  -1   3   54.37   10.09
  -6  -1   4  158.52   12.54
  -6  -1   4  144.55   18.43
  -6  -1   4  161.90   12.53
  -6  -1   4  144.91   11.89
  -6  -1   5  214.01   16.41
  -6  -1   5  209.60   23.62
  -6  -1   5  212.01   16.40
  -6  -1   5  238.39   23.77
  -6  -1   5  227.51   16.71
  -6  -1   5  219.82   16.09
  -6  -1   6  189.62   22.86
  -6  -1   6  219.97   16.03
  -6  -1   6  230.82   17.07
  -6  -1   6  221.83   16.92
  -6  -1   6  249.29   17.23
  -6  -1   6  228.09   23.86
  -6  -1   6  228.82   16.77
  -6  -1   7  124.39   10.90
  -6  -1   7  133.53   11.11
  -6  -1   7  143.79   11.82
  -6  -1   7  147.39   11.24
  -6  -1   7  137.58   11.27
  -6  -1   8  122.16    9.76
  -6  -1   8  122.50   10.10
  -6  -1   8  103.38    8.61
  -6  -1   8  124.07    9.76
  -6  -1   9    3.91    2.23
  -6  -1   9    0.82    1.78
  -6  -1   9    1.02    2.15
  -6  -1   9    0.38    1.75
  -6  -1  10   61.25    4.91
  -6  -1  10   48.73    4.31
  -6  -1  10   63.55    5.05
  -6   0   1  412.93   30.90
  -6   0   2   76.89    7.05
  -6   0   2   92.78    7.55
  -6   0   2   71.66    9.92
  -6   0   3   -0.20    1.59
  -6   0   3   -0.86    3.92
  -6   0   3    1.08    2.23
  -6   0   3   -8.08    5.42
  -6   0   4  536.33   46.26
  -6   0   4  576.02   44.35
  -6   0   4  538.72   37.48
  -6   0   4  647.00   38.71
  -6   0   5   97.92    9.28
  -6   0   5  118.09   15.13
  -6   0   5  122.96   17.07
  -6   0   5  119.50    9.99
  -6   0   5  128.79   10.42
  -6   0   6   34.31    8.63
  -6   0   6   41.29    9.99
  -6   0   6   35.18    5.28
  -6   0   6   44.31    5.58
  -6   0   6   41.32    5.17
  -6   0   6   51.42    5.99
  -6   0   7   37.70    9.27
  -6   0   7   41.50    4.81
  -6   0   7   46.22    5.58
  -6   0   7   39.86    5.38
  -6   0   7   47.51    5.56
  -6   0   7   39.50    5.89
  -6   0   7   43.49    5.31
  -6   0   8    4.40    2.86
  -6   0   8    0.84    1.71
  -6   0   8    4.91    2.51
  -6   0   8    2.69    2.65
  -6   0   8    3.54    2.40
  -6   0   8    0.66    2.77
  -6   0   9   44.95    4.91
  -6   0   9   36.66    4.24
  -6   0   9   33.23    3.81
  -6   0   9   41.33    4.89
  -6   0   9   38.10    4.46
  -6   0  10  106.74    7.71
  -6   0  10  124.18    8.78
  -6   0  10  105.77    8.01
  -6   0  11   31.20    2.70
  -6   0  11   22.73    2.49
  -6   1   1  292.19   22.64
  -6   1   2   34.72    4.56
  -6   1   2   53.60    7.34
  -6   1   3  150.17   11.39
  -6   1   3  156.37   11.97
  -6   1   3  162.25   15.58
  -6   1   4  449.89   31.43
  -6   1   4  407.22   40.24
  -6   1   4  436.60   36.51
  -6   1   5   41.40   10.27
  -6   1   5   41.44    5.46
  -6   1   5   33.02    4.52
  -6   1   5   31.61    4.78
  -6   1   5   32.63    7.59
  -6   1   6  261.57   18.67
  -6   1   6  254.10   19.04
  -6   1   6  269.82   19.68
  -6   1   6  275.92   19.78
  -6   1   6  237.31   24.07
  -6   1   6  206.12   26.15
  -6   1   7   44.87   10.24
  -6   1   7   40.11    5.42
  -6   1   7   37.38    5.45
  -6   1   7   34.95    5.18
  -6   1   7   31.44    4.95
  -6   1   8   11.20    3.35
  -6   1   8    8.11    3.36
  -6   1   8    9.30    2.55
  -6   1   8   10.51    3.24
  -6   1   8    6.61    2.90
  -6   1   9  138.10   10.18
  -6   1   9  134.24   10.42
  -6   1   9  127.69   10.69
  -6   1   9  114.17   10.08
  -6   1   9  141.69   10.80
  -6   1   9  158.55   11.15
  -6   1  10    9.48    2.00
  -6   1  10    8.86    2.03
  -6   1  11   88.78    6.73
  -6   2   1  209.06   16.70
  -6   2   2  166.41   14.79
  -6   2   2  174.50   12.99
  -6   2   3  280.28   20.38
  -6   2   3  272.41   19.95
  -6   2   3  341.15   21.10
  -6   2   3  286.00   23.28
  -6   2   4   70.15    9.50
  -6   2   5   72.99    7.01
  -6   2   5   71.34    7.46
  -6   2   5   69.43    9.93
  -6   2   6  361.63   34.79
  -6   2   6  355.65   24.62
  -6   2   6  336.84   24.55
  -6   2   6  312.77   23.24
  -6   2   6  335.43   23.82
  -6   2   7   35.49    6.16
  -6   2   7   50.34    6.50
  -6   2   7   55.08    6.15
  -6   2   7   58.64    6.33
  -6   2   7   47.56   11.09
  -6   2   8   24.69    4.48
  -6   2   8   31.17    8.86
  -6   2   8   24.45    4.25
  -6   2   8   29.95    4.76
  -6   2   8   23.58    4.45
  -6   2   8   27.37    4.95
  -6   2   8   25.53    3.91
  -6   2   9   99.02    8.85
  -6   2   9  108.66    8.82
  -6   2   9   84.33    8.56
  -6   2   9   94.29    8.12
  -6   2   9  108.39    9.32
  -6   2   9   95.62    8.33
  -6   2  10    3.72    1.67
  -6   2  10    4.24    1.94
  -6   2  10    1.54    1.59
  -6   2  10    2.34    2.31
  -6   2  10    2.77    1.88
  -6   2  10    4.86    2.50
  -6   2  11  304.05   19.80
  -6   2  11  293.20   19.23
  -6   3   2  553.41   38.40
  -6   3   2  623.03   38.43
  -6   3   3   34.03    4.81
  -6   3   3   31.55    4.01
  -6   3   4   74.57   13.87
  -6   3   4   76.69    7.46
  -6   3   4  104.96    8.92
  -6   3   5  227.15   25.86
  -6   3   5  236.70   17.21
  -6   3   5  195.78   15.57
  -6   3   6  193.84   14.54
  -6   3   6  182.84   14.78
  -6   3   7  116.82   10.19
  -6   3   7  111.52   10.40
  -6   3   8  503.51   35.57
  -6   3   8  505.42   35.77
  -6   3   8  526.95   35.12
  -6   3   8  557.85   35.14
  -6   3   8  502.36   35.82
  -6   3   8  513.69   46.08
  -6   3   9    6.64    3.26
  -6   3   9   15.18    3.54
  -6   3   9   12.91    3.61
  -6   3   9   11.16    2.86
  -6   3   9   11.55    3.49
  -6   3   9   15.24    3.19
  -6   3  10   19.34    2.97
  -6   3  10   20.01    3.51
  -6   3  10   17.56    2.85
  -6   3  10   23.46    3.63
  -6   3  10   18.77    3.39
  -6   3  10   17.85    3.34
  -6   3  11   68.54    5.67
  -6   3  11   71.60    6.08
  -6   3  11   77.00    5.84
  -6   4   1  341.73   23.09
  -6   4   2   12.43    2.77
  -6   4   2   12.93    2.74
  -6   4   3   49.85    5.67
  -6   4   3   40.82    4.75
  -6   4   3   46.51    5.22
  -6   4   4  270.47   19.87
  -6   4   4  311.98   21.12
  -6   4   4  269.38   20.07
  -6   4   5  424.55   28.06
  -6   4   5  357.89   26.41
  -6   4   5  460.36   39.50
  -6   4   6  150.24   11.60
  -6   4   6  156.68   12.59
  -6   4   6  140.49   13.46
  -6   4   6  167.50   22.79
  -6   4   6  146.77   13.00
  -6   4   7  161.65   23.32
  -6   4   7  176.63   15.41
  -6   4   7  194.67   15.74
  -6   4   7  182.45   14.26
  -6   4   7  176.96   14.47
  -6   4   8   38.92    5.44
  -6   4   8   35.72    5.34
  -6   4   8   37.65    5.47
  -6   4   9   -0.29    2.86
  -6   4   9   -1.39    2.78
  -6   4   9   -0.33    2.63
  -6   4   9    2.37    2.30
  -6   4  10   25.70    4.26
  -6   4  10   28.79    4.38
  -6   4  10   28.80    3.66
  -6   4  10   29.63    3.84
  -6   4  10   33.90    4.25
  -6   4  10   32.54    4.26
  -6   4  11   16.12    2.47
  -6   4  11   16.64    2.61
  -6   4  11   14.57    2.70
  -6   4  11   17.82    2.81
  -6   4  12   10.77    1.62
  -6   4  12   12.29    1.65
  -6   4  12   10.55    1.50
  -6   5   1  759.92   51.79
  -6   5   1  874.92   52.12
  -6   5   2   94.61    7.99
  -6   5   2   89.89    7.84
  -6   5   3  265.72   19.63
  -6   5   3  282.81   19.53
  -6   5   3  263.72   19.04
  -6   5   4  152.93   19.37
  -6   5   4  133.80   11.12
  -6   5   4  136.15   11.53
  -6   5   4  161.23   12.26
  -6   5   5   35.69    4.99
  -6   5   5   37.34   11.05
  -6   5   5   41.30    5.92
  -6   5   5   36.30    4.81
  -6   5   6   61.76    7.62
  -6   5   6   57.51    6.48
  -6   5   6   53.83    7.32
  -6   5   6   71.95    7.57
  -6   5   6   54.06   13.38
  -6   5   7   66.51    8.00
  -6   5   7   78.47    8.40
  -6   5   7   53.40    6.67
  -6   5   7   60.37    6.71
  -6   5   7   57.83    7.15
  -6   5   7   57.94   13.35
  -6   5   7   58.85    5.86
  -6   5   8    6.26    3.92
  -6   5   8    3.75    5.71
  -6   5   8    8.71    3.49
  -6   5   8    5.76    3.09
  -6   5   8    3.24    2.02
  -6   5   8    7.04    3.49
  -6   5   8    0.91    3.38
  -6   5   9  227.50   17.33
  -6   5   9  223.38   16.41
  -6   5   9  188.92   16.92
  -6   5   9  236.16   16.54
  -6   5   9  222.04   16.43
  -6   5  10   -0.61    1.95
  -6   5  10    0.33    2.53
  -6   5  10    2.26    2.17
  -6   5  10    3.59    2.62
  -6   5  10    2.58    2.06
  -6   5  11   34.64    3.62
  -6   5  11   28.89    3.41
  -6   5  12   24.92    2.45
  -6   5  12   21.84    2.34
  -6   6   0  770.07   49.17
  -6   6   1  112.91    9.90
  -6   6   1  155.02   10.47
  -6   6   2    5.90    2.66
  -6   6   2    4.29    4.36
  -6   6   2   14.27    2.88
  -6   6   3  111.73    9.32
  -6   6   3  109.02    9.83
  -6   6   3  129.18   10.18
  -6   6   4   25.48    4.40
  -6   6   4   28.70    8.71
  -6   6   4   20.37    3.87
  -6   6   4   21.86    3.58
  -6   6   5  226.53   16.94
  -6   6   5  240.60   17.66
  -6   6   5  212.12   16.38
  -6   6   5  231.56   25.77
  -6   6   6   43.45    5.32
  -6   6   6   48.59    6.57
  -6   6   6   46.05   11.73
  -6   6   6   35.59    5.32
  -6   6   6   43.46    6.43
  -6   6   7   10.36    4.16
  -6   6   7   13.44    3.19
  -6   6   7   12.70    3.36
  -6   6   7    9.24    7.22
  -6   6   7   12.46    2.95
  -6   6   7   10.74    4.24
  -6   6   7   15.97    4.57
  -6   6   8   16.51    3.78
  -6   6   8   11.92    3.95
  -6   6   8   20.95    3.33
  -6   6   8   19.83    4.29
  -6   6   8   28.54    5.11
  -6   6   8   27.26    9.46
  -6   6   8   19.34    3.58
  -6   6   9   34.78    4.07
  -6   6   9   36.82    4.56
  -6   6   9   41.19    5.79
  -6   6   9   40.13    5.21
  -6   6   9   41.55    5.81
  -6   6   9   42.11    5.28
  -6   6  10   63.23    6.67
  -6   6  10   63.41    6.71
  -6   6  10   60.45    6.09
  -6   6  10   60.91    5.83
  -6   6  10   52.44    5.39
  -6   6  10   68.50    6.12
  -6   6  11  204.71   15.04
  -6   6  11  205.96   15.14
  -6   6  11  212.75   14.55
  -6   6  12  128.61    8.92
  -6   7   1  207.89   19.92
  -6   7   1  192.73   14.21
  -6   7   2  993.54   63.22
  -6   7   2 1020.97   63.08
  -6   7   2  839.97   69.54
  -6   7   3  223.41   16.84
  -6   7   3  241.50   16.91
  -6   7   3  215.82   16.14
  -6   7   4   28.12    4.00
  -6   7   4   30.57    4.60
  -6   7   4   32.95    4.67
  -6   7   5    1.45    2.83
  -6   7   5    3.63    2.98
  -6   7   5   -1.51    6.09
  -6   7   5    7.28    2.74
  -6   7   5    1.94    2.37
  -6   7   6  138.29   11.32
  -6   7   6  122.19   17.93
  -6   7   6  106.74   10.42
  -6   7   6  124.17   11.03
  -6   7   6  114.64   10.17
  -6   7   7   38.15    5.58
  -6   7   7   30.74    4.77
  -6   7   7   40.24    5.65
  -6   7   7   35.52   10.05
  -6   7   8  125.05   10.65
  -6   7   8  107.25    9.90
  -6   7   8  119.51   10.85
  -6   7   8  115.93    9.33
  -6   7   8  112.12   10.78
  -6   7   9   73.39    7.64
  -6   7   9   63.94    7.28
  -6   7   9   68.65    7.08
  -6   7   9   64.16    6.84
  -6   7   9   74.50    6.31
  -6   7  10   77.88    7.80
  -6   7  10   78.47    7.84
  -6   7  10   78.06    7.15
  -6   7  10   87.34    6.66
  -6   7  10   91.03    7.51
  -6   7  11  103.63    8.01
  -6   7  11  107.05    8.54
  -6   7  11   95.95    8.42
  -6   7  12   14.10    1.96
  -6   8   2  262.55   18.75
  -6   8   3    3.30    2.44
  -6   8   3    3.28    2.34
  -6   8   4   17.71    6.14
  -6   8   4   10.86    2.65
  -6   8   4   13.08    3.20
  -6   8   4   12.77    3.37
  -6   8   4   13.38    3.24
  -6   8   5  304.49   21.27
  -6   8   5  308.22   21.88
  -6   8   5  291.30   21.63
  -6   8   5  301.25   29.22
  -6   8   5  308.91   21.82
  -6   8   6   51.99    6.39
  -6   8   6   50.38    6.22
  -6   8   6   56.94    6.01
  -6   8   6   37.90    9.72
  -6   8   6   61.02    6.62
  -6   8   7   61.30    6.72
  -6   8   7   71.96   12.75
  -6   8   7   68.06    7.39
  -6   8   7   74.72    7.46
  -6   8   7   63.50    7.18
  -6   8   8   96.11    8.96
  -6   8   8   98.69    9.21
  -6   8   8   92.87    8.55
  -6   8   8  102.46    8.33
  -6   8   8   86.21    8.89
  -6   8   9   -0.98    2.84
  -6   8   9    1.42    2.01
  -6   8   9   -1.29    2.60
  -6   8   9   -1.03    2.58
  -6   8   9   -1.15    2.73
  -6   8  10  103.24    9.10
  -6   8  10   99.52    8.67
  -6   8  10  116.51    8.30
  -6   8  10  120.30    9.04
  -6   8  10  104.29    9.21
  -6   8  11   65.47    4.87
  -6   8  11   62.75    5.08
  -6   9   2  345.92   23.81
  -6   9   3   35.82    4.72
  -6   9   4  163.97   12.61
  -6   9   4  149.43   11.66
  -6   9   5    7.09    2.61
  -6   9   5    9.88    3.29
  -6   9   6  212.75   16.53
  -6   9   6  231.71   16.53
  -6   9   6  222.06   16.60
  -6   9   6  237.79   17.29
  -6   9   7  313.91   22.53
  -6   9   7  291.25   22.37
  -6   9   7  346.50   23.21
  -6   9   7  338.72   22.44
  -6   9   8   14.32    2.99
  -6   9   8   10.42    2.87
  -6   9   8   14.71    3.12
  -6   9   8   12.64    2.99
  -6   9   9  130.49    9.23
  -6   9   9  107.67    9.50
  -6   9   9  126.19    9.88
  -6   9   9  118.44    9.48
  -6   9   9   98.37    9.32
  -6   9  10  108.50    8.19
  -6   9  10  105.71    8.03
  -6   9  10   77.79    7.75
  -6   9  10  120.01    8.29
  -6   9  10  102.95    7.52
  -6   9  10   78.38    7.81
  -6   9  11   -0.52    0.92
  -6   9  11    1.29    1.41
  -6   9  11    0.20    1.18
  -6  10   2    5.99    2.46
  -6  10   3   11.57    2.99
  -6  10   4  282.40   20.21
  -6  10   5   59.42    6.46
  -6  10   5   57.63    5.61
  -6  10   6  117.52    9.64
  -6  10   6  122.00   10.37
  -6  10   7   83.21    7.50
  -6  10   7   83.78    8.06
  -6  10   8   13.34    2.81
  -6  10   9  225.47   16.40
  -6  10   9  240.11   15.92
  -6  10   9  217.40   15.96
  -6  10  10   19.61    2.83
  -6  10  10   18.12    2.47
  -6  10  10   15.69    2.74
  -6  10  10   15.73    2.45
  -6  10  11   17.06    1.85
  -6  10  11   15.94    2.08
  -6  11   3   58.64    5.83
  -6  11   4  109.32    9.19
  -6  11   5   51.28    5.77
  -6  11   6   39.72    4.33
  -6  11   6   46.71    5.31
  -6  11   7    5.79    1.98
  -6  11   7    6.10    2.61
  -6  11   8   83.60    7.00
  -6  11   9   42.87    4.11
  -6  11   9   30.94    3.79
  -6  11   9   38.35    3.73
  -6  11   9   42.66    4.61
  -6  11  10   15.24    2.34
  -6  11  10   16.12    2.30
  -6  11  10   18.02    2.52
  -6  11  10   15.75    2.08
  -6  12   4    1.05    1.73
  -6  12   5  141.94   10.97
  -6  12   6   66.89    6.33
  -6  12   7  172.57   12.86
  -6  12   8   52.53    4.91
  -6  12   9    3.30    1.70
  -6  12   9    4.13    1.93
  -6  12  10    3.29    1.22
  -6  12  10    2.96    1.39
  -6  12  10    3.21    1.28
  -6  13   5   19.85    2.64
  -6  13   6    0.64    1.60
  -6  13   8   76.40    6.03
  -6  13   9   51.70    4.16
  -6  13   9   50.83    4.39
  -6  14   7   34.45    3.19
  -6  14   8    0.33    0.95
  -5 -16  -9   98.85    7.07
  -5 -15 -13    1.82    1.03
  -5 -15  -9  238.21   15.83
  -5 -15  -8    2.55    1.57
  -5 -15  -7  131.19    9.82
  -5 -15  -6   35.51    3.91
  -5 -15  -5   -0.65    1.57
  -5 -15  -4   16.14    2.33
  -5 -14  -9   69.27    6.23
  -5 -14  -8   14.01    2.84
  -5 -14  -7  175.21   13.29
  -5 -14  -6    3.88    2.39
  -5 -14  -5  123.91   10.06
  -5 -14  -4  134.54    9.70
  -5 -14  -4  108.61    8.75
  -5 -14  -3    8.44    1.91
  -5 -14  -2   38.64    3.77
  -5 -14  -2   32.45    3.44
  -5 -14  -1    9.90    1.54
  -5 -14  -1   11.67    1.67
  -5 -13  -9    9.43    2.65
  -5 -13  -8   84.39    7.97
  -5 -13  -7  131.39   11.12
  -5 -13  -6   83.91    8.16
  -5 -13  -5   89.58    8.51
  -5 -13  -4   64.74    6.77
  -5 -13  -3   17.37    3.16
  -5 -13  -2  264.52   17.23
  -5 -13  -2  268.89   17.01
  -5 -13  -1    1.86    1.76
  -5 -13  -1    1.00    1.27
  -5 -13   0   79.31    5.82
  -5 -13   0   68.58    5.27
  -5 -13   1    3.13    1.09
  -5 -12  -9   95.79    8.64
  -5 -12  -8   35.04    4.98
  -5 -12  -7   10.46    3.25
  -5 -12  -6   99.65    9.39
  -5 -12  -5  308.72   22.07
  -5 -12  -5  326.40   22.97
  -5 -12  -4    7.34    3.28
  -5 -12  -4    5.32    2.80
  -5 -12  -3  221.20   16.52
  -5 -12  -3  247.99   17.31
  -5 -12  -2   51.55    6.11
  -5 -12  -2   56.09    5.71
  -5 -12  -2   55.57    6.13
  -5 -12  -1   17.83    3.51
  -5 -12  -1   25.84    3.81
  -5 -12  -1   19.00    3.29
  -5 -12   0   98.47    7.82
  -5 -12   0   83.57    7.53
  -5 -12   0   90.79    7.60
  -5 -12   1    8.62    2.00
  -5 -12   1    8.37    2.03
  -5 -12   1    7.35    1.67
  -5 -12   2   20.36    2.50
  -5 -12   2   32.06    2.94
  -5 -11 -11    7.65    5.34
  -5 -11 -10   42.14   10.49
  -5 -11  -9    3.45    3.92
  -5 -11  -9    3.68    2.35
  -5 -11  -8  384.75   21.95
  -5 -11  -8  137.98   24.26
  -5 -11  -7    4.96    2.69
  -5 -11  -6   84.44    8.21
  -5 -11  -6   77.42    7.39
  -5 -11  -5    1.24    2.41
  -5 -11  -5    6.47    3.49
  -5 -11  -5    2.22    3.17
  -5 -11  -4  157.49   16.53
  -5 -11  -4  155.27   13.07
  -5 -11  -4  187.53   14.08
  -5 -11  -3  304.93   27.14
  -5 -11  -3  342.94   23.52
  -5 -11  -2    2.80    2.89
  -5 -11  -2    9.04    3.40
  -5 -11  -1  544.40   36.81
  -5 -11  -1  558.25   37.00
  -5 -11   0    2.80    2.51
  -5 -11   0    3.11    2.34
  -5 -11   1   26.63    3.66
  -5 -11   2    8.63    2.36
  -5 -11   2    9.94    2.43
  -5 -11   3   16.13    2.53
  -5 -11   3   18.45    2.40
  -5 -11   3   18.53    2.59
  -5 -10 -11   15.64    7.71
  -5 -10 -10  173.06   21.71
  -5 -10  -9  130.86   10.33
  -5 -10  -9   76.86   15.09
  -5 -10  -8   50.83   11.58
  -5 -10  -8   95.61    8.33
  -5 -10  -7   35.99    8.93
  -5 -10  -7   91.24    7.95
  -5 -10  -6  399.35   22.83
  -5 -10  -6  387.10   22.04
  -5 -10  -5  110.01    8.96
  -5 -10  -5   95.77    9.32
  -5 -10  -5  111.71   14.47
  -5 -10  -4  375.20   35.22
  -5 -10  -4  417.65   27.65
  -5 -10  -4  459.60   28.49
  -5 -10  -3    0.93    2.82
  -5 -10  -3    0.65    2.37
  -5 -10  -2  256.61   18.80
  -5 -10  -2  236.04   18.91
  -5 -10  -2  287.21   24.32
  -5 -10  -1   12.40    5.31
  -5 -10  -1   18.39    3.85
  -5 -10  -1   15.58    3.81
  -5 -10   0    4.18    2.96
  -5 -10   0   -0.99    2.44
  -5 -10   1   56.19    6.06
  -5 -10   2   61.95    5.68
  -5 -10   2   57.12    5.79
  -5 -10   3   -0.20    2.06
  -5 -10   3    3.47    1.73
  -5 -10   4   27.79    2.98
  -5 -10   4   26.54    3.07
  -5 -10   4   27.51    3.47
  -5 -10   4   33.57    3.63
  -5  -9 -12   13.94    8.39
  -5  -9 -10  165.88   21.83
  -5  -9  -9  418.13   37.76
  -5  -9  -8  422.74   28.94
  -5  -9  -6    1.86    4.01
  -5  -9  -5  191.05   19.02
  -5  -9  -5  236.95   14.15
  -5  -9  -4    2.00    2.54
  -5  -9  -4    4.36    2.59
  -5  -9  -4    1.16    4.33
  -5  -9  -4    7.47    4.74
  -5  -9  -3   26.80    4.20
  -5  -9  -3   22.13    3.57
  -5  -9  -3   17.44    6.24
  -5  -9  -3   15.25    6.98
  -5  -9  -2  161.52   13.16
  -5  -9  -2  157.76   17.05
  -5  -9  -2  149.33   12.22
  -5  -9  -2  167.28   12.95
  -5  -9  -1    2.99    2.70
  -5  -9  -1    7.93    2.76
  -5  -9  -1    7.04    2.91
  -5  -9  -1    9.36    4.63
  -5  -9   0   27.32    4.56
  -5  -9   0   30.87    4.62
  -5  -9   0   29.43    4.72
  -5  -9   0   44.60    8.52
  -5  -9   1   34.68    4.68
  -5  -9   1   34.42    8.22
  -5  -9   1   33.33    4.94
  -5  -9   1   24.08    4.31
  -5  -9   2   -1.15    2.55
  -5  -9   2   -0.78    1.99
  -5  -9   3   51.99    5.76
  -5  -9   3   44.75    5.28
  -5  -9   3   50.31    5.53
  -5  -9   4   83.85    6.99
  -5  -9   4   77.78    7.12
  -5  -9   5    8.82    1.95
  -5  -9   5   12.28    2.23
  -5  -8 -13   23.87    9.50
  -5  -8 -12    3.28    6.12
  -5  -8 -11   82.85   16.61
  -5  -8  -5  328.24   21.84
  -5  -8  -5  272.28   26.03
  -5  -8  -4    0.52    1.93
  -5  -8  -4    2.01    3.60
  -5  -8  -3  337.72   23.13
  -5  -8  -3  332.13   29.97
  -5  -8  -3  312.70   27.39
  -5  -8  -3  334.54   22.63
  -5  -8  -2   30.88    4.08
  -5  -8  -2   36.45    7.41
  -5  -8  -2   32.13    4.57
  -5  -8  -1   33.56    4.87
  -5  -8  -1   36.77    4.62
  -5  -8  -1   28.28    6.88
  -5  -8  -1   32.94    4.95
  -5  -8   0  149.65   12.24
  -5  -8   0  143.97   12.02
  -5  -8   0  141.33   11.67
  -5  -8   0  159.40   17.37
  -5  -8   1   39.44    5.17
  -5  -8   1   33.96    4.93
  -5  -8   1   30.22    7.75
  -5  -8   1   42.75    5.39
  -5  -8   2   56.18    5.81
  -5  -8   2   49.95    5.89
  -5  -8   3  107.89    8.97
  -5  -8   3  118.69    9.90
  -5  -8   3  116.04    9.87
  -5  -8   4    6.64    2.57
  -5  -8   4    7.49    2.84
  -5  -8   5   79.44    6.85
  -5  -8   5   62.39    6.03
  -5  -8   6   41.87    4.05
  -5  -8   6   43.64    4.10
  -5  -7 -13   40.63   11.61
  -5  -7 -12    3.38    6.81
  -5  -7  -4   26.14    6.39
  -5  -7  -4   17.09    2.91
  -5  -7  -3  125.52    8.96
  -5  -7  -3  113.70    9.22
  -5  -7  -3  123.47   14.28
  -5  -7  -2    7.07    2.20
  -5  -7  -2    8.76    2.62
  -5  -7  -1  374.41   26.20
  -5  -7  -1  385.51   26.64
  -5  -7   0  884.99   59.17
  -5  -7   0 1080.19   66.90
  -5  -7   0  894.85   58.88
  -5  -7   0  937.54   59.38
  -5  -7   1   52.56    5.74
  -5  -7   1   60.97   10.02
  -5  -7   1   45.37    5.62
  -5  -7   1   52.44    6.00
  -5  -7   2   29.93    7.87
  -5  -7   2   30.86    4.38
  -5  -7   2   32.26    4.62
  -5  -7   3   82.99    8.02
  -5  -7   3   89.60   13.14
  -5  -7   3   88.42    8.16
  -5  -7   3   76.60    7.21
  -5  -7   4    1.75    2.71
  -5  -7   4   -0.29    2.36
  -5  -7   5  201.91   14.84
  -5  -7   6   25.86    3.77
  -5  -7   6   18.37    2.86
  -5  -7   6   22.82    3.35
  -5  -7   7   14.64    2.52
  -5  -7   7   14.13    2.29
  -5  -6 -13   14.28    6.45
  -5  -6  -2   53.59    7.12
  -5  -6  -1  218.70   19.19
  -5  -6  -1  187.38   13.90
  -5  -6   0  112.84    9.16
  -5  -6   0  120.92    9.64
  -5  -6   1   81.40   11.69
  -5  -6   1   82.61    7.58
  -5  -6   1   79.77    7.15
  -5  -6   1   90.50    7.98
  -5  -6   2  600.62   40.35
  -5  -6   2  616.85   40.54
  -5  -6   2  632.32   40.16
  -5  -6   2  583.67   47.31
  -5  -6   3    3.19    2.58
  -5  -6   3    3.77    2.47
  -5  -6   3   -0.27    2.03
  -5  -6   3    0.50    1.85
  -5  -6   3    0.92    2.39
  -5  -6   3   -2.47    5.31
  -5  -6   4  258.40   19.24
  -5  -6   4  236.71   25.41
  -5  -6   4  285.09   19.15
  -5  -6   4  253.06   18.75
  -5  -6   4  279.65   19.44
  -5  -6   5   77.79    7.12
  -5  -6   5   83.03    7.65
  -5  -6   6   37.70    4.47
  -5  -6   6   44.88    5.50
  -5  -6   6   39.30    4.86
  -5  -6   6   37.24    4.08
  -5  -6   7   38.80    4.48
  -5  -6   7   29.58    3.32
  -5  -6   7   33.39    3.90
  -5  -6   8   16.60    2.43
  -5  -6   8   24.42    2.90
  -5  -6   8   20.02    2.50
  -5  -5 -13   65.92   14.33
  -5  -5  -2    2.86    2.07
  -5  -5   0   21.98    2.97
  -5  -5   0   24.51    3.35
  -5  -5   1 1110.39   70.43
  -5  -5   1 1092.44   74.79
  -5  -5   1 1135.82   70.94
  -5  -5   2   52.86    5.24
  -5  -5   2   48.07    5.33
  -5  -5   2   50.19    5.50
  -5  -5   3  199.19   15.76
  -5  -5   3  212.95   16.31
  -5  -5   4   43.35    5.55
  -5  -5   4   48.40    5.68
  -5  -5   4   49.47    5.80
  -5  -5   4   48.13    5.53
  -5  -5   5   55.34    5.98
  -5  -5   5   53.53    5.86
  -5  -5   5   49.77    5.83
  -5  -5   6  113.30    9.78
  -5  -5   6  126.00   10.21
  -5  -5   6  120.92    9.92
  -5  -5   6  121.15    9.97
  -5  -5   7   74.18    6.84
  -5  -5   7   81.73    6.98
  -5  -5   7   75.27    6.54
  -5  -5   8   14.13    2.55
  -5  -5   8   16.68    2.27
  -5  -5   8   16.72    2.63
  -5  -5   9   26.43    2.87
  -5  -4  -2  226.15   16.76
  -5  -4   1  530.10   36.81
  -5  -4   1  594.66   42.58
  -5  -4   1  632.37   37.72
  -5  -4   1  581.04   36.87
  -5  -4   2   23.02    3.10
  -5  -4   2   25.66    6.50
  -5  -4   2   24.10    3.36
  -5  -4   3  307.76   21.47
  -5  -4   3  318.85   26.84
  -5  -4   3  313.06   21.68
  -5  -4   3  327.55   22.19
  -5  -4   3  402.14   30.41
  -5  -4   3  308.02   21.40
  -5  -4   4   53.83    5.73
  -5  -4   4   66.00   11.24
  -5  -4   4   53.43    5.84
  -5  -4   5   77.85    7.72
  -5  -4   5   76.70    7.34
  -5  -4   5   71.94   12.57
  -5  -4   6   39.42    4.86
  -5  -4   6   37.85    8.59
  -5  -4   6   31.94    4.89
  -5  -4   6   33.18    4.96
  -5  -4   6   36.20    4.72
  -5  -4   7  107.69    9.29
  -5  -4   7  102.01    8.82
  -5  -4   7  104.98    9.19
  -5  -4   7  120.49    9.33
  -5  -4   8   50.98    5.46
  -5  -4   8   44.66    4.89
  -5  -4   8   45.67    4.89
  -5  -4   8   47.50    4.66
  -5  -4   9  179.82   10.93
  -5  -4   9  158.22   10.75
  -5  -4   9  174.24   11.39
  -5  -4   9  141.76   10.44
  -5  -4   9  133.98   10.65
  -5  -3  -2   99.09    8.01
  -5  -3   1   14.74    2.38
  -5  -3   1   26.88    5.97
  -5  -3   2  191.85   16.86
  -5  -3   2  133.95   10.45
  -5  -3   2  179.20   16.41
  -5  -3   2  134.96   10.51
  -5  -3   3    6.04    4.73
  -5  -3   3    5.66    2.01
  -5  -3   3    4.07    2.41
  -5  -3   3    3.78    3.82
  -5  -3   3    5.96    2.22
  -5  -3   4  387.23   34.30
  -5  -3   4  429.53   27.16
  -5  -3   4  373.58   26.83
  -5  -3   4  400.96   27.27
  -5  -3   4  388.36   33.31
  -5  -3   4  408.29   26.95
  -5  -3   5   12.66    4.12
  -5  -3   5   10.35    2.92
  -5  -3   5    8.08    2.50
  -5  -3   5    8.13    2.36
  -5  -3   5    3.98    2.74
  -5  -3   5    5.32    4.99
  -5  -3   6   72.65   12.70
  -5  -3   6   70.10    7.03
  -5  -3   6   77.92    7.71
  -5  -3   6   70.10    7.19
  -5  -3   7   63.48    6.40
  -5  -3   7   61.21    6.87
  -5  -3   7   61.77    6.74
  -5  -3   7   76.58    6.97
  -5  -3   8  241.31   18.28
  -5  -3   8  258.81   19.13
  -5  -3   8  295.84   19.17
  -5  -3   8  309.64   19.86
  -5  -3   9    5.26    1.84
  -5  -3   9    3.55    1.80
  -5  -3   9    2.19    1.91
  -5  -3   9   -0.18    1.90
  -5  -3   9    4.87    2.26
  -5  -3  10  165.23   11.94
  -5  -3  10  163.57   11.66
  -5  -2   1   43.37    7.43
  -5  -2   2  123.21   12.76
  -5  -2   2   99.13    8.07
  -5  -2   3  310.25   19.64
  -5  -2   3  257.71   25.06
  -5  -2   3  274.32   19.56
  -5  -2   3  265.71   19.12
  -5  -2   3  320.74   25.93
  -5  -2   4  165.62   12.28
  -5  -2   4  164.39   18.19
  -5  -2   4  171.94   12.61
  -5  -2   4  164.12   12.56
  -5  -2   4  131.64   17.09
  -5  -2   5  219.89   16.45
  -5  -2   5  208.74   16.07
  -5  -2   5  271.89   25.27
  -5  -2   5  239.52   16.68
  -5  -2   5  247.35   23.73
  -5  -2   5  220.80   16.44
  -5  -2   6   11.30    3.34
  -5  -2   6   15.74    3.09
  -5  -2   6   11.22    2.82
  -5  -2   6   13.60    3.76
  -5  -2   6   20.84    7.37
  -5  -2   6    4.78    4.70
  -5  -2   6   13.66    3.32
  -5  -2   7   32.83    3.93
  -5  -2   7   32.54    4.74
  -5  -2   7   29.82    4.17
  -5  -2   7   35.26    4.50
  -5  -2   7   33.50    4.77
  -5  -2   7   37.75    5.30
  -5  -2   8  105.33    8.58
  -5  -2   8   89.85    7.97
  -5  -2   8   73.43    7.19
  -5  -2   8  101.10    8.20
  -5  -2   8   77.92    6.97
  -5  -2   9   12.95    2.90
  -5  -2   9   12.50    2.47
  -5  -2   9   15.90    2.80
  -5  -2   9   12.62    2.25
  -5  -2   9   15.73    3.14
  -5  -2  10  209.21   15.49
  -5  -2  10  262.08   16.20
  -5  -2  10  240.72   16.10
  -5  -2  10  255.48   16.31
  -5  -1   1 1340.56   87.96
  -5  -1   2  210.89   15.12
  -5  -1   2  239.82   19.46
  -5  -1   3   23.12    3.11
  -5  -1   3   26.91    6.76
  -5  -1   3   24.62    3.51
  -5  -1   3   36.41    7.87
  -5  -1   4  654.70   39.83
  -5  -1   4  557.66   46.36
  -5  -1   4  628.22   39.14
  -5  -1   4  598.24   39.39
  -5  -1   5  320.24   22.56
  -5  -1   5  319.18   29.66
  -5  -1   5  354.96   30.66
  -5  -1   5  308.79   21.99
  -5  -1   5  332.52   22.71
  -5  -1   5  318.95   22.30
  -5  -1   6   21.63    7.55
  -5  -1   6   20.84    3.91
  -5  -1   6   22.44    7.38
  -5  -1   6   21.88    3.30
  -5  -1   6   25.54    4.13
  -5  -1   6   23.99    4.06
  -5  -1   6   22.61    4.08
  -5  -1   7  205.43   15.83
  -5  -1   7  178.38   14.24
  -5  -1   7  203.22   15.15
  -5  -1   7  221.85   15.33
  -5  -1   7  223.38   22.65
  -5  -1   7  186.17   14.94
  -5  -1   7  210.32   15.33
  -5  -1   8    5.15    1.91
  -5  -1   8    4.35    2.57
  -5  -1   8    5.03    2.29
  -5  -1   8    4.82    3.07
  -5  -1   8    4.50    2.97
  -5  -1   8    5.73    2.43
  -5  -1   9   96.06    8.59
  -5  -1   9   89.75    7.95
  -5  -1   9  100.32    8.61
  -5  -1   9   93.68    7.59
  -5  -1  10   25.52    3.04
  -5  -1  10   36.83    4.06
  -5  -1  10   29.25    3.26
  -5  -1  10   29.71    3.54
  -5  -1  11   19.10    2.58
  -5  -1  11   28.96    2.75
  -5   0   1  138.06   12.86
  -5   0   2   15.83    2.87
  -5   0   2   18.43    4.72
  -5   0   3  222.97   16.29
  -5   0   3  255.41   20.93
  -5   0   4  545.01   40.25
  -5   0   4  447.75   31.19
  -5   0   4  493.93   31.70
  -5   0   4  570.74   38.50
  -5   0   4  449.54   30.85
  -5   0   5   87.81    7.54
  -5   0   5   78.11    7.13
  -5   0   5   80.81    7.84
  -5   0   5   76.65   11.79
  -5   0   5   68.77   12.42
  -5   0   6  299.81   28.91
  -5   0   6  331.83   22.44
  -5   0   6  305.84   21.53
  -5   0   6  294.20   22.16
  -5   0   6  297.13   29.82
  -5   0   6  313.25   21.81
  -5   0   7   52.63    5.65
  -5   0   7   42.40    4.92
  -5   0   7   38.84    9.69
  -5   0   7   47.57    6.26
  -5   0   7   47.20    5.58
  -5   0   7   40.41    5.45
  -5   0   7   41.00    5.54
  -5   0   8   20.37    4.37
  -5   0   8   15.84    3.75
  -5   0   8   19.49    3.77
  -5   0   8   16.24    3.04
  -5   0   8   18.53    3.59
  -5   0   8   28.47    7.09
  -5   0   8   19.67    4.00
  -5   0   9  217.38   15.25
  -5   0   9  215.68   15.66
  -5   0   9  189.50   15.49
  -5   0   9  220.44   15.88
  -5   0   9  218.51   16.34
  -5   0   9  230.79   16.30
  -5   0  10    2.99    1.91
  -5   0  10    6.11    2.16
  -5   0  10    2.83    1.69
  -5   0  10    2.56    2.38
  -5   0  11    1.41    1.60
  -5   0  11    4.85    1.75
  -5   0  11    1.83    1.29
  -5   0  11    3.10    1.81
  -5   1   1   45.64    6.26
  -5   1   2    5.08    3.30
  -5   1   3  224.29   19.27
  -5   1   4   60.31    5.72
  -5   1   4   68.49    6.52
  -5   1   4   62.99   11.92
  -5   1   4   59.44    5.96
  -5   1   4   57.12    8.94
  -5   1   4   63.98    5.79
  -5   1   5  456.10   30.16
  -5   1   5  411.62   29.03
  -5   1   5  415.98   34.82
  -5   1   5  440.37   29.48
  -5   1   6  554.24   38.76
  -5   1   6  613.61   39.81
  -5   1   6  627.12   49.71
  -5   1   6  614.33   39.72
  -5   1   6  567.50   38.56
  -5   1   6  636.80   46.47
  -5   1   7    1.14    3.26
  -5   1   7   -0.31    2.78
  -5   1   7    3.20    2.82
  -5   1   7    1.57    5.87
  -5   1   7   -1.54    3.13
  -5   1   8  170.71   14.12
  -5   1   8  183.99   14.02
  -5   1   8  169.54   13.37
  -5   1   8  177.55   13.69
  -5   1   8  180.72   21.89
  -5   1   8  188.22   14.50
  -5   1   9   23.53    3.56
  -5   1   9   22.78    3.61
  -5   1   9   23.53    4.12
  -5   1   9   23.97    4.08
  -5   1   9   23.13    4.14
  -5   1  10   19.96    3.14
  -5   1  10   29.47    3.96
  -5   1  10   23.16    3.23
  -5   1  10   21.75    3.48
  -5   1  11   29.99    3.31
  -5   1  11   33.32    3.72
  -5   1  12   20.98    2.39
  -5   1  12   25.85    2.54
  -5   2   1    0.33    1.96
  -5   2   2   14.86    3.60
  -5   2   2   10.36    2.61
  -5   2   3  160.78   12.68
  -5   2   3  191.00   15.38
  -5   2   4    6.68    2.05
  -5   2   4   18.03    4.69
  -5   2   5  506.82   33.63
  -5   2   5  534.00   38.55
  -5   2   5  492.67   33.30
  -5   2   6   22.41    3.82
  -5   2   6   26.08    4.89
  -5   2   6   31.05    9.76
  -5   2   6   26.45    4.17
  -5   2   6   29.12    5.03
  -5   2   6   22.03    4.07
  -5   2   7   42.02    5.45
  -5   2   7   58.11   12.35
  -5   2   7   41.29    6.09
  -5   2   7   44.53    6.21
  -5   2   7   40.45    5.39
  -5   2   8  103.35    9.50
  -5   2   8  115.68   10.42
  -5   2   8   80.63   15.19
  -5   2   8  119.46   10.68
  -5   2   8  104.97   10.24
  -5   2   8  111.16    9.66
  -5   2   9   13.53    2.86
  -5   2   9    7.97    2.85
  -5   2   9   10.62    3.53
  -5   2   9   12.81    2.96
  -5   2   9   12.40    3.66
  -5   2   9   11.02    3.75
  -5   2  10  115.77    9.66
  -5   2  10   98.81    8.40
  -5   2  10  127.00   10.10
  -5   2  10   97.49    9.24
  -5   2  10  118.01    9.00
  -5   2  11   94.60    7.56
  -5   2  11  109.32    8.10
  -5   2  11  103.82    8.29
  -5   2  11   89.89    7.85
  -5   2  11   86.32    7.69
  -5   2  12   31.14    3.18
  -5   2  12   32.87    3.43
  -5   2  12   34.37    3.10
  -5   3   0   20.81    2.81
  -5   3   1  579.05   37.66
  -5   3   2  176.49   15.62
  -5   3   2  249.14   15.42
  -5   3   3  486.96   32.01
  -5   3   3  434.49   30.10
  -5   3   4  112.66   15.11
  -5   3   4   89.21    9.40
  -5   3   4   93.93    7.31
  -5   3   4   91.79    7.44
  -5   3   5  204.81   14.59
  -5   3   5  204.67   14.99
  -5   3   5  198.99   15.55
  -5   3   6    2.77    1.74
  -5   3   6    1.88    2.67
  -5   3   6    5.00    2.29
  -5   3   7  389.15   26.47
  -5   3   7  424.32   27.55
  -5   3   7  382.45   27.31
  -5   3   7  406.00   27.69
  -5   3   8   97.20   17.74
  -5   3   8  111.33   11.22
  -5   3   8  133.24   10.77
  -5   3   8  130.59   10.82
  -5   3   9  126.00   11.38
  -5   3   9  123.66   10.41
  -5   3   9   95.51   16.80
  -5   3   9  145.86   11.88
  -5   3   9  123.93   11.34
  -5   3   9  124.51   10.38
  -5   3  10   59.78    5.93
  -5   3  10   60.06    6.95
  -5   3  10   74.20    7.36
  -5   3  10   64.60    6.35
  -5   3  10   74.37    7.42
  -5   3  11    5.11    2.01
  -5   3  11    5.88    2.63
  -5   3  11    4.18    2.36
  -5   3  11    4.63    2.22
  -5   3  11    6.06    2.57
  -5   3  12   93.21    6.85
  -5   3  12   85.15    7.12
  -5   3  12   93.80    6.99
  -5   4   2  151.65   11.27
  -5   4   3  136.75   10.76
  -5   4   4  333.68   21.05
  -5   4   4  272.90   20.06
  -5   4   4  281.73   19.84
  -5   4   4  254.79   27.14
  -5   4   5   39.07    4.97
  -5   4   5   42.16    5.74
  -5   4   5   55.53   11.42
  -5   4   5   39.79    4.66
  -5   4   6   88.71    9.48
  -5   4   6  102.20   17.32
  -5   4   6   97.88    9.83
  -5   4   6   94.96    8.48
  -5   4   7   78.26   15.85
  -5   4   7   98.54   10.14
  -5   4   7   93.61    8.10
  -5   4   7   98.92    9.30
  -5   4   7  110.93   10.55
  -5   4   7   97.60    8.89
  -5   4   8   83.89    7.65
  -5   4   8   66.14    7.67
  -5   4   8   68.93    7.29
  -5   4   8   75.46    6.58
  -5   4   8   73.36    8.54
  -5   4   8   67.40    7.32
  -5   4   8   65.33    8.19
  -5   4   9  128.31    9.80
  -5   4   9  122.15   10.46
  -5   4   9  126.10   11.23
  -5   4  10  395.31   26.29
  -5   4  10  371.92   25.81
  -5   4  10  394.62   26.99
  -5   4  11  171.50   13.65
  -5   4  11  175.63   13.72
  -5   4  11  176.31   12.91
  -5   4  11  186.11   13.50
  -5   4  12  118.92    8.23
  -5   4  12  107.56    8.35
  -5   4  12  104.71    8.23
  -5   5   1  193.41   13.56
  -5   5   2  203.22   14.45
  -5   5   3  652.71   41.34
  -5   5   3  616.99   41.08
  -5   5   3  630.87   48.49
  -5   5   4   11.48    6.60
  -5   5   4    5.15    2.23
  -5   5   4    2.71    2.61
  -5   5   4    5.20    2.21
  -5   5   5   64.91   12.33
  -5   5   5   53.22    5.66
  -5   5   5   50.58    6.48
  -5   5   5   65.02    6.18
  -5   5   6  196.73   15.64
  -5   5   6  197.49   14.76
  -5   5   6  182.89   15.43
  -5   5   6  188.12   14.34
  -5   5   6  166.42   22.70
  -5   5   7  132.16   12.20
  -5   5   7  125.46   10.26
  -5   5   7  126.67   10.99
  -5   5   7  138.46   12.54
  -5   5   7  143.70   11.72
  -5   5   7  144.63   20.96
  -5   5   8  228.26   16.04
  -5   5   8  205.00   16.87
  -5   5   8  235.03   16.98
  -5   5   8  233.82   18.36
  -5   5   8  232.30   17.22
  -5   5   8  189.68   26.35
  -5   5   8  211.76   17.96
  -5   5   9  111.36   18.08
  -5   5   9  131.14   10.66
  -5   5   9  144.25   12.23
  -5   5   9  142.58   12.24
  -5   5   9  114.41   10.49
  -5   5   9  130.81   10.86
  -5   5   9  113.93   10.64
  -5   5   9  113.78    9.63
  -5   5  10   13.78    4.36
  -5   5  10   19.42    2.89
  -5   5  10   15.65    3.42
  -5   5  10   17.43    3.34
  -5   5  10   13.24    3.42
  -5   5  10   16.34    4.23
  -5   5  11  125.65    9.95
  -5   5  11  126.39   10.09
  -5   5  12   49.21    4.66
  -5   5  12   51.67    4.80
  -5   5  12   60.32    4.95
  -5   5  12   47.38    5.16
  -5   5  13    6.62    1.22
  -5   5  13    5.23    1.06
  -5   6   1  206.22   14.36
  -5   6   2    1.03    1.54
  -5   6   2   -1.76    4.02
  -5   6   2    0.68    1.73
  -5   6   3  583.88   40.30
  -5   6   3  613.16   40.03
  -5   6   3  640.64   40.54
  -5   6   4   29.51    4.13
  -5   6   4   28.43    8.18
  -5   6   4   29.96    4.34
  -5   6   4   28.02    3.73
  -5   6   5  294.72   21.10
  -5   6   5  283.80   20.14
  -5   6   5  274.53   20.42
  -5   6   6   38.69    4.82
  -5   6   6   40.40    5.21
  -5   6   6   44.40   10.88
  -5   6   6   36.52    5.65
  -5   6   6   36.15    5.70
  -5   6   7    6.09    2.92
  -5   6   7    2.06    2.75
  -5   6   7    1.76    3.47
  -5   6   7    3.50    3.75
  -5   6   7    3.82    2.45
  -5   6   8  209.51   16.99
  -5   6   8  215.93   15.11
  -5   6   8  200.14   15.36
  -5   6   8  193.42   15.48
  -5   6   8  207.94   16.03
  -5   6   8  208.18   25.86
  -5   6   8  196.50   16.68
  -5   6   9  109.60    9.81
  -5   6   9  113.65   11.42
  -5   6   9  100.24   17.97
  -5   6   9  115.60   11.39
  -5   6   9  126.59   10.57
  -5   6   9  133.70    9.86
  -5   6   9  115.04   10.32
  -5   6  10  127.73    9.24
  -5   6  10  108.12    9.39
  -5   6  10  118.44   10.89
  -5   6  10  109.72    9.78
  -5   6  10  109.95   10.66
  -5   6  10  112.49    9.41
  -5   6  11  182.53   12.91
  -5   6  11  181.04   13.28
  -5   6  11  173.29   14.40
  -5   6  11  195.03   14.69
  -5   6  11  200.57   13.91
  -5   6  12    2.38    2.01
  -5   6  12    3.71    1.71
  -5   6  12    1.09    1.66
  -5   6  13   62.70    4.73
  -5   6  13   60.07    4.66
  -5   7   1   54.09    8.51
  -5   7   1   61.86    5.65
  -5   7   2  809.96   52.75
  -5   7   2  857.69   59.20
  -5   7   2  842.18   53.15
  -5   7   3    0.63    1.57
  -5   7   3   -0.98    2.09
  -5   7   3    2.92    2.20
  -5   7   4  115.70    9.50
  -5   7   4  104.43   14.62
  -5   7   4  106.95    8.93
  -5   7   4  110.61    9.37
  -5   7   5  246.17   17.23
  -5   7   5  231.35   16.73
  -5   7   5  213.30   17.08
  -5   7   5  232.60   17.25
  -5   7   5  235.01   24.59
  -5   7   6   71.10    7.16
  -5   7   6   79.91    7.99
  -5   7   6   64.06   12.92
  -5   7   6   89.45    8.27
  -5   7   6   68.21    7.59
  -5   7   7   23.36    8.12
  -5   7   7   21.72    4.67
  -5   7   7   16.16    3.72
  -5   7   7   19.55    4.51
  -5   7   7   17.84    4.08
  -5   7   8   81.42    8.77
  -5   7   8   70.88    7.61
  -5   7   8   74.63    7.17
  -5   7   8   85.39    8.72
  -5   7   9  141.54   12.15
  -5   7   9  134.45   10.51
  -5   7   9  151.27   12.42
  -5   7   9  124.70   11.01
  -5   7   9  142.25   11.40
  -5   7   9  117.42   10.07
  -5   7   9  124.91   18.87
  -5   7  10   40.79    5.98
  -5   7  10   35.51    5.29
  -5   7  10   46.61    4.71
  -5   7  10   43.99    5.05
  -5   7  10   45.52    6.19
  -5   7  11    1.92    1.71
  -5   7  11    1.65    2.51
  -5   7  11   -2.27    2.64
  -5   7  11    2.34    1.81
  -5   7  12    9.94    1.65
  -5   7  12   14.38    2.41
  -5   7  12   13.11    2.46
  -5   7  12    7.51    2.44
  -5   7  13  146.40    9.83
  -5   8   2  962.12   61.49
  -5   8   3  163.25   12.66
  -5   8   4  233.90   17.84
  -5   8   4  258.91   17.81
  -5   8   4  248.49   24.06
  -5   8   4  266.36   18.44
  -5   8   4  250.33   18.00
  -5   8   5    0.61    2.22
  -5   8   5    1.29    2.48
  -5   8   5   -0.30    2.27
  -5   8   5    6.30    5.08
  -5   8   5    1.06    2.10
  -5   8   6  211.02   16.51
  -5   8   6  208.33   16.38
  -5   8   6  224.02   16.58
  -5   8   6  229.65   23.98
  -5   8   6  222.45   16.15
  -5   8   7  334.04   33.51
  -5   8   7  370.28   25.60
  -5   8   7  363.18   25.56
  -5   8   7  341.07   25.39
  -5   8   7  368.69   25.04
  -5   8   8    7.87    6.12
  -5   8   8    7.04    2.93
  -5   8   8    5.26    3.18
  -5   8   8    5.63    3.38
  -5   8   8    2.30    3.00
  -5   8   9   45.64    6.07
  -5   8   9   42.73    5.78
  -5   8   9   52.73    6.42
  -5   8   9   53.58    5.52
  -5   8   9   62.35    6.56
  -5   8  10   27.19    4.08
  -5   8  10   23.51    4.40
  -5   8  10   26.88    4.22
  -5   8  10   30.71    3.81
  -5   8  10   23.48    4.48
  -5   8  11    0.59    2.45
  -5   8  11    0.84    1.57
  -5   8  11   -0.23    2.09
  -5   8  11    1.16    2.27
  -5   8  11    0.49    1.54
  -5   8  12  123.04    8.32
  -5   8  12  100.58    7.67
  -5   8  13   13.61    1.68
  -5   9   2  186.89   13.99
  -5   9   3  133.85   10.93
  -5   9   4    3.45    2.81
  -5   9   4    3.57    2.06
  -5   9   5  262.01   17.70
  -5   9   5  225.93   17.95
  -5   9   6  563.78   35.34
  -5   9   6  554.94   34.67
  -5   9   6  482.69   34.43
  -5   9   6  485.71   34.49
  -5   9   7  158.71   12.36
  -5   9   7  131.71   11.46
  -5   9   7  135.19   11.54
  -5   9   7  148.13   11.56
  -5   9   8   42.87    5.57
  -5   9   8   31.08    4.87
  -5   9   8   38.82    5.10
  -5   9   8   34.28    4.86
  -5   9   9   38.93    5.07
  -5   9   9   36.10    4.99
  -5   9   9   40.04    5.12
  -5   9   9   40.32    5.51
  -5   9   9   42.38    4.86
  -5   9  10   32.98    4.33
  -5   9  10   31.96    4.27
  -5   9  10   30.27    3.86
  -5   9  10   31.49    4.22
  -5   9  10   24.16    4.14
  -5   9  10   27.52    4.22
  -5   9  11    6.22    2.46
  -5   9  11    2.51    2.03
  -5   9  11    5.33    1.87
  -5   9  11    4.12    2.10
  -5   9  11    3.99    1.84
  -5   9  12   91.84    6.86
  -5   9  12   83.30    6.39
  -5   9  12   94.70    6.98
  -5  10   2    9.35    2.71
  -5  10   3   64.76    6.58
  -5  10   4   23.92    4.03
  -5  10   5  179.67   13.59
  -5  10   5  188.53   14.45
  -5  10   6  271.26   20.29
  -5  10   6  285.46   19.75
  -5  10   7   18.61    3.42
  -5  10   7   22.98    4.21
  -5  10   8  316.19   22.38
  -5  10   8  329.36   23.06
  -5  10   9   72.09    6.80
  -5  10   9   65.25    6.63
  -5  10   9   84.86    7.12
  -5  10   9   71.21    7.02
  -5  10   9   79.27    7.69
  -5  10  10    1.21    1.93
  -5  10  10   -1.09    1.97
  -5  10  10   -2.26    2.01
  -5  10  10    0.92    2.10
  -5  10  10    0.67    2.03
  -5  10  10   -1.57    1.89
  -5  10  11   59.02    4.96
  -5  10  11   56.67    4.78
  -5  10  12   23.44    2.39
  -5  10  12   21.52    2.55
  -5  10  12   21.21    2.46
  -5  11   2   22.78    3.42
  -5  11   3   10.48    2.76
  -5  11   4   17.00    3.34
  -5  11   5   49.95    5.66
  -5  11   5   42.34    4.66
  -5  11   6  165.79   13.15
  -5  11   6  165.26   12.41
  -5  11   7  331.54   22.58
  -5  11   7  321.58   23.11
  -5  11   8  177.38   14.26
  -5  11   8  190.58   13.74
  -5  11   9   -3.14    2.45
  -5  11   9    0.22    1.97
  -5  11   9    0.26    2.38
  -5  11  10   67.28    5.67
  -5  11  10   57.36    5.70
  -5  11  10   61.10    5.27
  -5  11  10   57.33    5.58
  -5  11  11   23.16    2.50
  -5  11  11   22.02    2.65
  -5  11  11   24.29    2.77
  -5  11  12   -0.09    1.04
  -5  11  12    1.29    0.85
  -5  12   3    4.61    2.14
  -5  12   4   94.22    8.19
  -5  12   5   50.68    5.60
  -5  12   6    3.69    1.81
  -5  12   6    2.23    2.39
  -5  12   7  239.09   17.02
  -5  12   7  257.02   17.95
  -5  12   8   51.21    5.59
  -5  12   8   50.24    4.95
  -5  12   9   80.42    7.06
  -5  12   9   72.17    6.34
  -5  12   9   79.79    6.68
  -5  12  10  119.65    9.06
  -5  12  10  119.11    9.21
  -5  12  10  133.64    9.23
  -5  12  11   29.98    2.92
  -5  12  11   39.27    3.30
  -5  13   4  162.39   11.82
  -5  13   5   10.43    2.41
  -5  13   6   19.61    3.14
  -5  13   7   85.77    7.39
  -5  13   8   13.02    2.06
  -5  13   8   13.88    2.66
  -5  13   9  270.77   16.95
  -5  13   9  221.30   16.05
  -5  13   9  263.35   16.67
  -5  13  10   34.10    3.30
  -5  13  10   34.43    3.33
  -5  13  11   19.05    1.89
  -5  14   5   40.92    3.79
  -5  14   6  268.96   17.93
  -5  14   7    5.60    1.75
  -5  14   8    4.07    1.53
  -5  14   9   23.82    2.72
  -5  15   7    0.09    0.99
  -4 -16 -11   -0.65    1.13
  -4 -16 -10    8.52    1.80
  -4 -16  -9   20.49    2.60
  -4 -16  -8    8.00    1.53
  -4 -16  -7   64.15    5.05
  -4 -16  -6   32.67    3.15
  -4 -16  -5    3.55    1.17
  -4 -15 -13   39.64    3.65
  -4 -15  -8   65.49    5.79
  -4 -15  -7  153.61   11.41
  -4 -15  -6   -0.83    1.99
  -4 -15  -5   40.61    4.38
  -4 -15  -4  104.62    8.21
  -4 -15  -3    0.27    0.80
  -4 -15  -2   47.64    4.01
  -4 -14  -9    4.41    1.95
  -4 -14  -8   48.44    5.28
  -4 -14  -7   80.12    7.59
  -4 -14  -6   18.17    3.54
  -4 -14  -5  199.01   13.48
  -4 -14  -5  153.53   12.06
  -4 -14  -4   -0.62    1.63
  -4 -14  -4    1.83    2.39
  -4 -14  -3  125.47    9.75
  -4 -14  -2   20.88    3.15
  -4 -14  -2   21.86    3.02
  -4 -14  -1    4.94    1.63
  -4 -14  -1    7.50    1.80
  -4 -14   0   27.78    2.77
  -4 -13 -14   66.43    5.67
  -4 -13  -9  112.14    9.43
  -4 -13  -8  152.64   12.28
  -4 -13  -7  117.83   10.26
  -4 -13  -6   79.40    8.04
  -4 -13  -5   99.82    9.32
  -4 -13  -5  100.69    8.74
  -4 -13  -4   60.70    6.76
  -4 -13  -3  221.14   16.57
  -4 -13  -2    4.68    1.91
  -4 -13  -1   50.95    5.28
  -4 -13  -1   50.76    4.98
  -4 -13   0   28.67    3.35
  -4 -13   0   28.32    3.46
  -4 -13   0   28.43    3.74
  -4 -13   1    2.32    1.20
  -4 -13   1    3.79    1.52
  -4 -13   1    3.30    1.03
  -4 -12 -10    4.50    4.55
  -4 -12  -9  125.20    9.33
  -4 -12  -9   52.24   11.88
  -4 -12  -8    7.12    2.91
  -4 -12  -7   10.09    3.38
  -4 -12  -7    1.44    5.17
  -4 -12  -6   15.09    6.14
  -4 -12  -6   11.62    3.69
  -4 -12  -5   13.70    5.91
  -4 -12  -5   18.61    3.69
  -4 -12  -5    7.54    5.14
  -4 -12  -5   14.76    3.75
  -4 -12  -4  516.80   34.23
  -4 -12  -4  534.13   34.75
  -4 -12  -3   62.89    6.50
  -4 -12  -3   54.31    6.51
  -4 -12  -3   48.93    5.55
  -4 -12  -2   14.57    3.54
  -4 -12  -2   18.37    3.48
  -4 -12  -1   43.27    5.44
  -4 -12  -1   36.69    5.07
  -4 -12  -1   46.71    5.20
  -4 -12   0  119.82   10.50
  -4 -12   0  131.62   10.65
  -4 -12   0  147.90   10.90
  -4 -12   1    2.14    1.68
  -4 -12   1    3.47    1.94
  -4 -12   1    6.67    2.31
  -4 -12   2   78.23    6.41
  -4 -12   2   79.39    6.56
  -4 -12   3    3.82    1.22
  -4 -12   3    1.91    1.18
  -4 -11 -11    2.62    4.24
  -4 -11 -10   66.40   11.89
  -4 -11  -9  107.27   14.82
  -4 -11  -8   12.81    5.57
  -4 -11  -8   28.50    4.30
  -4 -11  -7   56.44   11.03
  -4 -11  -7  131.23    9.87
  -4 -11  -6   35.71    5.21
  -4 -11  -6   35.70    4.97
  -4 -11  -5  101.55   14.80
  -4 -11  -5  124.39   10.29
  -4 -11  -5   96.19   16.73
  -4 -11  -5  115.49   10.47
  -4 -11  -4  164.43   12.74
  -4 -11  -4  158.94   13.04
  -4 -11  -4  114.78   17.85
  -4 -11  -4  141.77   18.03
  -4 -11  -3  326.95   23.45
  -4 -11  -3  287.16   28.44
  -4 -11  -3  292.33   30.75
  -4 -11  -3  338.98   23.28
  -4 -11  -2  102.14    9.12
  -4 -11  -2   66.52   13.52
  -4 -11  -1  206.61   16.02
  -4 -11  -1  213.53   16.35
  -4 -11   0   14.55    3.63
  -4 -11   0   19.48    4.06
  -4 -11   1  121.39   10.05
  -4 -11   2   50.97    5.12
  -4 -11   2   52.03    5.52
  -4 -11   2   44.18    4.70
  -4 -11   3    6.98    2.01
  -4 -11   3    7.09    2.29
  -4 -11   3    7.57    2.20
  -4 -11   4   88.73    6.48
  -4 -11   4   73.78    6.21
  -4 -11   4   78.51    6.32
  -4 -10 -11  157.84   20.82
  -4 -10 -10  175.44   21.29
  -4 -10  -9  124.00   17.11
  -4 -10  -8   93.86   15.71
  -4 -10  -8  166.71   12.10
  -4 -10  -7  229.45   16.40
  -4 -10  -7  169.34   20.51
  -4 -10  -6   27.33    6.60
  -4 -10  -6   12.93    5.25
  -4 -10  -6   34.12    4.53
  -4 -10  -6   28.10    4.58
  -4 -10  -5  485.48   41.79
  -4 -10  -5  522.55   35.60
  -4 -10  -5  542.32   35.44
  -4 -10  -4   25.16    4.27
  -4 -10  -4   20.27    7.44
  -4 -10  -4   17.79    5.20
  -4 -10  -4   15.10    6.32
  -4 -10  -4   16.89    3.63
  -4 -10  -3    7.36    4.07
  -4 -10  -3   10.20    3.23
  -4 -10  -3    6.79    3.26
  -4 -10  -3    6.76    5.27
  -4 -10  -3   10.14    4.88
  -4 -10  -2  137.03   15.70
  -4 -10  -2  112.47   13.72
  -4 -10  -2  125.00   10.65
  -4 -10  -2  105.05   16.94
  -4 -10  -1  133.08   17.91
  -4 -10  -1  144.44   11.87
  -4 -10  -1  133.66   15.40
  -4 -10  -1  126.70   11.32
  -4 -10   0   86.89   11.89
  -4 -10   0   99.70    8.88
  -4 -10   0   84.98    8.68
  -4 -10   1  315.17   22.47
  -4 -10   2    1.31    2.11
  -4 -10   2    2.01    2.61
  -4 -10   2    3.58    2.21
  -4 -10   3   63.12    6.11
  -4 -10   3   58.07    5.82
  -4 -10   4   35.04    3.80
  -4 -10   4   32.06    4.28
  -4 -10   4   32.39    3.70
  -4 -10   4   34.01    4.17
  -4 -10   5    3.58    1.70
  -4 -10   5    0.92    1.23
  -4 -10   5    2.83    1.16
  -4  -9 -13   53.69   12.44
  -4  -9 -12   16.53    8.31
  -4  -9 -10   35.36   10.44
  -4  -9  -9  161.79   19.98
  -4  -9  -8  449.83   28.38
  -4  -9  -8  304.60   33.86
  -4  -9  -7   17.56    3.36
  -4  -9  -7   21.23    6.15
  -4  -9  -6  258.38   23.55
  -4  -9  -6  206.21   23.18
  -4  -9  -5   96.72    8.26
  -4  -9  -5   85.62   12.17
  -4  -9  -5  101.75    8.18
  -4  -9  -4   75.69    6.74
  -4  -9  -4   65.08    6.31
  -4  -9  -3   71.54    7.01
  -4  -9  -3   54.51    6.20
  -4  -9  -3   72.31   10.08
  -4  -9  -3   45.94   10.01
  -4  -9  -3   55.89   10.56
  -4  -9  -2  257.36   26.96
  -4  -9  -2  272.41   24.02
  -4  -9  -2  276.15   19.91
  -4  -9  -2  267.99   19.47
  -4  -9  -2  304.71   25.45
  -4  -9  -1   27.63    9.08
  -4  -9  -1   26.86    4.43
  -4  -9  -1   32.96    4.85
  -4  -9  -1   32.92    6.96
  -4  -9  -1   29.90    6.73
  -4  -9  -1   21.78    4.13
  -4  -9   0  247.25   18.55
  -4  -9   0  245.27   18.13
  -4  -9   0  266.76   24.24
  -4  -9   0  229.80   25.77
  -4  -9   0  249.33   18.48
  -4  -9   1    8.87    4.53
  -4  -9   1   15.43    3.92
  -4  -9   1   10.85    3.32
  -4  -9   2   49.41    9.58
  -4  -9   2   48.70    5.76
  -4  -9   2   50.64    6.03
  -4  -9   2   56.22    6.15
  -4  -9   3  133.42   10.56
  -4  -9   3  107.75    9.48
  -4  -9   3  130.73   10.41
  -4  -9   3  124.17   10.24
  -4  -9   4    5.77    2.46
  -4  -9   4    2.69    2.44
  -4  -9   5   73.49    6.32
  -4  -9   5   60.50    5.76
  -4  -9   5   75.42    6.94
  -4  -9   6   47.34    4.38
  -4  -9   6   48.89    4.11
  -4  -9   6   48.92    3.91
  -4  -8 -13   22.37    8.30
  -4  -8 -12   84.93   16.61
  -4  -8 -11   75.80   14.70
  -4  -8  -6  308.53   24.81
  -4  -8  -5   36.61    4.42
  -4  -8  -5   29.42    6.81
  -4  -8  -4  298.76   18.27
  -4  -8  -4  271.23   23.86
  -4  -8  -3  219.46   20.55
  -4  -8  -3  199.21   13.33
  -4  -8  -3  212.07   13.82
  -4  -8  -3  186.43   18.94
  -4  -8  -2   25.01    7.43
  -4  -8  -2   26.50    4.10
  -4  -8  -2   29.63    3.85
  -4  -8  -2   28.57    6.41
  -4  -8  -2   24.24    5.95
  -4  -8  -1   99.39    8.85
  -4  -8  -1   98.87   14.11
  -4  -8  -1   98.93   12.35
  -4  -8  -1   95.43    8.93
  -4  -8  -1  116.00   12.55
  -4  -8  -1  101.86    8.70
  -4  -8   0  158.91   12.53
  -4  -8   0  149.52   16.59
  -4  -8   0  132.35   14.98
  -4  -8   0  159.29   12.22
  -4  -8   0  155.39   12.36
  -4  -8   0  134.60   18.52
  -4  -8   1   16.70    3.74
  -4  -8   1   17.27    6.12
  -4  -8   1   16.10    3.45
  -4  -8   2  124.86   10.61
  -4  -8   2  132.41   10.85
  -4  -8   2  105.34   14.91
  -4  -8   3   36.57    4.73
  -4  -8   3   35.88    8.33
  -4  -8   3   44.48    5.48
  -4  -8   3   46.95    5.51
  -4  -8   4   60.00    6.35
  -4  -8   5  186.29   13.51
  -4  -8   5  160.12   12.61
  -4  -8   6   45.02    5.01
  -4  -8   6   44.16    4.26
  -4  -8   7    0.17    1.31
  -4  -8   7    1.39    1.45
  -4  -8   7   -0.14    1.17
  -4  -7 -13  186.70   23.33
  -4  -7 -12   13.93    6.93
  -4  -7 -11   42.45   11.61
  -4  -7  -6  657.85   45.21
  -4  -7  -5   33.35    6.24
  -4  -7  -4  264.63   23.01
  -4  -7  -3   13.92    5.03
  -4  -7  -2    6.12    2.01
  -4  -7  -2    5.81    4.05
  -4  -7  -2    6.64    2.32
  -4  -7  -2    6.80    4.17
  -4  -7  -1  505.21   34.33
  -4  -7  -1  394.11   35.97
  -4  -7  -1  420.77   29.63
  -4  -7  -1  474.21   29.49
  -4  -7  -1  384.69   33.17
  -4  -7   0    8.95    3.59
  -4  -7   0    8.49    4.41
  -4  -7   0    7.98    2.56
  -4  -7   0    8.05    2.68
  -4  -7   0    6.90    2.60
  -4  -7   0    8.26    6.11
  -4  -7   1  145.80   11.95
  -4  -7   1  149.33   11.95
  -4  -7   1  163.49   17.12
  -4  -7   2   10.12    2.68
  -4  -7   2    9.06    3.15
  -4  -7   3   53.87    5.85
  -4  -7   3   39.57    4.82
  -4  -7   3   33.92    5.14
  -4  -7   3   58.53   10.41
  -4  -7   4  118.48   10.29
  -4  -7   4  138.00   16.52
  -4  -7   5  168.18   12.92
  -4  -7   6   35.15    4.43
  -4  -7   6   49.46    5.71
  -4  -7   6   47.74    5.09
  -4  -7   7  118.80    9.65
  -4  -7   7  115.91    9.30
  -4  -7   7  117.42    9.53
  -4  -7   8   31.58    3.20
  -4  -7   8   35.83    3.37
  -4  -7   8   32.62    3.17
  -4  -6 -13  120.04   17.53
  -4  -6 -12   21.14    7.91
  -4  -6  -6  139.94   11.68
  -4  -6  -5  265.47   20.82
  -4  -6  -4  287.81   23.25
  -4  -6  -3   34.89    6.85
  -4  -6  -2   33.99    6.87
  -4  -6  -2   15.19    4.80
  -4  -6  -1  170.87   15.11
  -4  -6  -1  145.41   16.78
  -4  -6   0  464.57   34.43
  -4  -6   0  483.36   38.72
  -4  -6   0  492.47   31.62
  -4  -6   0  460.96   31.74
  -4  -6   0  487.66   31.26
  -4  -6   0  481.89   36.18
  -4  -6   1  547.06   48.46
  -4  -6   1  715.01   44.34
  -4  -6   1  712.82   44.18
  -4  -6   1  532.23   46.18
  -4  -6   1  728.92   43.82
  -4  -6   2   70.16    6.79
  -4  -6   2   68.62    6.48
  -4  -6   2   77.08   11.47
  -4  -6   2   68.10    6.69
  -4  -6   3  127.46   10.41
  -4  -6   3  119.98   15.82
  -4  -6   3  134.17   10.67
  -4  -6   3  128.49   10.84
  -4  -6   3  137.85   10.91
  -4  -6   4  132.75   10.89
  -4  -6   4  124.04   10.25
  -4  -6   4  128.93   10.55
  -4  -6   4  138.06   17.23
  -4  -6   5    2.73    2.70
  -4  -6   5    2.27    2.11
  -4  -6   5    3.83    4.35
  -4  -6   5    1.79    2.41
  -4  -6   6   97.67    8.36
  -4  -6   6   84.26    7.52
  -4  -6   6   88.22    7.88
  -4  -6   7   96.35    7.66
  -4  -6   7   99.75    8.42
  -4  -6   8    2.45    2.04
  -4  -6   8    1.24    1.76
  -4  -6   8    1.70    1.65
  -4  -6   9  126.22    8.84
  -4  -5 -13   48.01   11.52
  -4  -5 -12    2.85    5.09
  -4  -5  -5  101.30    9.23
  -4  -5  -4   55.68    7.06
  -4  -5  -3    8.56    3.97
  -4  -5  -2  720.72   50.57
  -4  -5  -1    8.37    4.50
  -4  -5  -1    4.48    2.71
  -4  -5   0 2251.03  141.21
  -4  -5   0 2200.50  145.21
  -4  -5   1 1033.42   66.36
  -4  -5   1 1046.78   66.78
  -4  -5   1 1210.85   70.22
  -4  -5   1  995.60   69.03
  -4  -5   2    2.58    1.93
  -4  -5   2    2.51    1.88
  -4  -5   2    1.94    1.99
  -4  -5   3   61.65    6.01
  -4  -5   3   54.52    5.49
  -4  -5   3   51.05    5.50
  -4  -5   4   76.26    6.88
  -4  -5   4   76.34    7.06
  -4  -5   4   60.57    6.77
  -4  -5   5  236.18   17.73
  -4  -5   5  258.90   17.84
  -4  -5   5  232.70   17.45
  -4  -5   6  117.79   10.58
  -4  -5   6  132.21   10.53
  -4  -5   6  129.92   10.55
  -4  -5   6  131.17   10.51
  -4  -5   7    1.36    2.39
  -4  -5   7   -1.76    3.23
  -4  -5   7    1.38    1.85
  -4  -5   7   -1.01    2.10
  -4  -5   7   -0.86    1.99
  -4  -5   8   85.84    7.14
  -4  -5   8   82.15    6.82
  -4  -5   8   81.68    7.57
  -4  -5   8   76.71    6.56
  -4  -5   9   14.49    2.39
  -4  -5   9   10.42    2.11
  -4  -4 -12    6.48    5.05
  -4  -4  -3  610.19   41.77
  -4  -4  -2   45.12    6.84
  -4  -4  -1 1571.01   86.55
  -4  -4  -1 1181.67   81.94
  -4  -4   0 1159.09   74.12
  -4  -4   1 1064.73   65.17
  -4  -4   1  979.43   67.25
  -4  -4   2  194.58   13.28
  -4  -4   2  185.79   13.48
  -4  -4   2  211.82   14.09
  -4  -4   3  546.68   38.99
  -4  -4   3  499.99   40.57
  -4  -4   3  526.19   34.29
  -4  -4   3  523.75   34.65
  -4  -4   4  100.21    8.51
  -4  -4   4  114.82   14.76
  -4  -4   5    3.80    2.72
  -4  -4   5   10.02    3.13
  -4  -4   5    9.73    2.95
  -4  -4   5    6.59    5.33
  -4  -4   6   25.31    4.11
  -4  -4   6   17.82    3.80
  -4  -4   6   17.43    3.63
  -4  -4   6   30.26    8.47
  -4  -4   6   19.02    3.81
  -4  -4   7   41.16    5.33
  -4  -4   7   38.50    4.93
  -4  -4   7   53.46    5.59
  -4  -4   8  161.69   11.50
  -4  -4   8  143.83   11.54
  -4  -4   8  129.37   10.71
  -4  -4   8  169.56   11.76
  -4  -4   9    2.71    2.27
  -4  -4   9   -0.34    1.49
  -4  -4   9    1.23    1.66
  -4  -4   9    2.56    1.63
  -4  -4   9   -0.95    1.84
  -4  -4  10   21.58    2.38
  -4  -4  10   20.49    2.56
  -4  -3  -1  653.09   42.17
  -4  -3   0  345.43   23.07
  -4  -3   1  114.14    7.85
  -4  -3   1   78.66   10.45
  -4  -3   2  256.87   17.89
  -4  -3   2  319.97   23.71
  -4  -3   2  284.01   22.60
  -4  -3   3   76.07    6.45
  -4  -3   3   90.21   11.67
  -4  -3   3   74.93   10.26
  -4  -3   3   76.20    6.75
  -4  -3   3   73.14    6.40
  -4  -3   4  142.09   11.39
  -4  -3   4  147.36   11.17
  -4  -3   4  153.92   11.26
  -4  -3   4  159.12   17.75
  -4  -3   4  148.38   11.26
  -4  -3   4  156.03   16.28
  -4  -3   5  310.37   21.52
  -4  -3   5  295.11   21.57
  -4  -3   5  322.06   22.00
  -4  -3   5  318.67   22.40
  -4  -3   5  391.79   31.69
  -4  -3   5  318.13   21.66
  -4  -3   5  324.35   27.63
  -4  -3   6   18.55    3.06
  -4  -3   6   18.52    3.72
  -4  -3   6   17.69    3.82
  -4  -3   6   14.05    6.84
  -4  -3   6   11.73    2.56
  -4  -3   6   18.82    3.58
  -4  -3   6   19.71    3.07
  -4  -3   7  258.57   18.24
  -4  -3   7  242.71   16.73
  -4  -3   7  233.38   17.68
  -4  -3   7  232.97   17.37
  -4  -3   8    1.10    2.20
  -4  -3   8    0.72    2.68
  -4  -3   8    2.18    2.47
  -4  -3   8    1.44    1.77
  -4  -3   8    2.19    1.58
  -4  -3   9    1.27    2.32
  -4  -3   9    3.16    1.99
  -4  -3   9    0.14    1.58
  -4  -3   9    1.72    1.82
  -4  -3   9    3.10    2.24
  -4  -3   9   -1.39    2.40
  -4  -3   9    1.17    2.36
  -4  -3  10   91.65    7.12
  -4  -3  10   86.18    7.17
  -4  -3  10   90.59    7.45
  -4  -3  10   89.63    7.13
  -4  -2  -1    3.54    1.03
  -4  -2   1  311.03   23.91
  -4  -2   2  660.77   45.51
  -4  -2   2  638.00   40.82
  -4  -2   3  498.65   31.72
  -4  -2   3  580.98   38.46
  -4  -2   4  665.07   44.99
  -4  -2   4  612.74   37.75
  -4  -2   4  559.57   37.55
  -4  -2   4  530.47   37.25
  -4  -2   4  738.98   47.07
  -4  -2   5   22.04    7.18
  -4  -2   5   12.71    2.90
  -4  -2   5   21.16    3.38
  -4  -2   5   19.58    3.29
  -4  -2   5   20.08    3.43
  -4  -2   5   16.95    3.06
  -4  -2   5   22.28    6.46
  -4  -2   6   -2.27    4.05
  -4  -2   6    1.37    1.98
  -4  -2   6    4.12    2.93
  -4  -2   6    1.39    5.79
  -4  -2   6    0.87    2.25
  -4  -2   6    4.04    2.32
  -4  -2   6    0.77    2.19
  -4  -2   6    1.69    2.17
  -4  -2   7   99.40    8.91
  -4  -2   7   87.74    8.28
  -4  -2   7   74.51    7.60
  -4  -2   7   89.47    7.95
  -4  -2   8    0.64    2.09
  -4  -2   8    1.03    2.88
  -4  -2   8   -1.68    1.95
  -4  -2   8    1.44    2.45
  -4  -2   9   56.64    5.69
  -4  -2   9   65.94    6.72
  -4  -2   9   62.33    6.15
  -4  -2   9   50.81    6.05
  -4  -2   9   53.44    5.31
  -4  -2  10  198.81   13.62
  -4  -2  10  204.49   14.64
  -4  -2  10  187.77   14.11
  -4  -2  10  207.28   14.53
  -4  -2  10  176.73   13.63
  -4  -2  10  205.30   14.39
  -4  -2  10  228.40   14.40
  -4  -2  11   14.92    2.27
  -4  -2  11   12.30    2.05
  -4  -2  11   14.17    2.25
  -4  -1   2    2.83    3.18
  -4  -1   2    4.35    1.76
  -4  -1   3  532.99   43.88
  -4  -1   3  610.31   39.90
  -4  -1   4    3.86    4.44
  -4  -1   4    7.18    2.30
  -4  -1   4    9.47    2.14
  -4  -1   4   10.20    4.82
  -4  -1   4   10.86    2.62
  -4  -1   5    3.77    1.92
  -4  -1   5    3.25    1.96
  -4  -1   5    2.17    2.25
  -4  -1   5   -0.54    2.29
  -4  -1   5    3.40    4.57
  -4  -1   5    2.14    2.00
  -4  -1   5    4.45    3.79
  -4  -1   6  203.67   14.49
  -4  -1   6  187.30   15.12
  -4  -1   6  199.79   21.51
  -4  -1   6  201.55   15.17
  -4  -1   6  208.73   14.96
  -4  -1   6  208.54   14.61
  -4  -1   6  252.19   23.98
  -4  -1   6  197.02   14.76
  -4  -1   7  127.61   10.40
  -4  -1   7  113.01   10.04
  -4  -1   7  115.60   15.78
  -4  -1   7  120.34   10.77
  -4  -1   7  102.81    9.51
  -4  -1   7  137.06   10.24
  -4  -1   7  124.47    9.63
  -4  -1   8   29.15    4.33
  -4  -1   8   28.89    6.86
  -4  -1   8   31.18    4.43
  -4  -1   8   26.66    4.31
  -4  -1   8   25.03    4.82
  -4  -1   8   34.93    4.28
  -4  -1   8   26.76    3.71
  -4  -1   9  190.89   13.36
  -4  -1   9  165.11   13.48
  -4  -1   9  174.68   13.47
  -4  -1   9  178.70   13.57
  -4  -1   9  180.59   14.41
  -4  -1   9  181.43   14.32
  -4  -1   9  193.95   13.90
  -4  -1  10   10.79    3.08
  -4  -1  10   11.10    2.52
  -4  -1  10   13.61    2.68
  -4  -1  10    8.48    2.26
  -4  -1  10    8.88    2.88
  -4  -1  10   12.22    3.00
  -4  -1  11   47.57    4.87
  -4  -1  11   48.87    4.62
  -4  -1  11   55.03    4.77
  -4  -1  11   55.72    4.97
  -4  -1  11   43.51    4.30
  -4  -1  12  112.56    8.40
  -4  -1  12  133.46    8.52
  -4   0   2  287.00   18.86
  -4   0   2  266.71   21.58
  -4   0   3   47.08    4.66
  -4   0   3   39.47    6.86
  -4   0   4   72.84   10.10
  -4   0   4   72.34    6.57
  -4   0   4   63.52   10.72
  -4   0   5   43.17    4.57
  -4   0   5   52.59    9.33
  -4   0   5   41.81    4.78
  -4   0   5   48.12    5.36
  -4   0   5   48.80    9.84
  -4   0   6  118.58    9.44
  -4   0   6  125.91    9.95
  -4   0   6  130.61   16.17
  -4   0   6  126.03   10.61
  -4   0   6  132.55   10.08
  -4   0   6  124.86   16.50
  -4   0   6  120.69   10.42
  -4   0   7   31.51    4.71
  -4   0   7   35.83    5.28
  -4   0   7   36.01    5.08
  -4   0   7   29.48    4.07
  -4   0   7   30.96    4.13
  -4   0   7   33.97    4.52
  -4   0   7   41.73    9.45
  -4   0   8  201.18   22.66
  -4   0   8  213.14   16.10
  -4   0   8  201.82   15.53
  -4   0   8  204.39   14.71
  -4   0   8  162.35   14.16
  -4   0   8  224.76   15.12
  -4   0   8  210.63   15.54
  -4   0   9   89.15   13.09
  -4   0   9  101.57    7.93
  -4   0   9   94.46    8.26
  -4   0   9   97.88    7.71
  -4   0   9  100.03    8.90
  -4   0   9   99.09    8.35
  -4   0   9   90.61    8.68
  -4   0  10   39.23    5.25
  -4   0  10   33.92    4.22
  -4   0  10   40.71    4.61
  -4   0  10   34.05    4.40
  -4   0  10   39.61    4.70
  -4   0  10   45.14    5.18
  -4   0  10   40.63    5.07
  -4   0  11  113.67    9.01
  -4   0  11  110.26    9.39
  -4   0  11  126.12    9.21
  -4   0  11  117.97    8.89
  -4   0  12   39.89    3.64
  -4   0  12   29.52    3.54
  -4   0  12   37.37    3.37
  -4   0  12   36.06    3.24
  -4   1   1  266.70   19.50
  -4   1   2  141.58   12.47
  -4   1   3  222.75   18.39
  -4   1   4  829.51   48.54
  -4   1   4  893.27   52.70
  -4   1   5  837.92   53.50
  -4   1   5  828.75   62.27
  -4   1   5  838.19   53.30
  -4   1   5  794.40   54.01
  -4   1   5  988.48   60.51
  -4   1   6  255.87   18.52
  -4   1   6  239.42   17.52
  -4   1   6  315.95   27.75
  -4   1   6  247.91   17.67
  -4   1   6  250.07   23.74
  -4   1   6  246.27   18.42
  -4   1   7  116.39   10.70
  -4   1   7  114.85    9.38
  -4   1   7  134.63   10.20
  -4   1   7  115.16   16.52
  -4   1   7  122.01   10.79
  -4   1   8  149.65   13.19
  -4   1   8  168.94   12.66
  -4   1   8  182.44   13.80
  -4   1   8  149.39   12.09
  -4   1   8  181.99   21.40
  -4   1   8  166.83   12.64
  -4   1   9   12.15    2.99
  -4   1   9   21.06    4.10
  -4   1   9   19.02    4.01
  -4   1   9   14.42    3.72
  -4   1   9   19.31    7.57
  -4   1   9   13.73    3.22
  -4   1   9   22.07    3.54
  -4   1  10   11.06    3.03
  -4   1  10    6.28    2.63
  -4   1  10    1.56    2.37
  -4   1  10   12.41    3.21
  -4   1  10    8.64    2.85
  -4   1  10    6.74    2.35
  -4   1  10    5.80    2.38
  -4   1  11   15.60    2.98
  -4   1  11   22.26    3.39
  -4   1  11   17.26    2.91
  -4   1  12   12.80    2.39
  -4   1  12   12.63    2.18
  -4   1  12   13.58    2.24
  -4   2   1  910.76   58.21
  -4   2   2  212.49   15.41
  -4   2   2  257.35   17.26
  -4   2   3   33.74    5.04
  -4   2   3   21.04    3.36
  -4   2   4  232.42   19.35
  -4   2   4  241.87   23.51
  -4   2   5  709.62   45.61
  -4   2   5  784.55   50.76
  -4   2   5  689.23   45.72
  -4   2   6    5.88    1.91
  -4   2   6   11.32    4.61
  -4   2   6    9.20    2.58
  -4   2   6    6.00    3.28
  -4   2   6    7.44    3.56
  -4   2   7  297.64   20.72
  -4   2   7  302.31   20.74
  -4   2   7  278.41   20.51
  -4   2   7  296.06   19.81
  -4   2   7  305.81   21.82
  -4   2   7  289.88   19.82
  -4   2   7  285.07   21.56
  -4   2   7  285.33   29.96
  -4   2   8  156.13   13.22
  -4   2   8  136.22   11.34
  -4   2   8  160.65   13.34
  -4   2   8  166.30   13.31
  -4   2   8  130.87   19.88
  -4   2   8  152.75   11.36
  -4   2   8  170.92   12.38
  -4   2   9  104.22    9.76
  -4   2   9   92.79    8.87
  -4   2   9   73.10    7.79
  -4   2   9   99.85    7.90
  -4   2   9  109.05   10.02
  -4   2   9  102.32    8.59
  -4   2   9  113.77    8.98
  -4   2   9  107.18    9.72
  -4   2   9   95.80   16.13
  -4   2  10   59.34    5.85
  -4   2  10   49.12    5.17
  -4   2  10   58.88    6.59
  -4   2  10   61.06    6.96
  -4   2  10   61.62    6.65
  -4   2  10   72.14    6.41
  -4   2  10   62.69    5.96
  -4   2  11   24.79    3.86
  -4   2  11   25.53    3.45
  -4   2  11   16.84    2.69
  -4   2  11   19.61    3.58
  -4   2  11   29.34    3.82
  -4   2  11   30.20    4.46
  -4   2  12   43.84    4.92
  -4   2  12   45.60    4.49
  -4   2  12   51.05    4.56
  -4   2  13    8.00    1.65
  -4   2  13    8.91    1.46
  -4   3   1 1252.40   78.23
  -4   3   2   -0.24    1.64
  -4   3   2   -0.33    1.76
  -4   3   3  755.31   46.09
  -4   3   3  660.44   44.42
  -4   3   4  508.97   34.98
  -4   3   4  523.46   36.93
  -4   3   5   -1.30    4.66
  -4   3   5    1.24    2.72
  -4   3   5    1.06    1.64
  -4   3   6  186.56   14.31
  -4   3   6  197.85   13.85
  -4   3   6  214.44   23.98
  -4   3   6  216.37   15.81
  -4   3   6  195.81   15.51
  -4   3   6  183.04   14.48
  -4   3   6  207.90   14.60
  -4   3   7  195.82   14.71
  -4   3   7  193.88   13.92
  -4   3   8  164.60   12.45
  -4   3   8  139.06   12.81
  -4   3   8  154.79   11.46
  -4   3   8  167.82   12.33
  -4   3   8  139.23   11.13
  -4   3   9  174.39   13.15
  -4   3   9  200.89   24.14
  -4   3   9  178.86   12.47
  -4   3   9  182.91   14.42
  -4   3   9  184.11   13.06
  -4   3   9  158.77   14.06
  -4   3   9  139.38   12.05
  -4   3   9  155.49   13.96
  -4   3  10   26.18    4.11
  -4   3  10   41.16    4.96
  -4   3  10   49.89    6.11
  -4   3  10   41.52    4.37
  -4   3  10   32.86    4.29
  -4   3  10   47.87    5.43
  -4   3  10   42.77    6.03
  -4   3  10   40.99    5.74
  -4   3  10   36.77    9.80
  -4   3  11   64.06    6.75
  -4   3  11   71.13    7.04
  -4   3  11   77.08    7.12
  -4   3  11   74.77    6.29
  -4   3  11   64.69    5.44
  -4   3  12   27.71    3.99
  -4   3  12   32.44    3.70
  -4   3  12   25.15    3.67
  -4   3  12   33.85    3.73
  -4   3  13   11.31    1.85
  -4   3  13   11.21    2.02
  -4   3  13   10.99    1.98
  -4   3  13    7.95    1.65
  -4   4   2   78.22    6.43
  -4   4   3  418.38   27.64
  -4   4   4   53.62   10.18
  -4   4   4   47.60    5.35
  -4   4   5   17.20    3.18
  -4   4   5   16.33    2.97
  -4   4   5   27.36    8.49
  -4   4   5   18.32    3.71
  -4   4   6  810.16   47.89
  -4   4   6  681.45   46.20
  -4   4   6  692.40   47.34
  -4   4   6  685.48   56.95
  -4   4   7    6.74    3.96
  -4   4   7    5.86    2.95
  -4   4   7    6.13    2.62
  -4   4   7   10.21    3.86
  -4   4   7    8.02    2.88
  -4   4   7    8.33    2.42
  -4   4   7   10.45    6.78
  -4   4   8  138.00   10.96
  -4   4   8  126.47   12.15
  -4   4   8  135.86   20.23
  -4   4   8  118.78   11.98
  -4   4   8  134.43   10.25
  -4   4   8  121.00   11.31
  -4   4   8  127.09    9.80
  -4   4   9  129.81   11.70
  -4   4   9  130.03   10.88
  -4   4   9  127.75   10.12
  -4   4   9  126.58   11.13
  -4   4   9  145.62   10.57
  -4   4  10   33.11    5.20
  -4   4  10   31.54    3.96
  -4   4  10   21.37    3.49
  -4   4  10   21.49    3.74
  -4   4  10   32.49    4.53
  -4   4  10   42.15   11.12
  -4   4  10   31.90    4.64
  -4   4  11  467.24   26.64
  -4   4  11  454.50   25.69
  -4   4  11  421.01   27.14
  -4   4  11  433.58   27.63
  -4   4  11  438.19   27.68
  -4   4  11  509.83   26.78
  -4   4  12    8.22    2.23
  -4   4  12    5.26    2.43
  -4   4  12    5.39    2.64
  -4   4  12   10.51    2.77
  -4   4  12    3.97    2.02
  -4   4  13    0.29    1.29
  -4   4  13    0.97    1.36
  -4   4  13   -1.31    1.51
  -4   4  13    0.11    1.27
  -4   5   1    0.80    1.34
  -4   5   2  731.47   46.44
  -4   5   3   26.57    3.54
  -4   5   3   39.22    7.77
  -4   5   4    1.49    2.30
  -4   5   4   -1.05    5.41
  -4   5   5  172.83   12.64
  -4   5   5  150.07   11.58
  -4   5   5  162.14   19.05
  -4   5   5  149.39   11.83
  -4   5   6    2.51    2.26
  -4   5   6    2.54    3.20
  -4   5   6    1.45    3.03
  -4   5   6   -1.50    5.82
  -4   5   7  359.67   35.35
  -4   5   7  340.66   24.65
  -4   5   7  382.48   26.00
  -4   5   7  353.32   24.49
  -4   5   7  351.71   25.78
  -4   5   8   10.25    3.25
  -4   5   8   14.17    4.40
  -4   5   8   17.06    8.91
  -4   5   8    6.54    3.18
  -4   5   8    5.12    4.17
  -4   5   8    3.98    3.13
  -4   5   8    8.84    2.61
  -4   5   8    8.31    3.14
  -4   5   9    5.77    3.19
  -4   5   9   -1.99    7.10
  -4   5   9    7.05    2.55
  -4   5   9    8.30    4.47
  -4   5   9    5.24    2.84
  -4   5   9   10.02    4.31
  -4   5   9    2.35    2.07
  -4   5  10    5.73    3.30
  -4   5  10    6.94    2.50
  -4   5  10    2.78    3.62
  -4   5  10    4.14    2.79
  -4   5  10    5.09    2.91
  -4   5  10    4.49    2.30
  -4   5  10   10.92    3.30
  -4   5  10    3.86    5.89
  -4   5  10    6.16    3.96
  -4   5  10    5.49    2.23
  -4   5  11  305.30   21.20
  -4   5  11  318.85   21.51
  -4   5  11  300.39   20.55
  -4   5  11  291.60   21.48
  -4   5  12   45.32    4.34
  -4   5  12   44.52    5.07
  -4   5  12   51.65    5.23
  -4   5  12   52.79    5.00
  -4   5  13  117.69    8.43
  -4   5  13  101.36    8.36
  -4   5  13  131.26    8.61
  -4   5  13  119.49    8.63
  -4   6   2  915.51   63.76
  -4   6   2  925.25   58.24
  -4   6   3   47.45    4.85
  -4   6   3   71.09    9.63
  -4   6   4  822.70   52.15
  -4   6   4  797.97   52.46
  -4   6   4  819.89   52.55
  -4   6   4  889.55   60.07
  -4   6   5  389.48   26.74
  -4   6   5  435.83   35.20
  -4   6   5  394.48   27.03
  -4   6   5  391.45   26.36
  -4   6   6   82.25    7.87
  -4   6   6   96.01    8.92
  -4   6   6   91.27   14.61
  -4   6   6   91.50    8.34
  -4   6   6  107.50    9.20
  -4   6   7   34.40    9.99
  -4   6   7   25.57    5.17
  -4   6   7   28.35    4.35
  -4   6   7   35.91    4.22
  -4   6   7   26.54    4.97
  -4   6   8    5.81    3.77
  -4   6   8   -1.82    6.81
  -4   6   8    3.49    2.37
  -4   6   8    2.18    2.61
  -4   6   8    3.55    2.36
  -4   6   8    3.45    2.83
  -4   6   8    2.20    3.38
  -4   6   9  217.33   28.58
  -4   6   9  233.93   17.60
  -4   6   9  239.22   17.88
  -4   6   9  244.14   17.35
  -4   6   9  266.12   19.62
  -4   6   9  241.75   18.02
  -4   6   9  235.06   19.11
  -4   6  10  221.83   15.41
  -4   6  10  188.28   14.85
  -4   6  10  203.94   14.82
  -4   6  10  186.72   16.22
  -4   6  10  200.13   14.55
  -4   6  10  183.43   16.27
  -4   6  10  196.41   25.17
  -4   6  11  106.00    9.06
  -4   6  11  107.67   10.36
  -4   6  11  108.24    8.64
  -4   6  11   99.06    8.34
  -4   6  11  111.18    9.20
  -4   6  11  109.31   10.44
  -4   6  11  118.77    9.65
  -4   6  12   63.06    6.17
  -4   6  12   62.98    5.73
  -4   6  12   67.68    5.99
  -4   6  12   70.08    7.09
  -4   6  12   59.03    6.75
  -4   6  12   59.47    5.39
  -4   6  13  239.91   14.84
  -4   6  13  211.84   14.33
  -4   6  13  244.34   14.54
  -4   7   2    8.33    3.70
  -4   7   3  472.95   32.09
  -4   7   3  515.62   32.55
  -4   7   3  502.57   37.68
  -4   7   4   43.48    8.23
  -4   7   4   29.90    4.01
  -4   7   4   33.98    4.44
  -4   7   4   35.04    3.90
  -4   7   5   82.53    7.60
  -4   7   5   76.96    7.40
  -4   7   5   82.13   12.47
  -4   7   5   81.89    7.24
  -4   7   5   87.29    7.68
  -4   7   6   34.83    4.37
  -4   7   6   32.12    4.68
  -4   7   6   24.10    4.26
  -4   7   6   27.14    4.42
  -4   7   7   95.18    8.52
  -4   7   7  104.44    9.38
  -4   7   7  108.13   15.94
  -4   7   7   96.75    9.08
  -4   7   7   81.76    8.68
  -4   7   8  179.05   15.51
  -4   7   8  203.74   15.95
  -4   7   8  172.88   22.71
  -4   7   8  206.83   15.12
  -4   7   9    0.32    2.69
  -4   7   9    1.81    5.84
  -4   7   9    1.06    2.90
  -4   7   9    1.33    2.50
  -4   7   9    1.95    1.84
  -4   7   9    0.44    3.48
  -4   7   9    3.48    3.60
  -4   7  10   91.21    7.90
  -4   7  10  101.69    9.12
  -4   7  10   87.15    8.29
  -4   7  10   94.32    8.12
  -4   7  10  100.73    9.96
  -4   7  10   65.30   14.18
  -4   7  10  107.87   10.08
  -4   7  11    3.02    1.98
  -4   7  11    2.04    2.58
  -4   7  11    2.00    2.95
  -4   7  11   -1.22    3.30
  -4   7  11    1.71    2.05
  -4   7  12  278.42   18.62
  -4   7  12  244.52   16.70
  -4   7  12  249.65   17.08
  -4   7  12  217.28   17.89
  -4   7  13  100.86    6.62
  -4   7  13   73.28    6.07
  -4   8   3  181.07   13.44
  -4   8   3  179.86   12.95
  -4   8   4  172.66   12.98
  -4   8   4  164.75   17.33
  -4   8   4  168.53   12.54
  -4   8   5  357.15   31.55
  -4   8   5  369.70   25.27
  -4   8   5  369.90   25.58
  -4   8   5  348.07   25.13
  -4   8   5  398.78   25.30
  -4   8   6  149.76   12.70
  -4   8   6  169.69   12.77
  -4   8   6  183.48   19.76
  -4   8   6  168.96   13.27
  -4   8   6  166.47   12.94
  -4   8   7  328.32   23.79
  -4   8   7  290.49   30.57
  -4   8   7  341.88   23.95
  -4   8   7  340.41   23.98
  -4   8   7  347.52   23.60
  -4   8   8    0.37    2.61
  -4   8   8    1.13    2.73
  -4   8   8    0.31    2.57
  -4   8   8    1.54    5.50
  -4   8   9  237.18   18.89
  -4   8   9  273.69   18.76
  -4   8   9  268.36   19.29
  -4   8   9  248.75   18.02
  -4   8  10   21.01    4.09
  -4   8  10   19.82    4.26
  -4   8  10   18.05    3.51
  -4   8  10   20.59    3.98
  -4   8  10   15.63    4.18
  -4   8  10   19.98    3.80
  -4   8  11  267.80   18.32
  -4   8  11  255.22   19.55
  -4   8  11  277.47   19.13
  -4   8  11  289.89   18.82
  -4   8  11  245.49   19.39
  -4   8  11  246.79   18.08
  -4   8  12  127.88   11.85
  -4   8  12  168.91   11.95
  -4   8  12  161.50   11.20
  -4   8  12  158.71   11.41
  -4   8  13   -1.40    1.57
  -4   8  13    0.98    1.24
  -4   8  13   -0.85    1.47
  -4   9   3    2.49    2.19
  -4   9   4    0.70    1.94
  -4   9   4    0.59    2.43
  -4   9   5  130.12   11.19
  -4   9   5  141.45   10.85
  -4   9   6  274.21   19.14
  -4   9   6  279.42   19.23
  -4   9   6  250.80   18.97
  -4   9   6  274.15   19.79
  -4   9   7   15.34    3.44
  -4   9   7   16.55    3.90
  -4   9   7   11.69    3.03
  -4   9   7    7.65    5.72
  -4   9   7   15.42    3.37
  -4   9   8  187.22   22.70
  -4   9   8  217.54   16.70
  -4   9   8  231.97   17.20
  -4   9   8  211.47   16.60
  -4   9   8  240.90   16.83
  -4   9   9  107.24   16.45
  -4   9   9  128.11   11.56
  -4   9   9  155.23   11.82
  -4   9   9  137.71   11.78
  -4   9   9  150.83   11.50
  -4   9  10   75.62    6.65
  -4   9  10   71.46    6.93
  -4   9  10   53.03    6.65
  -4   9  10   62.40    6.89
  -4   9  10   64.17    6.62
  -4   9  10   64.19    7.01
  -4   9  11  123.97    9.89
  -4   9  11  132.08    9.49
  -4   9  11  115.29    9.21
  -4   9  11  116.29   10.15
  -4   9  11   92.33    9.55
  -4   9  11  123.40    9.84
  -4   9  12   30.84    3.48
  -4   9  12   26.42    3.45
  -4   9  12   27.60    3.61
  -4   9  12   24.14    3.72
  -4   9  13   27.79    2.98
  -4   9  13   30.92    3.22
  -4   9  13   27.29    2.84
  -4  10   3  136.19   11.02
  -4  10   4    7.47    2.27
  -4  10   4    4.65    2.57
  -4  10   5  140.04   11.71
  -4  10   5  144.85   11.16
  -4  10   6   30.11    4.20
  -4  10   6   28.75    4.75
  -4  10   7  123.12   10.27
  -4  10   7  122.02   10.77
  -4  10   8   52.35    6.48
  -4  10   8   58.35    6.15
  -4  10   9   24.34    3.85
  -4  10   9   19.51    3.55
  -4  10   9   24.66    4.07
  -4  10   9   26.46    4.59
  -4  10  10  215.43   15.22
  -4  10  10  188.77   15.05
  -4  10  10  231.87   15.38
  -4  10  10  222.15   15.57
  -4  10  10  181.43   15.00
  -4  10  11   27.54    3.75
  -4  10  11   23.88    3.68
  -4  10  11   32.36    3.89
  -4  10  11   28.53    3.52
  -4  10  11   29.58    4.14
  -4  10  12   45.47    4.41
  -4  10  12   35.72    4.35
  -4  10  12   49.54    4.36
  -4  10  12   47.96    4.40
  -4  10  13   36.78    3.36
  -4  10  13   41.10    3.38
  -4  11   2  249.53   17.77
  -4  11   3    3.75    2.38
  -4  11   4   30.61    4.40
  -4  11   5    5.33    2.29
  -4  11   5    3.25    2.70
  -4  11   6    6.00    2.41
  -4  11   6    5.71    3.20
  -4  11   7  282.46   19.90
  -4  11   7  273.92   20.46
  -4  11   7  319.79   31.89
  -4  11   8   43.60    5.21
  -4  11   8   50.86    6.08
  -4  11   9  160.06   12.88
  -4  11   9  182.00   13.61
  -4  11  10   80.67    6.95
  -4  11  10   63.97    6.05
  -4  11  10   75.77    6.87
  -4  11  11   -0.17    1.83
  -4  11  11    0.77    1.34
  -4  11  11    1.92    2.04
  -4  11  11    0.61    1.86
  -4  11  12    4.73    1.81
  -4  11  12    6.94    1.82
  -4  11  12    4.81    1.33
  -4  11  12    4.64    1.75
  -4  11  13   50.40    3.91
  -4  12   2   28.19    3.64
  -4  12   3  138.23   10.88
  -4  12   4  205.69   15.33
  -4  12   5    2.42    2.51
  -4  12   5    2.48    1.73
  -4  12   6  206.67   15.66
  -4  12   6  207.76   14.91
  -4  12   7  108.72    8.70
  -4  12   7   98.45    9.16
  -4  12   8    1.49    2.75
  -4  12   8   -0.23    2.29
  -4  12   9  301.87   20.50
  -4  12   9  292.20   20.91
  -4  12  10   16.56    3.02
  -4  12  10   14.92    2.82
  -4  12  10   14.74    3.07
  -4  12  11    6.51    1.88
  -4  12  11    5.77    1.76
  -4  12  11    8.02    2.12
  -4  12  12   19.92    2.34
  -4  12  12   15.01    2.15
  -4  12  12   15.74    2.13
  -4  13   3  150.91   11.18
  -4  13   4   52.85    5.37
  -4  13   5   46.46    5.20
  -4  13   6  176.54   12.73
  -4  13   6  190.07   13.78
  -4  13   7    3.15    2.39
  -4  13   7    1.99    1.57
  -4  13   8   82.47    6.96
  -4  13   8   88.82    7.66
  -4  13   9   64.33    6.14
  -4  13   9   66.79    5.74
  -4  13  10    0.30    1.33
  -4  13  10    2.43    1.81
  -4  13  11   42.38    3.74
  -4  13  11   38.70    3.55
  -4  13  11   37.97    3.39
  -4  13  12   77.09    5.50
  -4  14   4   21.93    2.78
  -4  14   5  234.91   16.18
  -4  14   6    9.26    2.24
  -4  14   7   59.50    5.54
  -4  14   8    3.17    1.89
  -4  14   8    4.42    1.28
  -4  14   9   25.53    2.57
  -4  14   9   25.29    3.11
  -4  14   9   25.18    3.00
  -4  14  10    1.46    0.89
  -4  14  10    1.44    1.30
  -4  14  10    1.05    1.27
  -4  14  11  215.61   13.98
  -4  15   6    1.75    1.08
  -4  15   7   30.71    3.05
  -4  15   8   61.29    5.00
  -4  15   8   65.71    4.98
  -4  15   9   50.72    3.97
  -3 -16 -12    5.98    1.30
  -3 -16 -11    5.74    1.49
  -3 -16  -9   22.84    2.95
  -3 -16  -8    7.78    1.78
  -3 -16  -7   85.39    6.75
  -3 -16  -7  102.80    7.06
  -3 -16  -6   15.00    2.21
  -3 -16  -5  114.11    8.28
  -3 -16  -4   19.14    2.25
  -3 -15 -13   10.42    1.84
  -3 -15 -12    5.07    1.91
  -3 -15  -8   26.47    3.30
  -3 -15  -7   27.80    3.72
  -3 -15  -6   53.40    5.49
  -3 -15  -5   93.55    7.95
  -3 -15  -4   31.55    3.77
  -3 -15  -4   25.99    2.92
  -3 -15  -3   46.64    4.43
  -3 -15  -3   39.67    3.88
  -3 -15  -2   55.72    4.63
  -3 -15  -1    0.42    0.77
  -3 -14 -13   31.30    3.73
  -3 -14  -8   22.71    3.61
  -3 -14  -7   -0.28    2.49
  -3 -14  -6  164.33   12.96
  -3 -14  -5  119.69    9.64
  -3 -14  -5  130.25   10.60
  -3 -14  -4   90.03    7.85
  -3 -14  -4   92.40    8.41
  -3 -14  -3   43.73    5.02
  -3 -14  -3   49.23    5.46
  -3 -14  -2   39.59    4.56
  -3 -14  -1   13.02    2.53
  -3 -14  -1   11.66    1.89
  -3 -14  -1   13.84    2.52
  -3 -14   0   72.37    5.17
  -3 -14   0   80.21    5.60
  -3 -14   1    0.66    0.81
  -3 -13  -8    4.43    2.35
  -3 -13  -7  258.04   17.31
  -3 -13  -7  138.91   21.92
  -3 -13  -6   10.99    3.23
  -3 -13  -5    4.45    2.30
  -3 -13  -5    5.61    3.08
  -3 -13  -4  175.61   14.64
  -3 -13  -4  208.92   15.28
  -3 -13  -3  143.63   11.98
  -3 -13  -2   59.95    5.93
  -3 -13  -1  212.19   14.97
  -3 -13  -1  187.38   14.35
  -3 -13   0   34.49    4.32
  -3 -13   0   47.80    4.87
  -3 -13   0   45.05    5.06
  -3 -13   1    2.46    1.47
  -3 -13   1    1.83    1.84
  -3 -13   1    2.37    1.57
  -3 -13   2   27.78    2.90
  -3 -12 -10  139.01   17.21
  -3 -12  -9  137.53   17.01
  -3 -12  -8   52.15    5.67
  -3 -12  -8   32.20    8.24
  -3 -12  -7  149.73   12.32
  -3 -12  -6   -1.49    3.94
  -3 -12  -6    9.25    3.35
  -3 -12  -5  111.02   16.25
  -3 -12  -5  102.60    9.47
  -3 -12  -5   74.57   13.01
  -3 -12  -4   71.85    7.38
  -3 -12  -4   41.38   10.20
  -3 -12  -4   71.46   12.03
  -3 -12  -4   54.78    6.64
  -3 -12  -3    8.54    3.64
  -3 -12  -3    9.45    2.89
  -3 -12  -3   12.03    5.67
  -3 -12  -3    4.27    5.33
  -3 -12  -3    8.65    3.42
  -3 -12  -2  156.72   12.62
  -3 -12  -2  148.40   19.74
  -3 -12  -2  163.49   13.01
  -3 -12  -1  270.94   20.23
  -3 -12  -1  280.07   20.47
  -3 -12  -1  300.54   20.84
  -3 -12   0    7.28    2.33
  -3 -12   0    3.92    2.53
  -3 -12   0    3.56    2.67
  -3 -12   1  165.29   12.70
  -3 -12   1  184.44   13.15
  -3 -12   1  159.64   12.59
  -3 -12   2    3.94    1.51
  -3 -12   2    4.85    2.16
  -3 -12   2    0.20    1.70
  -3 -12   3   80.76    6.85
  -3 -12   3  104.50    7.38
  -3 -12   3   89.19    7.11
  -3 -12   4   15.16    1.85
  -3 -11 -11    6.60    4.94
  -3 -11 -10  104.01   14.91
  -3 -11  -9   14.54    5.90
  -3 -11  -8  159.60   12.22
  -3 -11  -8  128.85   17.07
  -3 -11  -7   44.93    8.63
  -3 -11  -7   46.74    5.67
  -3 -11  -6    7.66    4.44
  -3 -11  -6    5.83    3.74
  -3 -11  -6   13.60    3.59
  -3 -11  -5   76.58   15.88
  -3 -11  -5   97.66   14.46
  -3 -11  -5  116.31    9.75
  -3 -11  -5  101.56    9.65
  -3 -11  -4   60.04    7.03
  -3 -11  -4   66.13    7.00
  -3 -11  -4   41.50   10.26
  -3 -11  -4   70.14   12.33
  -3 -11  -3   89.30    8.41
  -3 -11  -3   80.69    8.54
  -3 -11  -3   90.98   13.51
  -3 -11  -3   76.40   13.42
  -3 -11  -2  656.64   43.49
  -3 -11  -2  742.18   51.75
  -3 -11  -1   16.39    7.09
  -3 -11  -1   15.70    5.52
  -3 -11  -1   16.28    4.17
  -3 -11  -1   25.58    4.63
  -3 -11   0  178.65   13.61
  -3 -11   0  165.82   13.35
  -3 -11   1   10.58    3.23
  -3 -11   2    3.95    2.54
  -3 -11   2    3.47    2.30
  -3 -11   2    2.90    2.45
  -3 -11   3   89.83    7.86
  -3 -11   3   89.70    7.44
  -3 -11   3   82.01    7.75
  -3 -11   4   73.34    6.48
  -3 -11   4   77.72    6.64
  -3 -11   4   76.37    6.56
  -3 -11   5    0.56    0.96
  -3 -11   5    0.85    1.01
  -3 -10 -12   19.44    7.11
  -3 -10 -10    2.68    4.08
  -3 -10  -9   -1.26    5.07
  -3 -10  -8  120.46   15.71
  -3 -10  -7  401.03   26.88
  -3 -10  -7  357.45   32.39
  -3 -10  -6  542.00   32.98
  -3 -10  -6  496.73   38.48
  -3 -10  -5  945.78   56.57
  -3 -10  -5  849.89   63.25
  -3 -10  -5  942.82   56.41
  -3 -10  -4   12.90    3.80
  -3 -10  -4    8.54    3.15
  -3 -10  -4   12.95    3.24
  -3 -10  -4    9.68    5.26
  -3 -10  -4   16.21    6.38
  -3 -10  -3  171.44   20.05
  -3 -10  -3  183.01   20.17
  -3 -10  -3  146.14   15.20
  -3 -10  -3  173.80   13.66
  -3 -10  -3  168.09   13.32
  -3 -10  -2    5.52    4.46
  -3 -10  -2    3.85    3.11
  -3 -10  -2    7.99    5.22
  -3 -10  -2    2.02    2.77
  -3 -10  -1   18.28    3.99
  -3 -10  -1   21.40    5.39
  -3 -10  -1    9.80    4.80
  -3 -10  -1   15.95    7.23
  -3 -10  -1   16.06    4.04
  -3 -10   0  183.30   21.13
  -3 -10   0  183.36   20.19
  -3 -10   0  255.46   17.46
  -3 -10   0  183.33   23.84
  -3 -10   0  247.46   17.49
  -3 -10   1    7.04    2.46
  -3 -10   1   13.55    7.08
  -3 -10   1    9.02    3.25
  -3 -10   2   62.39    6.82
  -3 -10   2   74.85    6.85
  -3 -10   2   58.20    6.22
  -3 -10   3  108.06    8.72
  -3 -10   3   98.40    8.41
  -3 -10   3   91.14    8.12
  -3 -10   4   26.37    3.75
  -3 -10   4   32.36    4.55
  -3 -10   4   32.17    4.45
  -3 -10   4   32.23    3.79
  -3 -10   5   37.85    3.71
  -3 -10   5   37.64    4.39
  -3 -10   5   30.88    3.82
  -3 -10   6   93.85    6.78
  -3 -10   6  107.70    7.07
  -3  -9 -13   32.81    8.94
  -3  -9 -12    2.86    4.87
  -3  -9 -11   19.86    8.03
  -3  -9  -9  155.85   19.32
  -3  -9  -8  457.51   38.20
  -3  -9  -7   43.02    4.96
  -3  -9  -7   49.20    9.04
  -3  -9  -6  540.56   43.46
  -3  -9  -6  588.69   44.68
  -3  -9  -6  599.00   39.20
  -3  -9  -6  621.03   39.42
  -3  -9  -5    2.82    3.52
  -3  -9  -5    2.74    2.31
  -3  -9  -5    5.38    3.61
  -3  -9  -5    3.07    2.07
  -3  -9  -4  157.89   18.71
  -3  -9  -4  200.00   14.28
  -3  -9  -4  204.57   14.53
  -3  -9  -4  154.42   16.18
  -3  -9  -3  539.48   45.52
  -3  -9  -3  532.53   35.65
  -3  -9  -3  615.11   40.17
  -3  -9  -3  496.63   42.25
  -3  -9  -3  519.45   35.73
  -3  -9  -2   31.18    6.41
  -3  -9  -2   31.70    8.13
  -3  -9  -2   40.57    5.08
  -3  -9  -1   88.41    8.06
  -3  -9  -1   72.28   13.24
  -3  -9  -1   80.60   11.61
  -3  -9  -1  110.35   12.03
  -3  -9  -1   86.28    8.46
  -3  -9  -1   88.72    8.34
  -3  -9   0    3.72    3.62
  -3  -9   0    4.95    4.00
  -3  -9   0    1.41    4.57
  -3  -9   0    7.61    2.93
  -3  -9   0    5.58    2.80
  -3  -9   0    4.72    3.01
  -3  -9   1   22.56    6.66
  -3  -9   1   36.94    5.18
  -3  -9   1   18.39    6.73
  -3  -9   1   45.83    5.49
  -3  -9   1   34.04    9.52
  -3  -9   2   60.52    6.45
  -3  -9   2   54.51    6.48
  -3  -9   2   58.75    6.45
  -3  -9   2   56.08    9.87
  -3  -9   3   64.13    6.88
  -3  -9   3   65.46    6.39
  -3  -9   3   69.78    7.07
  -3  -9   3   57.95    6.60
  -3  -9   4   57.02    6.13
  -3  -9   4   63.17    6.43
  -3  -9   5  218.04   15.92
  -3  -9   5  240.85   16.59
  -3  -9   6   16.82    2.62
  -3  -9   6   12.92    2.84
  -3  -9   6   10.87    2.21
  -3  -9   6   11.78    2.60
  -3  -9   7   47.58    4.04
  -3  -9   7   48.14    4.32
  -3  -9   7   47.32    4.12
  -3  -8 -13    5.46    4.89
  -3  -8 -12   10.05    6.22
  -3  -8 -11    2.83    4.57
  -3  -8 -10  274.42   27.28
  -3  -8  -8   23.48    7.37
  -3  -8  -7  671.21   50.72
  -3  -8  -6  211.35   21.18
  -3  -8  -6  240.06   16.65
  -3  -8  -6  232.71   19.93
  -3  -8  -5  581.40   42.69
  -3  -8  -5  581.21   42.65
  -3  -8  -5  581.19   38.01
  -3  -8  -4  520.72   39.89
  -3  -8  -4  542.38   34.58
  -3  -8  -4  476.67   37.61
  -3  -8  -3  114.89    8.88
  -3  -8  -3  101.24   12.94
  -3  -8  -3  116.57    9.04
  -3  -8  -2  149.22   17.82
  -3  -8  -2  217.28   17.26
  -3  -8  -2  157.81   12.76
  -3  -8  -2  192.50   18.67
  -3  -8  -2  174.32   13.23
  -3  -8  -2  176.04   13.07
  -3  -8  -1  135.59   11.31
  -3  -8  -1  144.33   11.09
  -3  -8  -1  141.34   17.03
  -3  -8  -1  143.58   11.33
  -3  -8  -1  127.39   14.04
  -3  -8  -1  155.59   15.76
  -3  -8   0   28.67    6.13
  -3  -8   0   14.51    3.32
  -3  -8   0   25.98    6.00
  -3  -8   0   12.50    6.55
  -3  -8   0   15.28    3.30
  -3  -8   0   22.43    3.61
  -3  -8   1    4.83    2.70
  -3  -8   1    0.92    2.79
  -3  -8   1    0.98    3.64
  -3  -8   1   -1.36    4.38
  -3  -8   1    3.22    2.17
  -3  -8   2  319.30   21.27
  -3  -8   2  307.22   27.20
  -3  -8   2  329.41   21.38
  -3  -8   2  304.28   21.29
  -3  -8   3    1.94    2.84
  -3  -8   3    2.24    2.65
  -3  -8   3    2.33    3.96
  -3  -8   3    0.29    2.03
  -3  -8   4   63.14    6.28
  -3  -8   4   70.32   11.46
  -3  -8   4   81.89    7.84
  -3  -8   4   74.81    7.20
  -3  -8   5   72.71    7.08
  -3  -8   5   68.13    7.25
  -3  -8   5   69.86    6.70
  -3  -8   6   32.81    4.90
  -3  -8   6   36.58    4.66
  -3  -8   6   30.86    3.80
  -3  -8   7  182.80   12.94
  -3  -8   7  173.45   12.97
  -3  -8   8    0.23    1.04
  -3  -8   8   -0.67    1.30
  -3  -8   8    0.50    1.19
  -3  -7 -13    9.21    5.69
  -3  -7 -12   -2.80    4.27
  -3  -7 -11  294.00   29.40
  -3  -7 -10  389.37   34.75
  -3  -7  -6    3.52    2.49
  -3  -7  -5  291.61   23.32
  -3  -7  -4  361.59   28.42
  -3  -7  -3  158.68   14.49
  -3  -7  -3  183.75   17.37
  -3  -7  -2  523.64   35.41
  -3  -7  -2  611.24   36.06
  -3  -7  -1   84.35    7.57
  -3  -7  -1   64.22   10.94
  -3  -7  -1   80.19    9.97
  -3  -7  -1   93.45    7.86
  -3  -7  -1  103.87   11.49
  -3  -7  -1   99.94    7.72
  -3  -7   0   44.00    7.48
  -3  -7   0   38.07    6.91
  -3  -7   0   39.24    4.60
  -3  -7   0   39.08    4.44
  -3  -7   0   36.36    8.70
  -3  -7   0   34.57    4.56
  -3  -7   1   75.83   10.12
  -3  -7   1   65.84   10.10
  -3  -7   1   70.73    6.93
  -3  -7   1   81.57    7.19
  -3  -7   1   60.73   11.27
  -3  -7   2   96.95    8.65
  -3  -7   2  107.06    8.73
  -3  -7   2  110.01   13.56
  -3  -7   2   77.15   11.31
  -3  -7   2   89.18    8.51
  -3  -7   3   61.08    6.41
  -3  -7   3   83.88   12.22
  -3  -7   3   67.52    6.84
  -3  -7   4  129.26   10.39
  -3  -7   4  148.32   16.97
  -3  -7   4  107.29    9.46
  -3  -7   5    4.66    2.49
  -3  -7   5   -0.31    2.55
  -3  -7   6  267.59   19.05
  -3  -7   6  269.71   18.37
  -3  -7   6  232.33   17.73
  -3  -7   7  100.94    8.82
  -3  -7   7   86.75    8.38
  -3  -7   8    1.04    1.79
  -3  -7   8   -0.16    1.53
  -3  -7   8    0.21    2.01
  -3  -7   9   12.62    1.82
  -3  -7   9   10.76    1.74
  -3  -6 -13  113.60   16.59
  -3  -6 -12   26.77    9.03
  -3  -6 -11 1039.22   75.90
  -3  -6  -6  123.09   10.58
  -3  -6  -5  237.26   18.57
  -3  -6  -4    2.71    2.80
  -3  -6  -3  482.95   35.68
  -3  -6  -2  332.56   26.70
  -3  -6  -1  276.21   17.94
  -3  -6  -1  274.85   19.89
  -3  -6   0   77.59    9.84
  -3  -6   0   70.13   10.99
  -3  -6   1   21.37    7.25
  -3  -6   1   22.25    3.24
  -3  -6   1   22.47    5.78
  -3  -6   1   28.50    5.42
  -3  -6   1   26.45    3.59
  -3  -6   1   23.48    3.42
  -3  -6   2  151.20   15.81
  -3  -6   2  135.21   10.98
  -3  -6   2  130.44   10.83
  -3  -6   2  115.48   13.60
  -3  -6   2  147.55   10.69
  -3  -6   2  142.41   10.91
  -3  -6   3  196.79   15.17
  -3  -6   3  210.15   15.58
  -3  -6   3  208.95   15.25
  -3  -6   4   52.47    5.41
  -3  -6   4   44.82    9.38
  -3  -6   4   31.96    4.77
  -3  -6   5  257.72   18.00
  -3  -6   5  237.65   17.33
  -3  -6   5  205.18   23.55
  -3  -6   5  223.35   16.90
  -3  -6   5  286.80   18.38
  -3  -6   6  379.04   24.40
  -3  -6   6  344.07   23.59
  -3  -6   6  391.21   25.44
  -3  -6   6  311.08   23.17
  -3  -6   6  344.58   23.90
  -3  -6   7   41.83    4.48
  -3  -6   7   44.93    4.72
  -3  -6   7   52.99    5.43
  -3  -6   7   47.46    6.11
  -3  -6   7   43.62    4.67
  -3  -6   8   30.35    4.28
  -3  -6   8   25.99    4.14
  -3  -6   8   31.57    3.88
  -3  -6   9   22.64    3.32
  -3  -6   9   27.92    3.26
  -3  -5 -12   49.63   10.70
  -3  -5 -11  180.18   21.01
  -3  -5  -6  472.59   30.80
  -3  -5  -5  183.53   14.14
  -3  -5  -4  492.35   34.07
  -3  -5  -3  359.18   26.48
  -3  -5  -2    4.51    3.55
  -3  -5  -1  847.48   62.68
  -3  -5  -1 1124.90   65.57
  -3  -5   0  928.94   66.40
  -3  -5   0  915.36   64.80
  -3  -5   0 1057.31   64.60
  -3  -5   1   22.47    4.39
  -3  -5   1   12.26    4.48
  -3  -5   1   20.24    3.40
  -3  -5   1   14.56    5.72
  -3  -5   2  135.26   10.14
  -3  -5   2  126.02   13.95
  -3  -5   2  127.33    9.85
  -3  -5   2  132.34   12.85
  -3  -5   3  126.33   10.31
  -3  -5   3  144.14   10.54
  -3  -5   3  133.93   10.71
  -3  -5   3  136.13   15.52
  -3  -5   3  137.36   10.45
  -3  -5   4    6.67    2.39
  -3  -5   4    4.60    5.11
  -3  -5   4    1.48    2.06
  -3  -5   4    3.52    2.14
  -3  -5   5  345.86   23.37
  -3  -5   5  270.11   29.16
  -3  -5   5  322.73   22.97
  -3  -5   5  345.39   23.22
  -3  -5   6    9.66    2.92
  -3  -5   6    2.68    4.11
  -3  -5   6    9.48    3.03
  -3  -5   6    9.91    2.89
  -3  -5   7   26.51    3.70
  -3  -5   7   16.97    3.52
  -3  -5   7   20.20    3.37
  -3  -5   7   24.07    3.85
  -3  -5   7   18.15    3.66
  -3  -5   7   20.54    4.50
  -3  -5   8   37.03    4.39
  -3  -5   8   43.22    4.83
  -3  -5   8   41.62    4.70
  -3  -5   8   44.88    5.73
  -3  -5   9  107.20    8.10
  -3  -5   9  114.17    8.89
  -3  -5   9   92.64    8.09
  -3  -5   9  120.26    8.29
  -3  -5  10   43.47    4.11
  -3  -4 -12  211.58   22.01
  -3  -4 -11   37.71    8.73
  -3  -4  -5   74.94    6.20
  -3  -4  -4   61.93    6.24
  -3  -4  -3  150.11   12.52
  -3  -4  -2   45.67    6.18
  -3  -4  -1 1477.88   95.68
  -3  -4   0 1221.50   73.85
  -3  -4   0 1027.30   75.35
  -3  -4   1  572.47   43.22
  -3  -4   1  537.42   40.29
  -3  -4   2  133.04   11.76
  -3  -4   2  107.95   11.09
  -3  -4   3  169.80   12.27
  -3  -4   3  170.70   15.11
  -3  -4   4   51.43    7.48
  -3  -4   4   56.42    5.35
  -3  -4   4   47.89    5.30
  -3  -4   4   51.65    5.41
  -3  -4   5   36.17    4.52
  -3  -4   5   27.86    4.18
  -3  -4   5   37.43    4.66
  -3  -4   5   32.00    3.62
  -3  -4   6   21.03    4.10
  -3  -4   6   28.30    4.29
  -3  -4   6   27.12    3.95
  -3  -4   6   28.96    3.53
  -3  -4   7   11.06    3.13
  -3  -4   7   11.50    2.76
  -3  -4   7    9.38    2.44
  -3  -4   7    9.28    2.91
  -3  -4   8   70.77    7.17
  -3  -4   8   58.42    6.07
  -3  -4   8   83.80    7.08
  -3  -4   8   64.75    6.08
  -3  -4   8   76.81    6.93
  -3  -4   8   81.00    7.08
  -3  -4   9   12.42    3.18
  -3  -4   9   11.99    2.78
  -3  -4   9   12.67    3.53
  -3  -4   9   11.24    2.71
  -3  -4   9   10.69    2.57
  -3  -4  10  271.33   17.77
  -3  -4  10  246.97   17.12
  -3  -4  10  222.71   17.00
  -3  -4  10  284.83   17.96
  -3  -4  10  267.92   17.17
  -3  -3 -11    3.20    3.63
  -3  -3  -3   77.86    7.13
  -3  -3  -2    8.15    3.01
  -3  -3  -1  130.31   11.71
  -3  -3   0   14.71    2.80
  -3  -3   0   10.01    3.93
  -3  -3   1 2769.07  174.95
  -3  -3   1 3137.89  172.36
  -3  -3   2  101.42    9.98
  -3  -3   2   84.03   10.08
  -3  -3   2   80.64    8.37
  -3  -3   3    5.91    1.69
  -3  -3   3    6.25    4.22
  -3  -3   3    6.32    3.68
  -3  -3   4   62.19    5.55
  -3  -3   4   64.06    5.61
  -3  -3   4   72.02    5.75
  -3  -3   4   54.27    5.60
  -3  -3   4   67.52    5.95
  -3  -3   4   57.09    8.79
  -3  -3   4   83.56   11.34
  -3  -3   5  417.07   34.27
  -3  -3   5  387.60   26.29
  -3  -3   5  393.36   30.96
  -3  -3   5  395.75   25.87
  -3  -3   5  374.14   25.45
  -3  -3   5  366.32   25.47
  -3  -3   5  392.10   25.56
  -3  -3   6   52.62    5.83
  -3  -3   6   47.03    4.90
  -3  -3   6   47.43    8.30
  -3  -3   6   47.56   10.33
  -3  -3   6   43.26    4.68
  -3  -3   6   47.54    4.72
  -3  -3   6   44.39    5.26
  -3  -3   7   78.68    6.63
  -3  -3   7   76.00    7.32
  -3  -3   7   63.09    6.71
  -3  -3   7   72.96    7.61
  -3  -3   8   26.81    3.59
  -3  -3   8   23.86    3.51
  -3  -3   8   25.05    4.00
  -3  -3   8   20.04    3.88
  -3  -3   8   34.50    4.77
  -3  -3   8   33.12    5.22
  -3  -3   9  172.07   12.60
  -3  -3   9  150.65   11.30
  -3  -3   9  161.61   11.89
  -3  -3   9  129.45   11.64
  -3  -3   9  131.95   10.96
  -3  -3   9  134.00   10.64
  -3  -3  10  167.92   13.29
  -3  -3  10  204.26   14.29
  -3  -3  10  172.86   13.77
  -3  -3  10  217.34   14.84
  -3  -3  10  217.54   14.74
  -3  -3  10  221.37   14.25
  -3  -3  11    8.05    2.03
  -3  -3  11    8.33    1.86
  -3  -3  11    7.19    1.81
  -3  -3  11    7.20    1.76
  -3  -2   0   70.55    5.66
  -3  -2   1 1453.89   91.12
  -3  -2   2  136.73   12.88
  -3  -2   3  309.16   20.40
  -3  -2   3  350.38   25.13
  -3  -2   4   37.63    7.93
  -3  -2   4   50.11    7.91
  -3  -2   4   47.65    4.70
  -3  -2   4   45.09    4.55
  -3  -2   5  214.63   14.54
  -3  -2   5  197.43   14.43
  -3  -2   5  193.14   14.00
  -3  -2   5  229.52   20.27
  -3  -2   5  196.92   14.35
  -3  -2   5  197.10   20.75
  -3  -2   6  410.20   28.88
  -3  -2   6  418.61   28.62
  -3  -2   6  476.39   29.30
  -3  -2   6  464.78   29.85
  -3  -2   6  418.09   28.85
  -3  -2   6  429.79   28.49
  -3  -2   6  470.67   38.51
  -3  -2   6  435.13   35.55
  -3  -2   7  434.24   29.34
  -3  -2   7  486.36   30.90
  -3  -2   7  464.49   30.14
  -3  -2   7  418.47   36.26
  -3  -2   7  436.34   29.83
  -3  -2   7  416.04   29.55
  -3  -2   7  464.18   30.05
  -3  -2   8  102.29    9.35
  -3  -2   8   85.02    8.05
  -3  -2   8  103.72    8.20
  -3  -2   8  107.11    8.54
  -3  -2   8   95.62    8.11
  -3  -2   8   99.07    8.66
  -3  -2   8   74.47    8.12
  -3  -2   8  102.57    8.71
  -3  -2   9  152.95   12.70
  -3  -2   9  146.85   11.90
  -3  -2   9  159.96   11.81
  -3  -2   9  160.26   13.22
  -3  -2   9  164.49   12.35
  -3  -2  10   31.66    4.58
  -3  -2  10   34.52    4.49
  -3  -2  10   35.63    4.93
  -3  -2  10   34.64    3.97
  -3  -2  10   28.11    4.01
  -3  -2  10   25.34    3.53
  -3  -2  10   30.27    4.28
  -3  -2  10   32.62    4.13
  -3  -2  11   57.30    5.42
  -3  -2  11   56.50    5.43
  -3  -2  11   58.97    5.67
  -3  -2  11   63.64    5.04
  -3  -2  11   56.89    5.52
  -3  -2  12    5.75    1.38
  -3  -2  12    9.87    1.61
  -3  -1   2  111.95   10.86
  -3  -1   3 1306.56   70.27
  -3  -1   3 1458.36   71.54
  -3  -1   4   71.91   10.07
  -3  -1   4   74.30    6.52
  -3  -1   4   99.03   11.64
  -3  -1   5  418.38   35.96
  -3  -1   5  492.73   30.15
  -3  -1   5  414.09   29.78
  -3  -1   5  510.99   36.86
  -3  -1   6  305.48   30.42
  -3  -1   6  361.39   23.42
  -3  -1   6  337.87   23.91
  -3  -1   6  346.78   23.63
  -3  -1   6  345.41   24.02
  -3  -1   6  339.88   23.43
  -3  -1   6  372.57   24.62
  -3  -1   6  429.68   32.24
  -3  -1   7  175.20   14.47
  -3  -1   7  183.09   20.85
  -3  -1   7  217.26   15.59
  -3  -1   7  181.08   21.52
  -3  -1   7  197.22   14.76
  -3  -1   7  202.27   14.27
  -3  -1   7  206.78   14.47
  -3  -1   7  187.83   14.13
  -3  -1   8  233.84   16.98
  -3  -1   8  229.65   24.30
  -3  -1   8  227.52   17.50
  -3  -1   8  249.98   18.29
  -3  -1   8  268.03   17.59
  -3  -1   8  233.01   17.30
  -3  -1   8  236.97   17.01
  -3  -1   8  248.42   17.63
  -3  -1   8  223.85   16.96
  -3  -1   9   14.16    3.22
  -3  -1   9   11.16    2.89
  -3  -1   9   12.18    3.09
  -3  -1   9    9.79    2.85
  -3  -1   9    8.21    3.47
  -3  -1   9   11.34    3.04
  -3  -1   9   13.87    3.85
  -3  -1   9   12.66    2.69
  -3  -1   9    6.82    3.49
  -3  -1  10  181.13   13.78
  -3  -1  10  176.73   12.76
  -3  -1  10  174.47   13.64
  -3  -1  10  164.11   13.73
  -3  -1  10  192.32   13.21
  -3  -1  10  148.25   12.35
  -3  -1  11  139.27   10.93
  -3  -1  11  139.42   10.78
  -3  -1  11  130.66   10.91
  -3  -1  11  143.82   11.13
  -3  -1  11  142.62   10.56
  -3  -1  11  147.39   10.48
  -3  -1  12   40.36    3.94
  -3  -1  12   37.59    3.95
  -3   0   2  251.91   19.17
  -3   0   3  129.94   11.99
  -3   0   3  113.04    8.87
  -3   0   4  128.13   12.67
  -3   0   4  121.51   13.21
  -3   0   4   96.44    8.16
  -3   0   5 1206.77   78.14
  -3   0   5 1299.72   85.39
  -3   0   5 1195.66   78.14
  -3   0   6    3.62    2.27
  -3   0   6    1.08    5.05
  -3   0   6    2.92    1.87
  -3   0   6    3.75    1.77
  -3   0   6    1.93    2.25
  -3   0   6    1.13    4.88
  -3   0   7  289.19   20.87
  -3   0   7  273.71   27.44
  -3   0   7  275.45   20.09
  -3   0   7  292.61   20.82
  -3   0   7  304.19   20.00
  -3   0   7  279.13   20.10
  -3   0   7  329.98   21.50
  -3   0   8  245.92   25.86
  -3   0   8  263.47   18.29
  -3   0   8  240.06   17.84
  -3   0   8  248.79   18.02
  -3   0   8  245.45   17.80
  -3   0   8  260.92   18.79
  -3   0   8  277.58   19.40
  -3   0   8  256.15   18.75
  -3   0   9   35.52    4.53
  -3   0   9   32.91    5.15
  -3   0   9   26.70    4.55
  -3   0   9   29.30    5.12
  -3   0   9   41.39    9.67
  -3   0   9   25.57    4.30
  -3   0   9   27.58    4.53
  -3   0   9   23.88    3.57
  -3   0   9   25.50    3.94
  -3   0   9   30.79    4.26
  -3   0  10  290.93   20.80
  -3   0  10  325.29   21.64
  -3   0  10  334.65   20.85
  -3   0  10  312.38   21.15
  -3   0  10  297.06   20.75
  -3   0  10  313.22   20.40
  -3   0  10  292.16   21.33
  -3   0  10  284.06   20.03
  -3   0  10  317.21   20.49
  -3   0  11  158.90   11.33
  -3   0  11  146.70   11.99
  -3   0  11  155.35   11.40
  -3   0  11  132.60   11.23
  -3   0  11  151.97   11.84
  -3   0  12   19.79    3.22
  -3   0  12   21.24    2.82
  -3   0  12   19.53    2.75
  -3   0  12   17.24    2.96
  -3   0  13    1.79    1.11
  -3   0  13    1.28    1.14
  -3   1   2  123.57   10.56
  -3   1   3  123.36   11.38
  -3   1   4  175.13   15.05
  -3   1   4  159.08   11.84
  -3   1   5   17.79    3.23
  -3   1   5   16.17    6.33
  -3   1   5   13.32    4.95
  -3   1   6  177.29   12.49
  -3   1   6  138.60   11.28
  -3   1   6  156.05   18.37
  -3   1   6  155.21   12.17
  -3   1   6  167.35   17.05
  -3   1   7  220.00   16.02
  -3   1   7  211.96   14.53
  -3   1   7  201.86   14.93
  -3   1   7  213.55   14.73
  -3   1   7  230.03   16.17
  -3   1   7  239.75   23.74
  -3   1   7  184.19   14.85
  -3   1   8    7.99    3.54
  -3   1   8    5.72    2.05
  -3   1   8    7.50    2.42
  -3   1   8    6.12    2.67
  -3   1   8    7.33    5.92
  -3   1   8    9.70    2.67
  -3   1   8    6.73    3.08
  -3   1   8    3.97    2.34
  -3   1   9   59.24   12.05
  -3   1   9   66.81    7.37
  -3   1   9   71.20    6.94
  -3   1   9   65.72    6.52
  -3   1   9   66.76    7.38
  -3   1   9   69.25    6.32
  -3   1   9   58.66    7.17
  -3   1   9   68.67    6.71
  -3   1   9   66.84    6.05
  -3   1  10  115.49   10.90
  -3   1  10  149.01   10.80
  -3   1  10  156.85   11.61
  -3   1  10  119.78    9.95
  -3   1  10  125.24    9.74
  -3   1  10  153.09   10.89
  -3   1  10  128.20   11.08
  -3   1  10  104.67   16.47
  -3   1  10  131.29   10.68
  -3   1  10  102.41    9.99
  -3   1  11   50.97    5.67
  -3   1  11   60.04    5.64
  -3   1  11   58.36    5.65
  -3   1  11   57.30    5.85
  -3   1  12   22.69    3.04
  -3   1  12   20.98    3.14
  -3   1  13   48.73    4.17
  -3   2   1  750.89   47.60
  -3   2   2   24.44    3.53
  -3   2   3    6.97    2.83
  -3   2   3    4.76    1.94
  -3   2   4 1080.69   64.74
  -3   2   4 1031.57   67.17
  -3   2   5   49.20    7.34
  -3   2   6  322.79   21.78
  -3   2   7    9.62    3.10
  -3   2   7   13.66    3.60
  -3   2   7    8.04    2.43
  -3   2   7   13.86    3.71
  -3   2   7    8.03    2.09
  -3   2   7    8.84    2.50
  -3   2   7    6.27    2.19
  -3   2   8   86.35    8.19
  -3   2   8   97.60    8.10
  -3   2   8  118.31    9.96
  -3   2   8  106.21   15.87
  -3   2   8   88.48    8.35
  -3   2   8  103.98    9.58
  -3   2   8  114.51    8.88
  -3   2   8  107.58    9.69
  -3   2   8   94.90    8.05
  -3   2   9  218.29   16.65
  -3   2   9  212.91   15.66
  -3   2   9  214.10   15.14
  -3   2   9  219.09   16.75
  -3   2   9  207.68   14.88
  -3   2   9  205.25   15.12
  -3   2   9  204.37   16.47
  -3   2   9  187.17   15.68
  -3   2   9  187.92   23.92
  -3   2   9  212.39   15.53
  -3   2  10   40.65    5.29
  -3   2  10   47.30    6.04
  -3   2  10   45.13    5.32
  -3   2  10   42.88    4.66
  -3   2  10   40.25   10.45
  -3   2  10   40.43    5.05
  -3   2  10   45.02    6.31
  -3   2  10   50.18    6.16
  -3   2  10   39.66    5.23
  -3   2  11    5.97    2.40
  -3   2  11    4.65    2.34
  -3   2  11    4.05    2.64
  -3   2  11    4.15    2.78
  -3   2  11    5.29    2.44
  -3   2  11    3.09    1.72
  -3   2  11    9.62    3.69
  -3   2  11    3.71    2.71
  -3   2  11    5.47    1.94
  -3   2  12   46.75    4.44
  -3   2  12   45.89    5.30
  -3   2  12   52.21    4.65
  -3   2  12   44.68    4.63
  -3   2  13   16.41    2.35
  -3   2  13   26.90    2.87
  -3   2  13   18.37    2.87
  -3   2  13   22.60    3.08
  -3   3   1   24.46    2.21
  -3   3   2   27.17    3.17
  -3   3   3 1248.72   81.36
  -3   3   3 1305.57   80.34
  -3   3   4   62.90    6.79
  -3   3   4   58.44    5.56
  -3   3   5  223.95   16.46
  -3   3   5  244.66   22.94
  -3   3   6  124.84   10.81
  -3   3   6  146.10   17.79
  -3   3   6  127.85   10.06
  -3   3   6  140.25   11.09
  -3   3   7   70.53    7.13
  -3   3   7   67.57    6.01
  -3   3   7   63.96    6.40
  -3   3   7   67.56    6.41
  -3   3   7   62.37    6.37
  -3   3   7   75.16    6.01
  -3   3   8  103.66    8.58
  -3   3   8  119.52    8.77
  -3   3   8  113.80   10.06
  -3   3   8  101.04    8.90
  -3   3   8  102.31    9.10
  -3   3   8  104.74    9.11
  -3   3   9  101.09    9.13
  -3   3   9  127.53    9.88
  -3   3   9  134.18   19.31
  -3   3   9  104.11    9.53
  -3   3   9  115.38    9.20
  -3   3   9  105.86   10.68
  -3   3   9  108.76    9.06
  -3   3   9  127.53   11.16
  -3   3   9  120.96    9.96
  -3   3   9  106.28   10.43
  -3   3  10   -0.92    2.55
  -3   3  10   -1.09    1.93
  -3   3  10   -0.44    3.62
  -3   3  10   -0.70    2.14
  -3   3  10    0.41    3.27
  -3   3  10    3.85    3.54
  -3   3  10   -3.54    6.03
  -3   3  10   -0.87    2.67
  -3   3  10    1.43    2.21
  -3   3  11   58.07    5.96
  -3   3  11   38.01    4.65
  -3   3  11   68.86    6.17
  -3   3  11   65.24    6.95
  -3   3  11   56.25    5.24
  -3   3  11   64.65    7.20
  -3   3  11   42.24    5.33
  -3   3  11   58.82    6.92
  -3   3  12   56.36    5.31
  -3   3  12   47.02    4.50
  -3   3  12   55.77    5.86
  -3   3  12   61.30    6.23
  -3   3  12   51.33    5.00
  -3   3  13   65.74    5.23
  -3   3  13   50.08    4.83
  -3   3  13   50.28    5.26
  -3   3  13   61.20    5.69
  -3   3  13   65.83    5.58
  -3   3  14   80.82    5.19
  -3   3  14   79.92    5.22
  -3   4   3 1092.18   69.88
  -3   4   3 1221.83   75.33
  -3   4   4   63.92    6.02
  -3   4   4   79.65   10.52
  -3   4   5  988.17   72.00
  -3   4   5 1028.00   65.07
  -3   4   6  262.95   17.17
  -3   4   6  214.90   16.08
  -3   4   6  248.05   24.45
  -3   4   6  214.85   15.87
  -3   4   6  226.38   16.83
  -3   4   7   34.64    4.61
  -3   4   7   34.02   10.25
  -3   4   7   26.75    3.73
  -3   4   7   35.18    5.15
  -3   4   7   32.92    5.14
  -3   4   7   28.84    4.06
  -3   4   7   30.44    3.68
  -3   4   8  440.78   29.75
  -3   4   8  440.68   30.90
  -3   4   8  408.47   29.04
  -3   4   8  414.32   29.47
  -3   4   8  479.16   30.53
  -3   4   8  443.47   29.00
  -3   4   8  523.59   42.61
  -3   4   8  431.05   29.77
  -3   4   8  492.54   31.36
  -3   4   9  107.00    9.52
  -3   4   9   89.57    8.36
  -3   4   9  103.53    8.35
  -3   4   9  104.06    8.97
  -3   4   9   88.26    8.22
  -3   4   9   99.28    8.92
  -3   4  10  455.46   31.79
  -3   4  10  509.77   32.82
  -3   4  10  470.97   33.35
  -3   4  10  536.10   32.23
  -3   4  10  473.83   32.63
  -3   4  10  446.32   31.70
  -3   4  10  499.86   32.54
  -3   4  11   34.30    4.19
  -3   4  11   31.20    4.26
  -3   4  11   31.44    4.69
  -3   4  11   38.15    5.46
  -3   4  11   25.72    5.31
  -3   4  11   35.84    5.85
  -3   4  11   35.36    4.64
  -3   4  12   20.00    3.36
  -3   4  12   12.26    3.61
  -3   4  12   11.27    2.74
  -3   4  12   13.68    3.76
  -3   4  12   13.54    2.63
  -3   4  12   10.79    3.59
  -3   4  12   17.20    3.16
  -3   4  13   90.52    6.97
  -3   4  13   71.12    5.73
  -3   4  13   85.20    6.95
  -3   4  13   92.40    6.22
  -3   4  13  101.22    6.64
  -3   4  13   99.46    6.96
  -3   4  14   13.83    1.80
  -3   4  14   11.39    1.72
  -3   5   2  144.90   10.12
  -3   5   3   87.37    9.80
  -3   5   3   55.98    5.13
  -3   5   4   38.99    4.26
  -3   5   4   33.20    7.13
  -3   5   5 1087.95   68.01
  -3   5   5  904.72   59.70
  -3   5   6   11.98    3.34
  -3   5   6   11.65    2.64
  -3   5   6   18.43    6.91
  -3   5   6   12.24    3.19
  -3   5   6   11.91    2.48
  -3   5   7  236.96   18.59
  -3   5   7  237.84   17.70
  -3   5   7  251.68   18.78
  -3   5   7  274.98   17.54
  -3   5   7  253.67   17.89
  -3   5   7  245.26   18.01
  -3   5   7  283.43   27.71
  -3   5   7  243.03   17.75
  -3   5   8  115.45    8.87
  -3   5   8  110.02   10.34
  -3   5   8  107.52   17.19
  -3   5   8  102.21    9.43
  -3   5   8  121.34   10.68
  -3   5   8  108.19    9.36
  -3   5   8   96.26    8.70
  -3   5   9   46.56    5.08
  -3   5   9   43.02    5.74
  -3   5   9   46.43    6.84
  -3   5   9   47.15    5.16
  -3   5   9   49.33    5.52
  -3   5   9   36.42    6.58
  -3   5   9   44.65    5.61
  -3   5   9   59.94   13.97
  -3   5   9   52.49    5.91
  -3   5  10  268.77   22.14
  -3   5  10  267.65   31.87
  -3   5  10  289.24   20.36
  -3   5  10  325.20   21.34
  -3   5  10  280.29   21.02
  -3   5  10  268.54   20.13
  -3   5  10  321.29   22.85
  -3   5  10  300.25   21.43
  -3   5  10  308.14   20.94
  -3   5  10  287.74   20.16
  -3   5  11   24.98    3.86
  -3   5  11   27.15    4.35
  -3   5  11   29.77    5.55
  -3   5  11   26.65    3.95
  -3   5  11   28.78    4.29
  -3   5  11   24.77    4.43
  -3   5  11   29.11    4.58
  -3   5  12  186.76   14.79
  -3   5  12  166.38   13.63
  -3   5  12  224.85   14.97
  -3   5  12  216.62   14.08
  -3   5  12  198.01   14.18
  -3   5  13   47.32    5.02
  -3   5  13   63.52    4.81
  -3   5  13   56.59    5.65
  -3   5  13   67.36    5.40
  -3   5  13   57.08    4.48
  -3   5  13   62.02    5.24
  -3   5  14    6.42    1.37
  -3   5  14    1.84    1.10
  -3   6   1  654.67   44.34
  -3   6   2  237.51   19.29
  -3   6   3  141.58   14.94
  -3   6   3  171.63   11.74
  -3   6   4  113.95    8.88
  -3   6   4  114.91   13.09
  -3   6   5  109.44   13.77
  -3   6   5  107.98    8.82
  -3   6   5  105.65    8.82
  -3   6   5  104.93    8.61
  -3   6   5  103.84    8.38
  -3   6   5  113.17    8.79
  -3   6   6  174.89   13.59
  -3   6   6  191.20   20.03
  -3   6   6  181.37   13.39
  -3   6   6  168.02   13.02
  -3   6   6  191.68   13.81
  -3   6   7  469.09   32.49
  -3   6   7  439.66   31.41
  -3   6   7  444.47   31.23
  -3   6   7  478.71   31.92
  -3   6   7  493.10   41.35
  -3   6   7  536.24   32.87
  -3   6   7  485.91   31.81
  -3   6   7  521.07   32.28
  -3   6   8   40.88    4.74
  -3   6   8   31.99    5.12
  -3   6   8   51.78    6.43
  -3   6   8   51.76   11.44
  -3   6   8   40.33    4.69
  -3   6   8   44.65    5.24
  -3   6   8   45.44    6.25
  -3   6   9  320.52   23.41
  -3   6   9  369.70   25.33
  -3   6   9  374.56   25.36
  -3   6   9  330.02   23.24
  -3   6   9  336.63   24.09
  -3   6   9  337.95   23.16
  -3   6   9  313.13   34.09
  -3   6  10  211.58   16.75
  -3   6  10  175.61   14.32
  -3   6  10  188.02   16.21
  -3   6  10  203.88   14.30
  -3   6  10  194.55   14.87
  -3   6  10  191.87   14.45
  -3   6  10  226.23   15.56
  -3   6  11  193.16   27.20
  -3   6  11  272.58   18.68
  -3   6  11  252.34   18.74
  -3   6  11  265.53   20.37
  -3   6  11  270.47   18.37
  -3   6  11  276.89   19.14
  -3   6  11  237.63   17.73
  -3   6  11  256.52   18.08
  -3   6  11  279.47   20.53
  -3   6  12   77.35    7.20
  -3   6  12   87.20    9.03
  -3   6  12   96.09    7.55
  -3   6  12   99.51    7.78
  -3   6  12   95.65    9.28
  -3   6  12   77.04    7.67
  -3   6  13    1.74    1.53
  -3   6  13   -0.43    2.14
  -3   6  13   -0.32    1.69
  -3   6  13    0.71    1.73
  -3   6  13    0.37    1.51
  -3   6  13   -0.61    2.42
  -3   6  13    2.45    1.75
  -3   6  14    4.12    1.14
  -3   6  14    7.91    1.54
  -3   7   2  349.89   26.01
  -3   7   3   80.01    9.55
  -3   7   4  544.44   33.54
  -3   7   4  558.03   38.88
  -3   7   4  493.13   33.06
  -3   7   4  487.88   33.03
  -3   7   5   50.46    5.03
  -3   7   5   49.45    5.28
  -3   7   5   54.51    5.30
  -3   7   5   42.03    8.17
  -3   7   5   50.20    5.20
  -3   7   5   51.67    5.47
  -3   7   6  923.99   58.82
  -3   7   6  989.38   59.33
  -3   7   6  885.11   59.07
  -3   7   6  952.64   67.02
  -3   7   6  864.65   58.97
  -3   7   6  943.74   59.22
  -3   7   7  211.67   22.52
  -3   7   7  188.77   15.02
  -3   7   7  178.73   14.49
  -3   7   7  225.51   15.54
  -3   7   7  207.53   14.82
  -3   7   8  263.35   18.76
  -3   7   8  262.53   19.35
  -3   7   8  273.16   18.92
  -3   7   8  268.53   19.44
  -3   7   8  259.55   19.10
  -3   7   8  230.37   18.06
  -3   7   8  247.05   27.08
  -3   7   9   10.28    6.92
  -3   7   9    7.67    3.31
  -3   7   9    7.02    3.76
  -3   7   9   11.94    3.53
  -3   7   9    6.27    2.80
  -3   7   9    8.84    3.69
  -3   7   9    8.05    2.76
  -3   7  10    4.69    2.85
  -3   7  10    3.38    2.36
  -3   7  10    1.83    5.23
  -3   7  10    0.45    3.37
  -3   7  10    3.53    2.49
  -3   7  10    3.25    2.04
  -3   7  10    0.44    3.67
  -3   7  10    3.00    2.30
  -3   7  11   97.48    8.90
  -3   7  11  101.44    8.35
  -3   7  11   96.47    8.55
  -3   7  11   93.10    8.03
  -3   7  11   89.10    7.85
  -3   7  11   94.32    9.88
  -3   7  11  111.54   10.35
  -3   7  11   88.50    8.90
  -3   7  11   91.99    7.86
  -3   7  12  136.09   11.87
  -3   7  12  137.83   10.35
  -3   7  12  110.58    9.61
  -3   7  12  146.02   10.26
  -3   7  12  147.96   10.85
  -3   7  12  115.39   11.29
  -3   7  13    1.37    1.70
  -3   7  13    3.70    2.57
  -3   7  13    0.23    1.57
  -3   7  13    5.10    1.72
  -3   7  14   43.32    3.94
  -3   7  14   42.79    3.85
  -3   8   0    8.50    2.25
  -3   8   1  202.57   14.74
  -3   8   2   13.29    2.66
  -3   8   3 1365.30   86.64
  -3   8   3 1390.90   86.35
  -3   8   4   14.91    4.64
  -3   8   4   12.71    2.52
  -3   8   4   18.95    3.10
  -3   8   5  728.59   47.80
  -3   8   5  750.67   47.88
  -3   8   5  816.33   48.56
  -3   8   5  712.96   47.72
  -3   8   5  714.69   53.51
  -3   8   6   43.79    5.10
  -3   8   6   45.79    5.35
  -3   8   6   43.61    5.04
  -3   8   6   49.67    9.31
  -3   8   6   48.75    5.45
  -3   8   6   51.45    5.25
  -3   8   7   24.41    4.04
  -3   8   7   32.11    4.57
  -3   8   7   26.88    3.89
  -3   8   7   29.89    4.52
  -3   8   7   30.03    8.01
  -3   8   7   24.22    3.95
  -3   8   7   20.05    3.80
  -3   8   8  488.32   33.09
  -3   8   8  452.13   32.29
  -3   8   8  423.74   40.59
  -3   8   8  507.94   33.14
  -3   8   8  514.44   32.85
  -3   8   9   82.72    8.75
  -3   8   9   83.45   14.65
  -3   8   9   87.54    8.87
  -3   8   9   94.35    8.02
  -3   8   9   91.22    8.92
  -3   8   9   95.00    8.67
  -3   8  10   89.20    8.71
  -3   8  10   85.04    9.11
  -3   8  10   88.57    8.23
  -3   8  10   92.67    7.93
  -3   8  10  100.16    8.95
  -3   8  10  103.10    9.56
  -3   8  10   85.10   15.24
  -3   8  11    8.95    3.22
  -3   8  11    8.94    2.90
  -3   8  11   10.47    2.47
  -3   8  11    7.90    2.47
  -3   8  11   10.52    3.74
  -3   8  11    6.38    3.29
  -3   8  12    8.92    2.71
  -3   8  12    6.38    2.60
  -3   8  12    4.75    3.13
  -3   8  12    9.29    2.58
  -3   8  12    6.26    2.94
  -3   8  12    7.83    2.10
  -3   8  12    8.26    3.29
  -3   8  13    8.20    2.14
  -3   8  13    5.13    2.65
  -3   8  13    8.86    2.63
  -3   8  13    8.73    2.06
  -3   8  14   65.38    5.35
  -3   8  14   78.68    5.56
  -3   8  14   83.13    5.87
  -3   9   3  171.59   12.38
  -3   9   4   73.17    6.48
  -3   9   4   71.72    6.75
  -3   9   5  642.52   43.11
  -3   9   5  673.76   42.81
  -3   9   6   70.75    6.68
  -3   9   6   70.42    7.16
  -3   9   6   69.07    7.11
  -3   9   7  139.46   11.76
  -3   9   7  139.52   11.28
  -3   9   7  148.89   11.89
  -3   9   7  160.45   11.68
  -3   9   7  140.29   11.30
  -3   9   8   16.54    3.58
  -3   9   8   20.03    3.79
  -3   9   8   18.72    3.56
  -3   9   8   16.77    3.93
  -3   9   8   14.44    5.92
  -3   9   8   13.12    3.43
  -3   9   9   34.16    9.12
  -3   9   9   29.23    4.53
  -3   9   9   29.62    4.51
  -3   9   9   24.05    4.44
  -3   9   9   37.40    4.91
  -3   9  10   64.83    6.77
  -3   9  10   51.56   10.67
  -3   9  10   71.60    6.27
  -3   9  10   61.82    6.98
  -3   9  10   63.36    7.10
  -3   9  10   62.20    6.86
  -3   9  10   64.62    7.11
  -3   9  11   69.21    6.99
  -3   9  11   54.72    5.67
  -3   9  11   55.54    6.60
  -3   9  11   56.71    6.45
  -3   9  11   58.80    5.47
  -3   9  11   59.30    6.40
  -3   9  11   55.13    6.19
  -3   9  11   64.82    6.20
  -3   9  12   -1.53    2.66
  -3   9  12    1.12    1.52
  -3   9  12   -0.21    2.07
  -3   9  12    3.56    2.26
  -3   9  12    2.04    2.20
  -3   9  13  147.24   10.20
  -3   9  13  138.11    9.70
  -3   9  13  140.25    9.71
  -3   9  13  137.69   10.04
  -3   9  14   16.65    2.00
  -3   9  14   15.70    2.03
  -3  10   4  432.50   28.73
  -3  10   5   57.05    5.78
  -3  10   6   98.15    9.01
  -3  10   6   97.51    9.09
  -3  10   6  101.56    8.61
  -3  10   7   41.90    4.97
  -3  10   7   34.87    5.26
  -3  10   7   35.89    5.47
  -3  10   8   17.88    4.00
  -3  10   8   13.78    3.53
  -3  10   8   10.38    3.50
  -3  10   9   49.63    5.45
  -3  10   9   31.90    4.89
  -3  10   9   48.80    5.67
  -3  10   9   46.13    5.31
  -3  10  10  119.45   10.39
  -3  10  10  126.61   10.44
  -3  10  10  123.51   10.11
  -3  10  10  133.05   10.99
  -3  10  10  124.50    9.69
  -3  10  10  134.13   10.75
  -3  10  10  110.89   10.11
  -3  10  11    8.02    2.10
  -3  10  11    5.44    2.37
  -3  10  11    5.38    2.56
  -3  10  11    7.01    2.79
  -3  10  11    6.68    2.33
  -3  10  11    1.63    2.80
  -3  10  11    3.61    2.69
  -3  10  12  157.02   10.93
  -3  10  12  165.08   11.01
  -3  10  12  170.13   11.00
  -3  10  12  112.44   10.79
  -3  10  12  127.68    9.95
  -3  10  13   33.12    3.64
  -3  10  13   38.94    3.73
  -3  10  13   41.42    3.87
  -3  10  14    3.38    1.07
  -3  11   4    4.61    2.08
  -3  11   5   68.79    6.50
  -3  11   6  303.04   22.33
  -3  11   6  320.32   21.82
  -3  11   7   89.86    8.76
  -3  11   7   89.83    8.13
  -3  11   7   87.90   16.86
  -3  11   8    4.99    2.55
  -3  11   8    5.25    2.55
  -3  11   8    5.94    3.08
  -3  11   9  182.83   13.69
  -3  11   9  175.93   13.42
  -3  11   9  190.61   14.77
  -3  11   9  207.36   14.57
  -3  11  10   38.95    4.16
  -3  11  10   35.66    4.94
  -3  11  10   35.16    4.10
  -3  11  10   35.36    4.90
  -3  11  11   21.00    3.61
  -3  11  11   15.80    3.36
  -3  11  11   15.19    2.60
  -3  11  11   16.57    2.52
  -3  11  12  201.46   15.01
  -3  11  12  249.85   15.82
  -3  11  12  234.27   15.89
  -3  11  13    0.13    1.47
  -3  11  13   -0.57    1.28
  -3  12   5  173.48   13.82
  -3  12   5  181.77   13.16
  -3  12   6  220.56   16.55
  -3  12   6  217.32   15.79
  -3  12   7   26.58    3.99
  -3  12   7   36.47    5.02
  -3  12   8   62.52    6.25
  -3  12   8   70.88    6.63
  -3  12   8   69.27    7.10
  -3  12   9  138.90   11.07
  -3  12   9  116.45    9.76
  -3  12   9  141.78   10.61
  -3  12  10   -1.68    1.85
  -3  12  10    1.68    2.23
  -3  12  11  189.00   13.73
  -3  12  12   21.01    3.06
  -3  12  12   23.87    3.10
  -3  12  13   17.27    2.12
  -3  12  13   14.95    2.05
  -3  12  13   14.70    1.84
  -3  13   3   89.67    7.63
  -3  13   4   33.40    4.33
  -3  13   5  111.91    9.48
  -3  13   6  125.13    9.98
  -3  13   6  143.90   11.06
  -3  13   7  124.32    9.50
  -3  13   7  115.08   10.09
  -3  13   8  292.36   18.59
  -3  13   8  233.38   17.95
  -3  13   8  286.60   19.24
  -3  13   9    0.80    2.44
  -3  13   9    1.49    1.89
  -3  13   9    0.15    1.57
  -3  13  10    2.90    1.95
  -3  13  10    6.05    2.60
  -3  13  11   79.57    6.51
  -3  13  12    1.33    1.22
  -3  13  12    1.36    1.21
  -3  14   4   80.36    6.74
  -3  14   5   84.38    7.25
  -3  14   6    7.28    2.53
  -3  14   7  212.71   12.73
  -3  14   7  205.50   11.72
  -3  14   8  198.67   13.78
  -3  14   8  177.47   12.92
  -3  14   9   27.25    3.14
  -3  14   9   27.37    3.43
  -3  14   9   28.25    3.69
  -3  14  10  197.00   13.40
  -3  14  10  197.46   13.80
  -3  14  10  193.67   13.49
  -3  14  11   -0.19    1.01
  -3  14  11    1.41    1.10
  -3  14  11    1.17    1.31
  -3  14  12   38.17    3.12
  -3  15   5   93.95    7.14
  -3  15   6   63.92    5.44
  -3  15   7  372.76   24.47
  -3  15   8   25.22    3.07
  -3  15   8   24.17    2.79
  -3  15   9  182.55   12.65
  -3  15   9  197.01   13.04
  -3  15  10    0.34    1.09
  -3  15  10    1.11    1.00
  -2 -16 -12    9.26    1.61
  -2 -16 -11   90.41    6.85
  -2 -16  -9   -1.56    1.45
  -2 -16  -8   12.59    2.18
  -2 -16  -7    2.67    1.24
  -2 -16  -7    2.47    1.36
  -2 -16  -6  109.78    8.16
  -2 -16  -5   94.74    7.26
  -2 -16  -4   49.60    4.32
  -2 -16  -3   12.21    1.85
  -2 -15 -13   -0.40    0.95
  -2 -15 -12   56.29    5.06
  -2 -15 -11  163.41   12.04
  -2 -15  -8   13.29    2.47
  -2 -15  -7   16.38    2.93
  -2 -15  -6   68.96    6.42
  -2 -15  -5   47.89    4.73
  -2 -15  -5   59.94    5.74
  -2 -15  -4    8.12    2.00
  -2 -15  -4   15.61    2.87
  -2 -15  -3  131.04   10.33
  -2 -15  -3  162.10   11.01
  -2 -15  -2   16.43    2.40
  -2 -15  -1   44.16    3.91
  -2 -15  -1   41.96    3.79
  -2 -15  -1   43.41    3.86
  -2 -14 -13    9.59    2.19
  -2 -14 -12  219.79   15.71
  -2 -14  -8    0.48    2.09
  -2 -14  -7  120.24   10.12
  -2 -14  -6   26.44    4.31
  -2 -14  -5    1.45    1.87
  -2 -14  -5    3.09    2.75
  -2 -14  -4  140.94   11.16
  -2 -14  -4  123.99   10.46
  -2 -14  -3   99.10    8.83
  -2 -14  -3  105.96    9.08
  -2 -14  -2   17.87    3.28
  -2 -14  -1  207.43   13.88
  -2 -14  -1  207.95   13.74
  -2 -14   0    8.12    2.10
  -2 -14   0    8.85    2.01
  -2 -14   0    7.66    1.68
  -2 -14   1   29.41    2.74
  -2 -14   1   23.52    2.60
  -2 -13 -13   35.45    4.13
  -2 -13  -8  131.91   10.75
  -2 -13  -7  220.33   25.32
  -2 -13  -7  254.24   17.35
  -2 -13  -6   37.85    5.38
  -2 -13  -6   48.24    9.83
  -2 -13  -6   33.52    9.00
  -2 -13  -5   70.82   12.56
  -2 -13  -5   71.58   11.58
  -2 -13  -5   74.78    7.27
  -2 -13  -5   66.86    7.42
  -2 -13  -4   45.96    5.74
  -2 -13  -4   54.37    6.37
  -2 -13  -3   31.35    4.85
  -2 -13  -3   30.22    4.87
  -2 -13  -2  176.40   14.35
  -2 -13  -2  206.77   15.31
  -2 -13  -2  211.87   15.52
  -2 -13  -1    7.89    2.60
  -2 -13  -1    9.44    3.14
  -2 -13   0    0.24    1.89
  -2 -13   0    2.85    2.39
  -2 -13   0    2.61    2.42
  -2 -13   1   43.62    4.71
  -2 -13   1   53.85    5.22
  -2 -13   1   41.88    4.55
  -2 -13   2   38.33    4.08
  -2 -13   2   36.70    3.86
  -2 -13   2   36.80    3.41
  -2 -13   3   14.92    1.87
  -2 -13   3    9.45    1.64
  -2 -13   3   13.65    1.86
  -2 -12 -13   86.24    7.47
  -2 -12 -10  283.24   27.82
  -2 -12  -9   -2.31    3.52
  -2 -12  -8  229.65   24.58
  -2 -12  -8  288.20   19.70
  -2 -12  -7  129.89   16.19
  -2 -12  -7  158.37   12.35
  -2 -12  -6   18.61    8.63
  -2 -12  -6   23.62    4.10
  -2 -12  -6   23.25    6.53
  -2 -12  -5   53.15    6.09
  -2 -12  -5   47.75   10.42
  -2 -12  -5   47.80    6.31
  -2 -12  -5   68.73   12.66
  -2 -12  -4   78.36   13.25
  -2 -12  -4   48.31   11.07
  -2 -12  -4   55.10    6.67
  -2 -12  -3   30.07    4.36
  -2 -12  -3   31.36    8.34
  -2 -12  -3   36.61    5.29
  -2 -12  -3   45.95   10.57
  -2 -12  -2  139.08   11.19
  -2 -12  -2  121.61   15.80
  -2 -12  -2  115.85   10.41
  -2 -12  -2  100.88   16.29
  -2 -12  -2  125.13   11.04
  -2 -12  -1  122.09   17.13
  -2 -12  -1  128.83   10.74
  -2 -12  -1  110.78   10.27
  -2 -12   0   34.67    4.73
  -2 -12   0   34.91    5.11
  -2 -12   0   27.57    4.20
  -2 -12   1  111.40    9.45
  -2 -12   1  110.76    9.26
  -2 -12   1  103.72    9.41
  -2 -12   2    3.86    2.02
  -2 -12   2    1.29    1.82
  -2 -12   2    0.78    2.16
  -2 -12   3   72.93    6.93
  -2 -12   3   82.53    6.84
  -2 -12   3   96.76    7.43
  -2 -12   4   23.41    2.66
  -2 -12   4   16.78    2.24
  -2 -12   4   20.90    2.52
  -2 -11 -11   90.11   13.95
  -2 -11 -10  205.33   22.50
  -2 -11  -9  148.50   17.98
  -2 -11  -8  291.45   27.32
  -2 -11  -7  101.95    9.00
  -2 -11  -7   96.38   13.29
  -2 -11  -6   51.09    9.08
  -2 -11  -6   57.96   10.02
  -2 -11  -6   68.58    6.79
  -2 -11  -5  284.97   18.84
  -2 -11  -5  259.94   25.13
  -2 -11  -4    3.08    2.87
  -2 -11  -4    5.24    5.47
  -2 -11  -4    6.68    3.08
  -2 -11  -4   -1.45    6.62
  -2 -11  -3  176.70   14.70
  -2 -11  -3  199.28   22.30
  -2 -11  -3  189.67   14.99
  -2 -11  -3  189.57   14.47
  -2 -11  -3  212.88   22.53
  -2 -11  -2   14.50    4.07
  -2 -11  -2   17.42    7.23
  -2 -11  -2   14.97    3.38
  -2 -11  -2   20.19    6.87
  -2 -11  -2   19.73    4.25
  -2 -11  -1    8.14    3.26
  -2 -11  -1    9.01    5.84
  -2 -11  -1    3.19    3.26
  -2 -11  -1    8.43    4.87
  -2 -11   0  173.28   22.23
  -2 -11   0  188.67   15.16
  -2 -11   0  198.06   15.33
  -2 -11   0  182.51   20.33
  -2 -11   1  177.18   14.52
  -2 -11   1  195.43   14.95
  -2 -11   2  220.44   16.50
  -2 -11   2  200.32   15.88
  -2 -11   2  215.21   16.10
  -2 -11   2  237.17   16.81
  -2 -11   3  301.67   21.49
  -2 -11   3  316.39   21.05
  -2 -11   3  333.23   21.78
  -2 -11   3  279.59   20.56
  -2 -11   4   30.09    4.06
  -2 -11   4   25.86    3.85
  -2 -11   4   29.60    3.97
  -2 -11   5   83.09    6.56
  -2 -11   5   71.07    6.19
  -2 -11   5   89.45    6.69
  -2 -10 -12  105.66   15.86
  -2 -10 -11   28.31    8.76
  -2 -10  -9  130.13   17.05
  -2 -10  -8  147.79   17.21
  -2 -10  -7  176.32   18.84
  -2 -10  -7  184.80   17.57
  -2 -10  -7  177.48   13.49
  -2 -10  -6  285.42   19.53
  -2 -10  -6  262.25   24.17
  -2 -10  -6  243.37   24.11
  -2 -10  -5    1.07    3.65
  -2 -10  -5    2.70    2.26
  -2 -10  -5    3.98    2.70
  -2 -10  -5   -0.79    3.70
  -2 -10  -4  534.48   33.52
  -2 -10  -4  549.48   33.62
  -2 -10  -4  447.95   39.72
  -2 -10  -3  207.70   15.72
  -2 -10  -3  210.52   15.88
  -2 -10  -3  162.35   20.91
  -2 -10  -2    2.65    5.34
  -2 -10  -2    7.53    2.95
  -2 -10  -2    4.81    2.64
  -2 -10  -2    8.49    5.85
  -2 -10  -1    5.75    4.82
  -2 -10  -1   12.70    6.28
  -2 -10  -1    5.40    3.00
  -2 -10   0  651.91   53.51
  -2 -10   0  653.77   50.09
  -2 -10   0  658.61   43.85
  -2 -10   1    9.36    3.29
  -2 -10   1    9.20    5.14
  -2 -10   2  307.81   32.12
  -2 -10   2  398.34   25.30
  -2 -10   2  392.15   36.14
  -2 -10   2  353.18   24.44
  -2 -10   2  386.15   25.28
  -2 -10   3    1.08    2.68
  -2 -10   3   -0.55    1.89
  -2 -10   3   -0.27    2.01
  -2 -10   3    5.25    2.70
  -2 -10   4  190.23   14.15
  -2 -10   4  184.85   14.02
  -2 -10   4  192.23   15.06
  -2 -10   4  210.06   15.15
  -2 -10   5   91.48    7.70
  -2 -10   5   97.69    8.58
  -2 -10   5  104.28    8.36
  -2 -10   6   -0.35    1.06
  -2 -10   6   -0.17    1.60
  -2 -10   6   -0.63    1.11
  -2 -10   6    1.14    1.78
  -2  -9 -12   87.85   14.68
  -2  -9 -11   45.81   10.23
  -2  -9 -10   21.98    7.23
  -2  -9  -8   52.91   10.38
  -2  -9  -7   78.04    9.52
  -2  -9  -7   74.38   11.57
  -2  -9  -6    2.43    3.70
  -2  -9  -6    2.69    1.85
  -2  -9  -6    1.76    3.41
  -2  -9  -5   41.77    4.91
  -2  -9  -5   46.18    5.11
  -2  -9  -5   47.56    7.69
  -2  -9  -5   42.34    8.05
  -2  -9  -4 1155.21   71.77
  -2  -9  -4 1037.94   74.78
  -2  -9  -4 1141.69   71.73
  -2  -9  -4 1113.56   78.02
  -2  -9  -3  272.43   24.98
  -2  -9  -3  431.84   33.04
  -2  -9  -3  340.97   30.07
  -2  -9  -3  362.53   23.94
  -2  -9  -3  364.44   23.90
  -2  -9  -3  338.63   25.92
  -2  -9  -2  278.91   20.54
  -2  -9  -2  274.97   22.76
  -2  -9  -2  269.23   26.70
  -2  -9  -2  291.88   20.48
  -2  -9  -1  283.79   28.38
  -2  -9  -1  304.66   21.80
  -2  -9  -1  369.54   28.87
  -2  -9  -1  299.72   24.90
  -2  -9   0   38.06    8.19
  -2  -9   0   35.04    9.01
  -2  -9   0   35.75    4.98
  -2  -9   0   17.63    5.35
  -2  -9   1   71.41    7.68
  -2  -9   1   89.84    8.06
  -2  -9   1   82.27   10.97
  -2  -9   1   61.60   11.17
  -2  -9   2  143.13   19.23
  -2  -9   2  210.21   15.45
  -2  -9   2  168.65   22.23
  -2  -9   2  210.58   15.50
  -2  -9   2  198.24   15.05
  -2  -9   2  213.57   20.22
  -2  -9   3   61.22    6.58
  -2  -9   3   48.70   10.45
  -2  -9   3   59.40    6.51
  -2  -9   3   66.78    6.73
  -2  -9   4  167.75   12.73
  -2  -9   4  148.05   12.04
  -2  -9   4  172.12   13.04
  -2  -9   5   31.79    4.03
  -2  -9   5   27.48    4.81
  -2  -9   5   29.76    4.24
  -2  -9   6   34.70    4.38
  -2  -9   6   32.90    3.97
  -2  -9   6   36.37    4.67
  -2  -9   6   25.34    3.73
  -2  -9   7   34.35    3.61
  -2  -9   7   41.75    4.24
  -2  -9   7   30.90    3.67
  -2  -8 -13  568.29   46.33
  -2  -8 -12   73.20   12.96
  -2  -8 -11  481.17   40.88
  -2  -8 -10   16.36    6.85
  -2  -8  -9    6.98    5.33
  -2  -8  -7   14.82    3.82
  -2  -8  -7   20.82    6.52
  -2  -8  -6   17.66    4.92
  -2  -8  -6   20.98    5.55
  -2  -8  -5  450.55   35.14
  -2  -8  -5  485.50   35.55
  -2  -8  -4  542.17   41.43
  -2  -8  -4  569.44   40.18
  -2  -8  -3    5.22    4.30
  -2  -8  -3    3.65    2.70
  -2  -8  -3    3.08    1.82
  -2  -8  -2  449.53   32.76
  -2  -8  -2  475.39   36.60
  -2  -8  -2  480.81   30.22
  -2  -8  -2  463.44   30.29
  -2  -8  -2  525.63   38.57
  -2  -8  -2  382.04   30.77
  -2  -8  -1   61.63   10.63
  -2  -8  -1   79.49    9.14
  -2  -8  -1   71.80    6.73
  -2  -8  -1   67.95    6.74
  -2  -8  -1   89.70   11.58
  -2  -8   0  520.84   38.54
  -2  -8   0  518.93   34.54
  -2  -8   0  539.63   34.55
  -2  -8   0  476.56   39.29
  -2  -8   0  516.16   34.65
  -2  -8   0  511.40   41.98
  -2  -8   1  178.41   13.27
  -2  -8   1  168.28   12.93
  -2  -8   1  126.71   15.70
  -2  -8   1  181.43   17.91
  -2  -8   2   14.22    5.57
  -2  -8   2   17.93    3.73
  -2  -8   2    6.94    6.43
  -2  -8   2   14.71    5.58
  -2  -8   2   21.29    3.77
  -2  -8   2   17.17    3.62
  -2  -8   3   27.99    7.32
  -2  -8   3   26.86    4.08
  -2  -8   3   18.71    7.60
  -2  -8   3   27.33    4.38
  -2  -8   4   85.37    8.39
  -2  -8   4   81.05    8.42
  -2  -8   4   97.97    8.34
  -2  -8   4   81.91    7.65
  -2  -8   5    0.28    2.41
  -2  -8   5   -0.70    2.93
  -2  -8   6   94.11    8.84
  -2  -8   6   76.58    7.18
  -2  -8   6   90.83    8.39
  -2  -8   6   93.39    8.50
  -2  -8   7   66.46    6.00
  -2  -8   7   58.94    5.76
  -2  -8   8    7.53    2.16
  -2  -8   8    4.79    1.64
  -2  -8   8    5.81    1.99
  -2  -7 -13   55.87   10.49
  -2  -7 -12    3.83    5.15
  -2  -7 -11  385.82   34.44
  -2  -7 -10   56.84   10.67
  -2  -7  -9  176.71   19.59
  -2  -7  -8  214.60   21.31
  -2  -7  -6    8.10    3.08
  -2  -7  -6    9.46    4.76
  -2  -7  -5  787.09   50.24
  -2  -7  -5  654.72   50.63
  -2  -7  -4  106.33   11.75
  -2  -7  -4  108.03   11.75
  -2  -7  -3  225.46   19.66
  -2  -7  -3  219.16   17.92
  -2  -7  -2  299.15   23.21
  -2  -7  -2  235.45   18.82
  -2  -7  -1    0.86    4.91
  -2  -7  -1   -1.06    2.61
  -2  -7   0  111.25   14.21
  -2  -7   0  119.70    9.67
  -2  -7   0  122.62    9.61
  -2  -7   0  129.97   12.74
  -2  -7   0  117.05    9.58
  -2  -7   0  139.88   13.94
  -2  -7   1    1.05    1.90
  -2  -7   1    1.99    1.93
  -2  -7   1    2.26    3.04
  -2  -7   1    3.20    3.10
  -2  -7   2   87.50   11.79
  -2  -7   2   94.72   11.97
  -2  -7   2   94.18    8.22
  -2  -7   2   95.04    8.23
  -2  -7   2   90.25    8.19
  -2  -7   3    1.97    3.84
  -2  -7   3    7.14    2.49
  -2  -7   3    4.18    4.52
  -2  -7   3    7.88    5.84
  -2  -7   3    6.66    2.56
  -2  -7   4  113.99    9.58
  -2  -7   4  106.96    9.29
  -2  -7   4   94.31    8.79
  -2  -7   5   63.85    6.95
  -2  -7   5   74.03    7.35
  -2  -7   5   77.68    7.90
  -2  -7   6  384.73   25.25
  -2  -7   6  317.93   23.66
  -2  -7   6  361.31   24.37
  -2  -7   7    5.94    2.93
  -2  -7   7    6.22    2.01
  -2  -7   7    5.91    2.81
  -2  -7   8  140.84   10.83
  -2  -7   8  131.41   10.78
  -2  -7   8  130.60   10.27
  -2  -7   9  121.49    8.68
  -2  -7   9  107.31    8.57
  -2  -6 -12  211.02   23.57
  -2  -6 -11  304.17   28.69
  -2  -6 -10   59.99   11.02
  -2  -6  -9  512.61   40.70
  -2  -6  -6  221.93   16.90
  -2  -6  -5   60.38    7.13
  -2  -6  -4  189.15   16.06
  -2  -6  -3  617.26   43.20
  -2  -6  -2   13.91    3.31
  -2  -6  -2   11.09    4.27
  -2  -6  -1  212.62   17.64
  -2  -6  -1  227.57   18.36
  -2  -6   0   90.50   11.42
  -2  -6   0   88.12    9.60
  -2  -6   0   91.05   10.58
  -2  -6   1   14.14    4.38
  -2  -6   1   10.70    3.68
  -2  -6   2  215.20   14.28
  -2  -6   2  192.27   17.91
  -2  -6   2  202.81   14.10
  -2  -6   2  188.97   13.78
  -2  -6   2  185.37   13.94
  -2  -6   3    0.96    3.58
  -2  -6   3    6.92    4.18
  -2  -6   3    3.49    2.06
  -2  -6   3    4.35    2.13
  -2  -6   3   11.47    5.80
  -2  -6   4   16.26    3.33
  -2  -6   4   25.60    7.19
  -2  -6   4   15.41    3.46
  -2  -6   4   24.92    3.45
  -2  -6   5  208.16   15.06
  -2  -6   5  191.02   20.99
  -2  -6   5  191.77   14.22
  -2  -6   5  193.22   14.73
  -2  -6   6  278.90   19.73
  -2  -6   6  246.83   17.92
  -2  -6   6  258.25   18.68
  -2  -6   6  255.25   18.05
  -2  -6   6  248.74   18.26
  -2  -6   7  125.63    9.88
  -2  -6   7  114.46    9.80
  -2  -6   7  124.75   10.40
  -2  -6   7  153.50   11.78
  -2  -6   7  126.52    9.93
  -2  -6   8  189.65   14.75
  -2  -6   8  213.11   14.99
  -2  -6   8  172.57   13.20
  -2  -6   8  196.25   14.33
  -2  -6   9    4.21    2.15
  -2  -6   9    3.20    2.14
  -2  -6   9    4.82    1.78
  -2  -6  10   33.53    3.44
  -2  -6  10   40.88    3.88
  -2  -5 -12    1.10    3.74
  -2  -5 -11   32.84    7.97
  -2  -5 -10   93.60   13.41
  -2  -5  -9 1277.56   87.52
  -2  -5  -6  496.33   32.63
  -2  -5  -5   12.89    2.82
  -2  -5  -4  223.02   16.97
  -2  -5  -3   37.75    5.55
  -2  -5  -2    1.92    2.97
  -2  -5  -1 1361.76   78.02
  -2  -5  -1 1105.65   74.28
  -2  -5   0  711.88   31.80
  -2  -5   0  769.39   31.16
  -2  -5   0  654.85   32.70
  -2  -5   1  459.78   34.43
  -2  -5   1  508.58   34.86
  -2  -5   2   84.12    9.68
  -2  -5   2   79.56   10.08
  -2  -5   3  292.40   24.19
  -2  -5   3  272.48   17.15
  -2  -5   3  181.82   20.47
  -2  -5   3  189.05   20.25
  -2  -5   4  396.35   26.00
  -2  -5   4  379.34   26.27
  -2  -5   4  374.35   32.32
  -2  -5   4  391.55   26.27
  -2  -5   5  208.15   14.86
  -2  -5   5  216.23   15.71
  -2  -5   5  205.67   15.48
  -2  -5   5  220.47   15.84
  -2  -5   5  248.54   23.42
  -2  -5   6   48.91    5.14
  -2  -5   6   38.03    4.74
  -2  -5   6   41.10    4.93
  -2  -5   6   40.75    5.18
  -2  -5   6   37.01    4.28
  -2  -5   7  121.77    9.82
  -2  -5   7  120.70    9.76
  -2  -5   7  109.33    8.90
  -2  -5   7  122.83   10.94
  -2  -5   7  107.48    9.46
  -2  -5   7  124.44    9.93
  -2  -5   7  103.17    9.16
  -2  -5   8   12.38    3.78
  -2  -5   8   15.01    3.09
  -2  -5   8   13.62    2.94
  -2  -5   8   14.59    3.18
  -2  -5   9   20.60    3.06
  -2  -5   9   22.32    4.05
  -2  -5   9   24.59    3.22
  -2  -5   9   14.12    2.91
  -2  -5   9   20.80    3.75
  -2  -5  10   98.39    7.72
  -2  -5  10   81.67    7.10
  -2  -5  10   88.37    6.67
  -2  -4 -11  156.60   17.69
  -2  -4 -10  282.18   25.60
  -2  -4  -5   10.37    2.05
  -2  -4  -4  195.95   14.31
  -2  -4  -3    7.89    2.58
  -2  -4  -2   85.08    8.40
  -2  -4  -1  443.43   31.27
  -2  -4   0 1524.89   71.92
  -2  -4   0 1823.56   71.76
  -2  -4   1 1362.63   85.59
  -2  -4   1 1369.92   87.62
  -2  -4   1 1332.36   87.22
  -2  -4   2  161.47   12.53
  -2  -4   2  152.98   13.75
  -2  -4   2  151.16   14.46
  -2  -4   3    7.36    3.51
  -2  -4   3    6.06    4.48
  -2  -4   3    4.90    4.04
  -2  -4   3    3.69    2.23
  -2  -4   4  445.66   29.38
  -2  -4   4  447.81   31.83
  -2  -4   4  430.27   35.27
  -2  -4   5   61.56    6.12
  -2  -4   5   69.52    5.58
  -2  -4   5   55.45   10.25
  -2  -4   5   59.15    5.94
  -2  -4   5   57.75    6.02
  -2  -4   6  107.34    8.50
  -2  -4   6  112.39    9.05
  -2  -4   6  116.97    9.44
  -2  -4   6  102.54    9.17
  -2  -4   6   98.42    8.86
  -2  -4   6  113.63   15.88
  -2  -4   7   86.96    7.85
  -2  -4   7   86.55    8.10
  -2  -4   7   90.40    7.36
  -2  -4   7   98.10    7.98
  -2  -4   7   67.98    7.23
  -2  -4   8    7.91    3.01
  -2  -4   8   10.99    3.14
  -2  -4   8    7.78    2.72
  -2  -4   8   10.78    3.02
  -2  -4   8   11.13    2.66
  -2  -4   9  149.49   12.32
  -2  -4   9  134.33   11.02
  -2  -4   9  144.22   10.83
  -2  -4   9  154.04   11.79
  -2  -4   9  152.56   11.59
  -2  -4  10   11.79    3.00
  -2  -4  10    8.39    3.04
  -2  -4  10    6.99    2.43
  -2  -4  10    6.94    2.30
  -2  -4  10    8.48    2.50
  -2  -4  11    1.40    1.63
  -2  -4  11    1.91    1.25
  -2  -4  11    0.52    1.11
  -2  -4  11   -1.02    1.67
  -2  -3 -10  321.71   27.79
  -2  -3  -4   15.51    2.10
  -2  -3  -3    9.24    2.16
  -2  -3  -2   11.96    3.00
  -2  -3  -1  505.25   34.11
  -2  -3   0 5924.26  349.56
  -2  -3   0 5326.10  350.03
  -2  -3   1 1365.69  100.13
  -2  -3   1 1731.44   99.46
  -2  -3   2    7.81    2.87
  -2  -3   2    7.08    3.06
  -2  -3   3  887.12   58.86
  -2  -3   3  765.84   56.92
  -2  -3   3  908.04   56.93
  -2  -3   4  344.19   22.63
  -2  -3   4  346.54   22.59
  -2  -3   4  349.47   26.47
  -2  -3   5 1134.13   65.53
  -2  -3   5  983.20   65.63
  -2  -3   5 1078.16   65.63
  -2  -3   5 1018.80   70.09
  -2  -3   5 1062.04   66.03
  -2  -3   5 1054.59   65.26
  -2  -3   5  940.87   65.12
  -2  -3   6  204.95   19.43
  -2  -3   6  218.52   15.76
  -2  -3   6  215.98   15.16
  -2  -3   6  200.28   14.88
  -2  -3   6  223.13   14.94
  -2  -3   6  194.05   14.76
  -2  -3   6  229.27   15.41
  -2  -3   6  212.04   15.21
  -2  -3   6  212.13   15.44
  -2  -3   7    9.80    3.22
  -2  -3   7   14.20    3.45
  -2  -3   7   12.34    2.71
  -2  -3   7   12.66    2.73
  -2  -3   7   12.14    2.98
  -2  -3   7   13.86    3.06
  -2  -3   8   54.07    5.94
  -2  -3   8   50.30    5.84
  -2  -3   8   59.12    6.47
  -2  -3   8   56.81    7.02
  -2  -3   8   54.27    5.53
  -2  -3   9   62.67    6.18
  -2  -3   9   55.37    7.05
  -2  -3   9   68.67    7.02
  -2  -3   9   68.85    6.61
  -2  -3   9   67.81    6.98
  -2  -3   9   79.91    7.94
  -2  -3   9   65.33    6.43
  -2  -3  10   15.49    2.95
  -2  -3  10   15.14    3.40
  -2  -3  10   12.87    2.50
  -2  -3  10   22.25    4.09
  -2  -3  10   15.39    3.89
  -2  -3  10   15.10    3.02
  -2  -3  10   16.67    3.41
  -2  -3  10   21.58    3.63
  -2  -3  11   35.96    3.94
  -2  -3  11   31.82    3.83
  -2  -3  11   34.74    4.32
  -2  -3  11   37.89    4.34
  -2  -3  12   54.10    4.30
  -2  -2 -10   21.52    5.43
  -2  -2  -3 1806.22  111.68
  -2  -2  -2   65.52    5.71
  -2  -2  -1  298.97   20.62
  -2  -2   0 9999.00  435.28
  -2  -2   0 5912.67  432.56
  -2  -2   1 3521.96  200.02
  -2  -2   1 2902.13  200.71
  -2  -2   1 3138.02  201.45
  -2  -2   2  371.48   25.30
  -2  -2   2  350.72   25.70
  -2  -2   2  341.33   24.45
  -2  -2   3  861.46   56.79
  -2  -2   3  834.87   57.42
  -2  -2   4  471.56   30.51
  -2  -2   4  471.75   35.89
  -2  -2   4  472.97   30.55
  -2  -2   4  488.83   34.86
  -2  -2   5  247.17   21.64
  -2  -2   5  250.23   17.05
  -2  -2   5  293.31   24.28
  -2  -2   5  239.33   17.00
  -2  -2   5  253.01   17.12
  -2  -2   6   24.19    6.08
  -2  -2   6   26.26    3.39
  -2  -2   6   23.01    3.39
  -2  -2   6   30.70    4.13
  -2  -2   6   29.05    8.07
  -2  -2   6   25.62    3.59
  -2  -2   6   20.72    3.30
  -2  -2   6   28.63    3.28
  -2  -2   6   27.83    3.58
  -2  -2   7   51.09    9.27
  -2  -2   7   56.31    5.82
  -2  -2   7   61.74    6.59
  -2  -2   7   66.99    6.13
  -2  -2   7   59.35    5.63
  -2  -2   7   65.62    6.24
  -2  -2   7   57.14    5.97
  -2  -2   7   55.29    5.83
  -2  -2   8  155.57   11.52
  -2  -2   8  149.38   12.02
  -2  -2   8  140.03   11.18
  -2  -2   8  126.95   15.97
  -2  -2   8  134.70   11.05
  -2  -2   8  145.48   11.34
  -2  -2   8  131.55   10.88
  -2  -2   8  145.11   11.32
  -2  -2   9   60.57    5.92
  -2  -2   9   60.01    5.90
  -2  -2   9   64.51    6.87
  -2  -2   9   60.55    7.19
  -2  -2   9   40.60    5.87
  -2  -2   9   56.70    5.95
  -2  -2  10    1.20    2.28
  -2  -2  10    1.79    2.17
  -2  -2  10    1.49    2.90
  -2  -2  10    4.47    2.69
  -2  -2  10    5.56    1.90
  -2  -2  10    3.55    3.24
  -2  -2  10   -0.32    2.40
  -2  -2  10    7.08    3.07
  -2  -2  11   71.05    7.53
  -2  -2  11   84.75    7.52
  -2  -2  11   75.57    7.36
  -2  -2  11   88.46    7.01
  -2  -2  11  102.57    8.17
  -2  -2  11   81.62    6.94
  -2  -2  12   49.72    4.47
  -2  -2  12   54.42    4.62
  -2  -2  12   50.57    4.57
  -2  -2  12   38.75    4.48
  -2  -1  -9  397.25   30.76
  -2  -1   0  818.99   50.98
  -2  -1   1  121.72    8.82
  -2  -1   2  665.00   44.31
  -2  -1   3   24.90    5.01
  -2  -1   3   29.03    5.18
  -2  -1   4  782.15   47.03
  -2  -1   4  776.77   51.64
  -2  -1   4  689.60   46.83
  -2  -1   4  779.02   51.97
  -2  -1   5   88.89    6.94
  -2  -1   5   80.81   10.44
  -2  -1   5   74.64    6.68
  -2  -1   5   83.82   11.16
  -2  -1   6  656.76   41.99
  -2  -1   6  725.53   50.09
  -2  -1   6  610.28   41.46
  -2  -1   6  623.37   47.77
  -2  -1   6  682.94   41.51
  -2  -1   6  634.41   41.58
  -2  -1   6  629.37   41.88
  -2  -1   6  679.68   42.44
  -2  -1   7   10.85    5.96
  -2  -1   7    4.41    1.67
  -2  -1   7    3.29    1.86
  -2  -1   7    1.85    2.48
  -2  -1   7    2.16    2.05
  -2  -1   7    5.19    2.20
  -2  -1   7    3.28    1.80
  -2  -1   7    4.04    2.12
  -2  -1   7    2.11    2.21
  -2  -1   8   32.00    4.36
  -2  -1   8   45.89    9.11
  -2  -1   8   42.97    4.99
  -2  -1   8   39.57    4.76
  -2  -1   8   36.50    4.69
  -2  -1   8   37.51    4.82
  -2  -1   8   35.06    3.94
  -2  -1   8   37.18    4.46
  -2  -1   8   38.71    5.20
  -2  -1   9    6.16    4.81
  -2  -1   9   12.61    3.13
  -2  -1   9    5.37    2.35
  -2  -1   9   14.55    3.27
  -2  -1   9   10.81    2.28
  -2  -1   9    7.69    2.51
  -2  -1   9    8.60    2.76
  -2  -1   9    9.99    3.63
  -2  -1   9    4.97    3.41
  -2  -1   9    6.02    3.06
  -2  -1   9    7.82    2.96
  -2  -1  10  211.00   17.02
  -2  -1  10  168.52   15.81
  -2  -1  10  205.92   15.33
  -2  -1  10  234.37   15.93
  -2  -1  10  249.08   16.12
  -2  -1  10  224.83   17.09
  -2  -1  10  234.90   16.86
  -2  -1  10  213.11   15.84
  -2  -1  10  216.00   15.85
  -2  -1  11  255.00   19.49
  -2  -1  11  272.03   19.45
  -2  -1  11  284.11   19.32
  -2  -1  11  273.09   18.62
  -2  -1  11  276.50   18.71
  -2  -1  11  247.22   19.44
  -2  -1  12   53.07    5.20
  -2  -1  12   50.75    4.93
  -2  -1  12   39.52    4.71
  -2  -1  12   44.74    4.87
  -2  -1  12   53.46    4.73
  -2  -1  13   50.96    4.72
  -2  -1  13   72.20    5.02
  -2   0   2  468.49   31.66
  -2   0   3  242.50   18.48
  -2   0   3  233.04   19.09
  -2   0   4   21.19    5.70
  -2   0   4   24.10    5.43
  -2   0   4   18.11    2.68
  -2   0   5   64.14    9.06
  -2   0   5   72.06    9.90
  -2   0   5   61.13    5.55
  -2   0   5   56.74    5.44
  -2   0   6   19.30    6.40
  -2   0   6   12.52    2.84
  -2   0   6   14.24    5.39
  -2   0   6   19.52    3.12
  -2   0   6   12.83    2.81
  -2   0   7  382.95   24.52
  -2   0   7  374.64   25.23
  -2   0   7  405.79   25.79
  -2   0   7  332.25   31.06
  -2   0   7  402.14   25.47
  -2   0   7  358.52   24.47
  -2   0   7  351.18   24.61
  -2   0   7  361.96   24.71
  -2   0   7  351.20   24.13
  -2   0   8   99.20    8.54
  -2   0   8  103.27   14.52
  -2   0   8   96.21    8.26
  -2   0   8  100.07    8.99
  -2   0   8  111.61    9.51
  -2   0   8   90.87    8.78
  -2   0   8   96.06    8.37
  -2   0   8  105.29    7.94
  -2   0   9  174.10   13.21
  -2   0   9  183.29   14.50
  -2   0   9  188.72   14.08
  -2   0   9  189.97   15.30
  -2   0   9  186.20   14.94
  -2   0   9  183.82   14.52
  -2   0   9  208.40   14.15
  -2   0   9  188.95   14.07
  -2   0   9  178.44   13.74
  -2   0   9  175.16   20.92
  -2   0  10  399.45   23.97
  -2   0  10  366.30   23.78
  -2   0  10  313.56   23.05
  -2   0  10  373.67   24.95
  -2   0  10  308.42   23.40
  -2   0  10  340.77   24.75
  -2   0  10  340.79   22.95
  -2   0  10  245.80   29.32
  -2   0  10  339.52   24.77
  -2   0  10  335.80   24.17
  -2   0  10  349.47   24.12
  -2   0  10  355.12   23.67
  -2   0  11   20.71    3.39
  -2   0  11   16.21    3.77
  -2   0  11   12.00    3.64
  -2   0  11   12.37    3.62
  -2   0  11   21.35    3.39
  -2   0  11   24.21    4.45
  -2   0  11   14.42    2.65
  -2   0  11   18.93    3.45
  -2   0  12   76.39    7.39
  -2   0  12   81.72    7.76
  -2   0  12   92.57    7.69
  -2   0  12   82.36    7.29
  -2   0  12   78.06    6.85
  -2   0  12  100.97    7.38
  -2   0  13   20.24    2.61
  -2   0  13   14.45    2.59
  -2   0  13   19.31    2.69
  -2   1   1  207.28   14.32
  -2   1   2   52.43    5.43
  -2   1   3  265.39   19.45
  -2   1   4   24.57    3.20
  -2   1   4   27.57    5.02
  -2   1   5  277.94   19.04
  -2   1   5  330.31   23.38
  -2   1   5  264.27   18.94
  -2   1   5  290.28   24.68
  -2   1   6   12.09    2.86
  -2   1   6    8.85    2.60
  -2   1   6   12.55    5.18
  -2   1   6    8.74    5.16
  -2   1   7  648.57   37.79
  -2   1   7  558.65   45.50
  -2   1   7  624.03   38.75
  -2   1   7  519.43   37.47
  -2   1   7  617.34   38.73
  -2   1   7  562.22   37.73
  -2   1   7  567.21   37.81
  -2   1   7  600.21   37.54
  -2   1   8  118.19    8.95
  -2   1   8  108.10    8.15
  -2   1   8  114.60    8.49
  -2   1   8  124.70    9.74
  -2   1   8  106.83    8.28
  -2   1   8  114.34    8.68
  -2   1   8   95.51   14.63
  -2   1   8   98.87    8.32
  -2   1   8  124.85    9.74
  -2   1   9  310.16   30.58
  -2   1   9  301.35   21.46
  -2   1   9  321.53   21.44
  -2   1   9  321.58   22.41
  -2   1   9  313.35   22.23
  -2   1   9  316.00   22.23
  -2   1   9  292.95   21.10
  -2   1   9  290.56   20.77
  -2   1  10   59.45    6.56
  -2   1  10   43.13    5.02
  -2   1  10   53.59    5.26
  -2   1  10   51.71    6.46
  -2   1  10   50.62   10.84
  -2   1  10   59.38    6.54
  -2   1  10   50.21    5.65
  -2   1  10   49.78    5.72
  -2   1  10   54.09    5.71
  -2   1  10   43.53    5.94
  -2   1  11   21.88    4.02
  -2   1  11   33.33    4.42
  -2   1  11   32.42    4.56
  -2   1  11   32.68    3.89
  -2   1  11   28.47    4.21
  -2   1  11   26.05    4.33
  -2   1  11   30.83    4.79
  -2   1  12   60.76    5.36
  -2   1  12   47.18    5.02
  -2   1  12   50.39    4.80
  -2   1  12   48.47    5.10
  -2   1  12   46.15    4.47
  -2   1  12   41.49    5.04
  -2   1  12   32.04    4.93
  -2   1  13    0.15    1.71
  -2   1  13    0.11    1.25
  -2   2   1   99.70    6.94
  -2   2   2  222.80   15.33
  -2   2   3  265.33   18.87
  -2   2   3  264.79   20.91
  -2   2   4  145.48   13.01
  -2   2   4  156.91   11.25
  -2   2   5   69.73    8.39
  -2   2   7   56.11    4.93
  -2   2   7   53.29    4.89
  -2   2   7   60.07    5.88
  -2   2   7   56.69    6.04
  -2   2   7   45.21    5.57
  -2   2   7   57.75   10.88
  -2   2   7   45.66    4.90
  -2   2   8  841.86   54.41
  -2   2   8  891.71   64.22
  -2   2   8  901.54   54.54
  -2   2   8  906.02   53.22
  -2   2   8  837.82   53.43
  -2   2   8  818.02   54.31
  -2   2   8  797.69   53.03
  -2   2   8  744.68   52.77
  -2   2   8  844.58   53.45
  -2   2   8  854.46   53.13
  -2   2   9  163.52   21.30
  -2   2   9  205.46   13.56
  -2   2   9  201.39   14.82
  -2   2   9  215.00   14.98
  -2   2   9  183.58   13.99
  -2   2   9  184.23   14.55
  -2   2   9  194.39   13.66
  -2   2   9  202.17   13.39
  -2   2   9  184.54   13.76
  -2   2   9  167.30   13.63
  -2   2   9  178.08   13.49
  -2   2  10   73.42    7.03
  -2   2  10   73.96    6.79
  -2   2  10   65.46    7.51
  -2   2  10   62.81    6.26
  -2   2  10   70.87    7.75
  -2   2  10   58.38   12.42
  -2   2  10   69.70    6.80
  -2   2  10   59.15    6.69
  -2   2  10   66.47    7.06
  -2   2  10   71.67    7.80
  -2   2  11  126.00   11.22
  -2   2  11  131.67   12.05
  -2   2  11  126.01   11.38
  -2   2  11  147.80   10.97
  -2   2  11  110.74   17.58
  -2   2  11  154.07   12.36
  -2   2  11  148.64   11.65
  -2   2  11  146.51   11.47
  -2   2  11  160.30   11.42
  -2   2  11  151.61   12.67
  -2   2  12  106.09    9.86
  -2   2  12  129.88   10.63
  -2   2  12  137.96    9.93
  -2   2  12  118.47    9.49
  -2   2  12  137.53   10.16
  -2   2  13    1.22    1.59
  -2   2  13    2.59    1.42
  -2   2  13    0.81    1.37
  -2   2  13    0.69    1.92
  -2   2  13    6.15    2.43
  -2   2  13    5.28    2.36
  -2   2  14   62.45    5.03
  -2   2  14   64.01    4.89
  -2   2  14   54.21    5.02
  -2   3   3  164.51   14.60
  -2   3   4  975.58   88.28
  -2   3   4 1506.41   85.47
  -2   3   5  713.61   48.38
  -2   3   5  662.44   42.22
  -2   3   5  638.60   42.14
  -2   3   6  530.20   40.76
  -2   3   6  487.50   33.88
  -2   3   6  544.24   34.12
  -2   3   7   92.64    7.70
  -2   3   7   81.12    6.88
  -2   3   7   82.31    7.09
  -2   3   8  293.20   19.28
  -2   3   8  315.73   20.40
  -2   3   8  262.56   19.31
  -2   3   8  255.00   19.07
  -2   3   8  278.33   19.45
  -2   3   8  287.36   19.20
  -2   3   9   -1.61    5.49
  -2   3   9    2.91    2.37
  -2   3   9    3.19    3.27
  -2   3   9    2.62    2.29
  -2   3   9    2.44    2.38
  -2   3   9    3.52    2.23
  -2   3   9    4.29    3.57
  -2   3   9    5.84    2.53
  -2   3   9    0.72    3.00
  -2   3  10  117.58   11.32
  -2   3  10  122.97   10.45
  -2   3  10  123.39   10.13
  -2   3  10  125.73   11.20
  -2   3  10  123.36   18.44
  -2   3  10  112.61   11.20
  -2   3  10  120.06   10.22
  -2   3  10  125.49    9.92
  -2   3  10  129.14   10.10
  -2   3  11  106.53   10.03
  -2   3  11   98.45    8.56
  -2   3  11   93.53    8.57
  -2   3  11  106.21   10.09
  -2   3  11   97.56    8.34
  -2   3  11   76.81   14.92
  -2   3  11   97.83    8.92
  -2   3  11  106.23    9.91
  -2   3  12    1.99    2.18
  -2   3  12    5.93    2.70
  -2   3  12    3.56    2.80
  -2   3  12    2.44    2.15
  -2   3  12    5.19    3.34
  -2   3  12    1.43    2.84
  -2   3  13   72.26    7.06
  -2   3  13   82.87    6.31
  -2   3  13   68.37    5.69
  -2   3  13   77.24    6.75
  -2   3  13   64.77    6.45
  -2   3  13   65.43    5.69
  -2   3  14   24.96    2.77
  -2   3  14   21.96    2.84
  -2   3  14   16.90    2.79
  -2   4   3    2.04    3.48
  -2   4   4 1175.85   77.38
  -2   4   4 1597.09   83.78
  -2   4   5 1211.07   80.98
  -2   4   5 1404.28   81.23
  -2   4   5 1206.52   86.44
  -2   4   6   18.24    4.08
  -2   4   6   23.19    3.55
  -2   4   6   24.98    7.24
  -2   4   6   16.32    3.26
  -2   4   7  419.05   34.29
  -2   4   7  375.98   25.85
  -2   4   7  369.40   25.23
  -2   4   7  362.50   25.06
  -2   4   7  393.95   26.00
  -2   4   8   24.50    3.50
  -2   4   8   35.24    4.02
  -2   4   8   25.94    4.09
  -2   4   8   21.58    3.33
  -2   4   8   26.43    3.87
  -2   4   8   27.26    4.58
  -2   4   8   32.79    4.09
  -2   4   8   26.49    4.72
  -2   4   8   31.50    9.01
  -2   4   9  635.39   42.49
  -2   4   9  631.14   40.91
  -2   4   9  601.75   41.07
  -2   4   9  660.55   41.95
  -2   4   9  686.13   41.04
  -2   4   9  592.46   51.93
  -2   4   9  636.31   41.32
  -2   4   9  576.36   40.61
  -2   4  10    6.44    2.87
  -2   4  10    3.90    2.79
  -2   4  10    3.88    2.70
  -2   4  10    5.64    2.52
  -2   4  10    3.75    3.01
  -2   4  10    4.82    2.80
  -2   4  11   47.62    5.35
  -2   4  11   49.91    5.78
  -2   4  11   49.49    6.31
  -2   4  11   47.27    5.41
  -2   4  11   42.48    5.39
  -2   4  11   27.67   10.32
  -2   4  11   44.89    5.18
  -2   4  12   20.95    3.81
  -2   4  12   21.52    3.43
  -2   4  12   20.99    3.32
  -2   4  12   21.89    4.66
  -2   4  12   19.92    4.39
  -2   4  12   17.55    3.50
  -2   4  12   20.18    4.54
  -2   4  13  141.85   10.28
  -2   4  13  157.29   11.33
  -2   4  13  137.13   11.38
  -2   4  13  139.87   11.47
  -2   4  13  142.31   10.31
  -2   4  13  122.37   10.35
  -2   4  14   21.97    2.84
  -2   4  14   17.41    2.19
  -2   4  14   15.69    2.79
  -2   5   1  626.80   41.26
  -2   5   2  626.89   42.17
  -2   5   3    9.74    3.79
  -2   5   4 1978.01  111.09
  -2   5   4 1639.51  105.46
  -2   5   5  113.87    9.18
  -2   5   5  140.17   14.35
  -2   5   5  121.74    9.26
  -2   5   6  424.97   32.44
  -2   5   6  366.24   25.27
  -2   5   6  371.85   25.30
  -2   5   7  104.53   13.94
  -2   5   7  108.65    8.03
  -2   5   7   90.08    8.10
  -2   5   7   80.52    7.87
  -2   5   7   91.50   10.23
  -2   5   7  104.73    7.83
  -2   5   8  253.24   18.71
  -2   5   8  260.58   18.85
  -2   5   8  261.19   27.33
  -2   5   8  245.21   18.51
  -2   5   8  302.99   19.46
  -2   5   8  289.38   20.01
  -2   5   8  277.73   18.94
  -2   5   8  278.55   19.11
  -2   5   8  269.78   19.81
  -2   5   9   19.88    8.39
  -2   5   9    8.63    2.51
  -2   5   9   12.67    4.10
  -2   5   9    9.60    2.97
  -2   5   9    8.24    2.73
  -2   5   9   13.22    2.95
  -2   5   9    8.56    2.56
  -2   5   9   12.96    3.10
  -2   5   9    7.22    3.91
  -2   5   9    9.08    2.90
  -2   5  10    2.38    2.59
  -2   5  10    6.85    4.40
  -2   5  10    2.11    2.37
  -2   5  10    1.59    2.03
  -2   5  10    1.85    6.30
  -2   5  10    0.45    3.84
  -2   5  10    6.86    2.85
  -2   5  10    6.18    2.84
  -2   5  11    0.67    2.71
  -2   5  11    0.47    3.83
  -2   5  11    1.08    2.84
  -2   5  11   -1.92    5.48
  -2   5  11    0.48    3.76
  -2   5  11    2.33    2.44
  -2   5  11   -0.61    2.50
  -2   5  11   -3.07    2.73
  -2   5  11   -0.81    2.37
  -2   5  12  163.58   12.28
  -2   5  12  174.89   13.21
  -2   5  12  158.23   12.32
  -2   5  12  146.18   12.96
  -2   5  12  169.18   12.33
  -2   5  13   20.44    3.09
  -2   5  13   24.87    3.98
  -2   5  13   27.05    3.37
  -2   5  13   26.42    3.88
  -2   5  13   20.12    3.38
  -2   5  14   31.52    3.90
  -2   5  14   25.81    3.51
  -2   5  14   23.48    3.33
  -2   5  14   35.65    3.12
  -2   6   1 1675.63  105.05
  -2   6   2  161.02   13.22
  -2   6   3 4220.26  263.68
  -2   6   4   21.03    2.83
  -2   6   4   25.88    5.57
  -2   6   4   23.23    2.92
  -2   6   5  238.14   16.06
  -2   6   5  220.53   15.93
  -2   6   5  241.92   21.02
  -2   6   6  101.23   13.91
  -2   6   6  120.74    9.81
  -2   6   6  135.62   10.03
  -2   6   6  126.39    9.58
  -2   6   7   67.68    6.76
  -2   6   7   83.26    7.18
  -2   6   7   56.17    6.57
  -2   6   7   69.64   11.75
  -2   6   7   74.33    6.50
  -2   6   7   69.48    6.53
  -2   6   7   86.69   11.29
  -2   6   7   61.69    6.22
  -2   6   8   29.68    4.92
  -2   6   8   38.69    9.58
  -2   6   8   44.05    5.41
  -2   6   8   37.32    4.24
  -2   6   8   40.06    4.68
  -2   6   8   43.18    5.02
  -2   6   8   34.81    5.19
  -2   6   9    1.62    5.51
  -2   6   9   10.59    3.53
  -2   6   9    6.29    2.52
  -2   6   9    5.96    2.49
  -2   6   9    7.52    2.96
  -2   6   9    4.78    3.23
  -2   6   9    7.22    2.83
  -2   6   9    2.47    2.51
  -2   6   9    2.89    2.68
  -2   6  10    7.55    3.24
  -2   6  10    3.84    2.44
  -2   6  10    7.28    6.51
  -2   6  10    4.61    2.68
  -2   6  10    5.69    2.40
  -2   6  10    5.73    3.93
  -2   6  10    2.19    2.60
  -2   6  10    8.66    3.31
  -2   6  10    4.48    3.62
  -2   6  10    2.91    2.55
  -2   6  11   26.01    4.24
  -2   6  11   27.97    4.46
  -2   6  11   40.56    6.24
  -2   6  11   17.29    8.49
  -2   6  11   36.06    4.68
  -2   6  11   37.14    5.10
  -2   6  11   32.69    6.10
  -2   6  11   29.08    4.45
  -2   6  12  147.50   11.69
  -2   6  12  151.73   11.62
  -2   6  12  152.53   12.13
  -2   6  12  169.60   11.89
  -2   6  12  136.04   13.20
  -2   6  12  150.20   12.14
  -2   6  12  159.15   13.73
  -2   6  13    3.04    2.23
  -2   6  13    1.13    2.98
  -2   6  13    3.08    1.89
  -2   6  13    4.05    2.29
  -2   6  13    4.19    2.18
  -2   6  13    1.67    2.19
  -2   6  14  159.16   10.12
  -2   6  14  143.30    9.80
  -2   6  15   52.86    4.25
  -2   7   3   31.88    5.01
  -2   7   4    1.25    1.41
  -2   7   4   -0.63    2.72
  -2   7   4    0.47    1.38
  -2   7   5  335.47   23.49
  -2   7   5  383.68   28.97
  -2   7   5  337.96   23.47
  -2   7   5  390.55   24.01
  -2   7   6   31.67    3.96
  -2   7   6   32.22    7.05
  -2   7   6   23.42    3.53
  -2   7   6   31.18    3.65
  -2   7   6   23.46    3.50
  -2   7   7  132.30   10.85
  -2   7   7  137.92   16.66
  -2   7   7  147.46   10.84
  -2   7   7  129.59   10.84
  -2   7   8   15.28    3.18
  -2   7   8   11.54    3.25
  -2   7   8    7.84    2.91
  -2   7   8   12.04    2.94
  -2   7   8   11.98    3.12
  -2   7   8    4.75    3.13
  -2   7   8    1.33    6.45
  -2   7   9  492.60   32.62
  -2   7   9  472.83   41.71
  -2   7   9  442.88   31.39
  -2   7   9  459.14   32.43
  -2   7   9  427.23   31.48
  -2   7   9  500.88   32.17
  -2   7   9  519.45   32.02
  -2   7  10   83.14   15.41
  -2   7  10  111.98    9.09
  -2   7  10  112.44   10.42
  -2   7  10   97.09    8.88
  -2   7  10  106.52    9.55
  -2   7  10   86.98    8.27
  -2   7  10  110.15    9.52
  -2   7  10   95.38    8.93
  -2   7  10  114.73   10.53
  -2   7  10  107.50    9.40
  -2   7  11 1034.83   58.92
  -2   7  11  978.59   58.04
  -2   7  11  843.46   57.67
  -2   7  11  913.92   58.05
  -2   7  11 1031.70   60.35
  -2   7  11  788.18   57.18
  -2   7  11  753.11   68.93
  -2   7  11  937.07   59.86
  -2   7  11  912.43   58.31
  -2   7  11  888.98   58.75
  -2   7  12   20.75    3.37
  -2   7  12   20.33    4.05
  -2   7  12   15.89    2.98
  -2   7  12   21.58    4.80
  -2   7  12   16.91    3.58
  -2   7  12   11.50    3.12
  -2   7  12   19.73    3.42
  -2   7  12   23.81    4.99
  -2   7  13  157.42   14.11
  -2   7  13  182.81   12.85
  -2   7  13  182.40   12.68
  -2   7  13  185.59   13.10
  -2   7  13  173.62   13.47
  -2   7  13  167.48   12.59
  -2   7  14   44.96    4.07
  -2   7  14   51.60    4.45
  -2   7  14   36.07    4.80
  -2   7  14   46.81    3.75
  -2   7  15    2.88    1.21
  -2   7  15    7.25    1.52
  -2   8  -1  136.58   10.28
  -2   8   0   72.54    6.40
  -2   8   1  198.71   14.33
  -2   8   2  920.22   58.68
  -2   8   3  203.83   14.77
  -2   8   4  685.68   45.65
  -2   8   4  723.63   45.38
  -2   8   5  208.93   14.58
  -2   8   5  194.46   18.19
  -2   8   5  193.46   14.18
  -2   8   6   71.26   10.12
  -2   8   6   62.41    5.79
  -2   8   6   59.18    5.67
  -2   8   6   53.85    5.51
  -2   8   6   59.25    5.87
  -2   8   7    2.23    2.32
  -2   8   7    8.81    5.69
  -2   8   7    3.75    2.18
  -2   8   7    2.88    2.21
  -2   8   7    2.99    2.32
  -2   8   8  380.49   26.59
  -2   8   8  370.25   34.08
  -2   8   8  404.58   35.52
  -2   8   8  379.58   26.58
  -2   8   8  373.76   26.49
  -2   8   8  402.07   26.53
  -2   8   8  391.05   26.82
  -2   8   9   97.66    8.94
  -2   8   9  103.50    8.79
  -2   8   9   98.41    9.02
  -2   8   9   74.25    8.16
  -2   8   9   91.47    8.71
  -2   8   9   67.13   13.29
  -2   8   9   92.06    8.55
  -2   8  10 1129.47   74.76
  -2   8  10 1119.89   75.28
  -2   8  10 1182.10   74.73
  -2   8  10  992.61   84.78
  -2   8  10 1361.97   74.70
  -2   8  10 1111.42   75.24
  -2   8  10 1103.14   74.36
  -2   8  10 1195.64   74.98
  -2   8  11  161.84   13.62
  -2   8  11  189.83   14.72
  -2   8  11  197.60   14.93
  -2   8  11  173.95   13.69
  -2   8  11  183.19   13.53
  -2   8  11  149.85   12.60
  -2   8  11  193.18   13.35
  -2   8  11  176.13   13.64
  -2   8  12   91.06    7.92
  -2   8  12   86.14    7.54
  -2   8  12   93.57    8.47
  -2   8  12   84.54    7.60
  -2   8  12   73.69    8.59
  -2   8  12   98.19    8.31
  -2   8  13   70.06    6.65
  -2   8  13   60.29    5.79
  -2   8  13   71.50    6.27
  -2   8  13   70.23    7.26
  -2   8  13   62.78    6.18
  -2   8  13   67.41    5.88
  -2   8  14    9.05    2.64
  -2   8  14   11.27    2.01
  -2   8  14   11.14    1.95
  -2   8  15   29.26    2.68
  -2   9  -1 1155.44   73.08
  -2   9   0   10.48    2.53
  -2   9   1  612.01   40.06
  -2   9   2   48.81    5.34
  -2   9   3   18.67    3.19
  -2   9   3   19.30    2.83
  -2   9   4   24.18    3.53
  -2   9   4   24.55    3.75
  -2   9   5  533.94   33.37
  -2   9   5  476.57   32.88
  -2   9   6   56.98    5.91
  -2   9   6   51.42    5.44
  -2   9   7  249.65   16.58
  -2   9   7  205.27   15.65
  -2   9   7  181.60   20.81
  -2   9   7  204.30   15.65
  -2   9   7  232.61   16.08
  -2   9   8    3.00    2.26
  -2   9   8    1.58    2.78
  -2   9   8    3.65    5.07
  -2   9   8    2.40    2.31
  -2   9   8    5.18    4.56
  -2   9   8    2.07    2.41
  -2   9   9   32.74    4.70
  -2   9   9   25.49    4.54
  -2   9   9   32.09    4.81
  -2   9   9   19.00    7.06
  -2   9   9   27.75    4.48
  -2   9   9   23.91    4.37
  -2   9  10  275.15   19.66
  -2   9  10  269.50   19.87
  -2   9  10  241.31   19.73
  -2   9  10  269.80   19.74
  -2   9  10  205.86   25.78
  -2   9  10  277.43   20.21
  -2   9  10  277.71   20.03
  -2   9  10  283.39   19.98
  -2   9  10  307.09   19.77
  -2   9  11   -0.91    2.86
  -2   9  11   -0.62    2.44
  -2   9  11   -0.37    2.88
  -2   9  11   -1.18    2.67
  -2   9  11    0.48    2.52
  -2   9  11   -1.81    3.24
  -2   9  12  432.47   34.53
  -2   9  12  553.18   34.35
  -2   9  12  535.34   33.73
  -2   9  12  571.64   34.68
  -2   9  12  498.46   34.10
  -2   9  12  503.78   34.37
  -2   9  13   26.38    3.58
  -2   9  13   21.10    3.58
  -2   9  13   32.10    3.47
  -2   9  13   17.48    3.84
  -2   9  13   24.04    3.14
  -2   9  13   26.56    3.63
  -2   9  14    5.88    1.55
  -2   9  14   11.73    1.83
  -2   9  14   12.00    2.12
  -2   9  15   28.36    2.59
  -2  10   0  136.15   10.80
  -2  10   1  235.50   17.19
  -2  10   2   -0.60    2.24
  -2  10   3  143.08   10.84
  -2  10   3  116.40    9.50
  -2  10   4   15.82    3.31
  -2  10   4   13.15    2.69
  -2  10   5   29.49    3.96
  -2  10   5   23.51    3.57
  -2  10   6   48.12    5.25
  -2  10   6   47.69    5.43
  -2  10   7  272.71   30.54
  -2  10   7  222.26   16.99
  -2  10   7  243.13   17.47
  -2  10   8    1.31    2.50
  -2  10   8    1.83    2.33
  -2  10   8   -1.98    7.96
  -2  10   9  176.60   13.67
  -2  10   9  161.95   13.26
  -2  10   9  177.40   13.41
  -2  10   9  157.56   12.98
  -2  10   9  171.30   13.21
  -2  10  10   17.32    3.83
  -2  10  10   15.27    3.01
  -2  10  10   13.23    3.56
  -2  10  10    8.58    3.16
  -2  10  10    8.42    2.87
  -2  10  11  291.49   20.75
  -2  10  11  308.63   20.16
  -2  10  11  266.71   20.50
  -2  10  11  306.22   20.80
  -2  10  11  270.59   20.08
  -2  10  11  296.39   20.71
  -2  10  12  154.59   11.32
  -2  10  12  148.00   10.55
  -2  10  12  110.40   10.78
  -2  10  12  141.53   10.84
  -2  10  12  148.89   11.12
  -2  10  13   -0.20    2.04
  -2  10  13   -0.18    1.68
  -2  10  13   -0.98    1.82
  -2  10  13    0.66    1.46
  -2  10  13    1.18    1.97
  -2  10  13    2.01    2.01
  -2  10  14   13.79    1.97
  -2  10  14   13.71    1.76
  -2  11   1    4.47    2.26
  -2  11   2  157.83   12.63
  -2  11   3   25.55    4.26
  -2  11   4   55.26    5.47
  -2  11   4   56.40    6.28
  -2  11   5  146.08   11.62
  -2  11   5  150.23   11.48
  -2  11   6  587.09   38.67
  -2  11   6  588.92   38.93
  -2  11   7   11.36    3.29
  -2  11   7   19.45    3.42
  -2  11   7    6.47    6.62
  -2  11   8   46.15    5.78
  -2  11   8   45.97    5.52
  -2  11   8   44.96    5.91
  -2  11   8   54.47   12.68
  -2  11   9   64.39    6.00
  -2  11   9   81.13    7.33
  -2  11   9   78.97    7.71
  -2  11   9   63.24    6.92
  -2  11  10    8.98    2.21
  -2  11  10   10.48    3.63
  -2  11  10   11.63    3.31
  -2  11  10   10.05    3.06
  -2  11  11  203.88   13.97
  -2  11  11  170.74   13.40
  -2  11  11  208.28   14.75
  -2  11  11  195.99   14.58
  -2  11  12   29.51    3.53
  -2  11  12   35.62    3.79
  -2  11  12   34.25    4.27
  -2  11  12   40.09    4.50
  -2  11  13   41.39    4.20
  -2  11  13   43.35    3.76
  -2  11  14   18.45    2.38
  -2  11  14   19.67    2.45
  -2  12   4   35.76    4.10
  -2  12   5  453.27   30.16
  -2  12   6   61.34   14.43
  -2  12   6   44.25    5.10
  -2  12   7   18.92    3.50
  -2  12   7   12.92    7.75
  -2  12   7   12.55    3.79
  -2  12   8  163.55   11.90
  -2  12   8  166.42   22.30
  -2  12   8  127.50   11.80
  -2  12   9   -1.31    2.83
  -2  12   9    1.42    2.36
  -2  12   9   -2.57    2.65
  -2  12  10  104.36    9.11
  -2  12  10   99.79    9.41
  -2  12  11   43.21    5.07
  -2  12  11   38.38    4.70
  -2  12  11   41.76    4.40
  -2  12  12    6.64    1.88
  -2  12  12    6.91    2.37
  -2  12  12    7.19    2.29
  -2  12  13    5.37    1.65
  -2  12  13    5.16    1.25
  -2  13   5   83.44    7.08
  -2  13   6  156.26   11.79
  -2  13   7  487.56   31.59
  -2  13   7  446.29   30.75
  -2  13   8    4.62    2.91
  -2  13   8    1.00    2.30
  -2  13   9   57.08    6.28
  -2  13   9   59.96    5.79
  -2  13   9   56.17    5.81
  -2  13  10   22.60    3.48
  -2  13  10   17.15    3.17
  -2  13  10   18.55    3.18
  -2  13  11   40.67    4.44
  -2  13  11   34.73    3.70
  -2  13  11   34.69    4.18
  -2  13  12   21.32    2.74
  -2  13  12   19.01    2.77
  -2  13  12   15.84    2.59
  -2  13  12   11.44    1.86
  -2  13  13  204.58   14.56
  -2  13  13  233.14   14.60
  -2  14   3   54.38    5.13
  -2  14   4  119.99    9.47
  -2  14   5   12.83    2.90
  -2  14   6  265.76   18.47
  -2  14   6  286.91   19.38
  -2  14   7   29.93    3.61
  -2  14   7   35.87    4.45
  -2  14   8   16.87    2.72
  -2  14   8   15.74    3.17
  -2  14   8    8.74    2.63
  -2  14   9  103.51    8.39
  -2  14   9   97.06    8.17
  -2  14   9  118.75    8.52
  -2  14   9  111.35    9.00
  -2  14  10   94.83    7.45
  -2  14  10   87.75    7.33
  -2  14  10   91.66    7.76
  -2  14  10   96.44    7.13
  -2  14  11    4.84    1.84
  -2  14  11    2.87    1.15
  -2  14  11    5.56    1.86
  -2  14  12   12.93    1.95
  -2  14  12   14.22    2.14
  -2  14  12   16.24    2.08
  -2  15   4   18.83    2.47
  -2  15   5    3.62    1.80
  -2  15   6  156.66   11.43
  -2  15   7    0.34    1.20
  -2  15   7   -0.98    1.94
  -2  15   8   69.19    5.50
  -2  15   8   52.41    4.65
  -2  15   8   63.81    4.70
  -2  15   9   18.20    2.30
  -2  15   9   17.77    2.26
  -2  15   9   15.16    2.55
  -2  15   9   14.35    2.03
  -2  15  10   28.25    2.80
  -2  15  10   27.72    2.78
  -2  15  10   28.91    3.25
  -2  15  11   15.93    1.80
  -2  15  11   18.04    1.94
  -2  16   6    8.00    1.44
  -2  16   7   23.18    2.50
  -2  16   8   34.53    3.27
  -2  16   9  208.37   13.78
  -1 -16 -11   12.49    1.93
  -1 -16 -10    9.63    1.94
  -1 -16  -8  172.46   12.16
  -1 -16  -7   17.59    2.15
  -1 -16  -7   17.87    2.51
  -1 -16  -6  167.04   12.00
  -1 -16  -6  191.28   12.40
  -1 -16  -5   48.51    4.41
  -1 -16  -4   10.10    2.01
  -1 -16  -3    1.33    1.28
  -1 -16  -2    0.34    0.77
  -1 -15 -12  117.64    8.70
  -1 -15 -11   61.06    5.66
  -1 -15 -10   90.83    7.74
  -1 -15  -8    1.67    2.03
  -1 -15  -7   78.61    7.13
  -1 -15  -7   96.39    7.77
  -1 -15  -6   64.63    6.10
  -1 -15  -6   62.94    5.94
  -1 -15  -5    2.82    1.65
  -1 -15  -5    2.39    2.19
  -1 -15  -4   35.86    3.95
  -1 -15  -4   37.17    3.92
  -1 -15  -4   41.88    4.69
  -1 -15  -3    0.65    2.13
  -1 -15  -3    0.72    1.51
  -1 -15  -3   -0.55    1.72
  -1 -15  -2    7.38    2.01
  -1 -15  -2   10.67    2.14
  -1 -15  -2    9.44    2.24
  -1 -15  -1  175.85   12.19
  -1 -15  -1  176.50   12.29
  -1 -15   0   35.57    3.15
  -1 -15   0   34.06    3.07
  -1 -15   0   33.58    3.13
  -1 -14 -13   51.44    4.53
  -1 -14 -12   75.99    6.70
  -1 -14 -11    3.95    2.25
  -1 -14  -7  103.62    8.83
  -1 -14  -6    2.05    2.32
  -1 -14  -5  186.77   13.41
  -1 -14  -5  152.96   12.41
  -1 -14  -4   57.55    5.92
  -1 -14  -4   47.59    5.23
  -1 -14  -4   66.63    6.49
  -1 -14  -3    0.57    2.14
  -1 -14  -3    3.60    2.68
  -1 -14  -2  118.16    9.30
  -1 -14  -2  120.39    9.41
  -1 -14  -2   92.87    8.17
  -1 -14  -1  146.28   10.97
  -1 -14  -1  157.13   11.80
  -1 -14   0    0.98    1.78
  -1 -14   0    0.96    1.40
  -1 -14   0    0.86    1.88
  -1 -14   1  178.17   13.09
  -1 -14   1  205.86   13.35
  -1 -14   1  206.31   13.64
  -1 -14   2   11.04    1.66
  -1 -14   2    8.35    1.47
  -1 -13 -13   43.75    4.39
  -1 -13 -12   -0.72    1.93
  -1 -13  -7   51.78    5.73
  -1 -13  -7   58.28   10.04
  -1 -13  -6   88.20   15.01
  -1 -13  -6  104.58    9.21
  -1 -13  -6   83.76   12.75
  -1 -13  -6  119.83   16.51
  -1 -13  -5  219.97   17.35
  -1 -13  -5  253.48   26.79
  -1 -13  -5  208.82   23.51
  -1 -13  -5  243.01   17.83
  -1 -13  -4    2.67    4.78
  -1 -13  -4    3.87    2.87
  -1 -13  -4    3.76    2.46
  -1 -13  -4   10.59    5.88
  -1 -13  -4    4.66    4.11
  -1 -13  -3   80.20   13.97
  -1 -13  -3   71.08    7.75
  -1 -13  -3   79.28    7.83
  -1 -13  -2  195.95   15.19
  -1 -13  -2  177.98   14.28
  -1 -13  -2  208.08   15.35
  -1 -13  -1   35.71    5.00
  -1 -13  -1   31.03    4.51
  -1 -13   0   60.55    6.44
  -1 -13   0   54.33    5.83
  -1 -13   0   54.24    6.00
  -1 -13   1  171.41   12.81
  -1 -13   1  165.75   12.39
  -1 -13   1  158.21   12.35
  -1 -13   2    1.71    1.70
  -1 -13   2    1.70    1.79
  -1 -13   2    4.17    1.60
  -1 -13   3   83.37    6.60
  -1 -13   3   86.19    6.58
  -1 -12 -13   41.82    4.38
  -1 -12 -12  114.19    9.59
  -1 -12 -10    9.83    5.49
  -1 -12  -9  131.17   16.51
  -1 -12  -8  158.82   18.01
  -1 -12  -7    7.27    4.08
  -1 -12  -7    8.14    5.09
  -1 -12  -7   11.91    3.00
  -1 -12  -6  283.20   19.38
  -1 -12  -6  285.28   28.33
  -1 -12  -6  228.19   24.49
  -1 -12  -6  226.69   23.12
  -1 -12  -5   -1.54    4.08
  -1 -12  -5    6.39    4.37
  -1 -12  -5    6.09    2.67
  -1 -12  -5    7.27    3.00
  -1 -12  -4   -1.46    4.98
  -1 -12  -4   -1.36    3.89
  -1 -12  -4   -0.36    2.65
  -1 -12  -4    1.08    2.65
  -1 -12  -3    1.91    2.63
  -1 -12  -3    1.37    3.62
  -1 -12  -3    5.54    3.31
  -1 -12  -3    4.28    4.06
  -1 -12  -3    0.30    2.15
  -1 -12  -2  143.09   12.29
  -1 -12  -2  153.51   12.72
  -1 -12  -2  142.21   19.41
  -1 -12  -2  140.55   18.65
  -1 -12  -2  135.35   11.73
  -1 -12  -2  148.85   18.05
  -1 -12  -1   66.08   12.89
  -1 -12  -1   60.55   12.07
  -1 -12  -1   49.52   10.58
  -1 -12  -1   64.55    6.90
  -1 -12   0  475.41   30.60
  -1 -12   0  480.32   30.49
  -1 -12   0  390.06   29.34
  -1 -12   1   21.60    3.67
  -1 -12   1   35.73    4.70
  -1 -12   1   25.48    4.73
  -1 -12   1   26.18    4.41
  -1 -12   2   94.05    7.93
  -1 -12   2   83.70    7.69
  -1 -12   2   87.60    8.12
  -1 -12   3   53.97    5.11
  -1 -12   3   55.35    5.47
  -1 -12   3   66.18    5.99
  -1 -12   4    5.41    1.91
  -1 -12   4    7.90    1.81
  -1 -12   4    4.37    1.89
  -1 -12   5   34.39    3.11
  -1 -11 -10   77.88   12.60
  -1 -11  -9  161.61   19.26
  -1 -11  -8   -1.15    4.28
  -1 -11  -7   25.37    3.91
  -1 -11  -7   33.43    7.19
  -1 -11  -7   41.26    8.55
  -1 -11  -7   24.04    7.53
  -1 -11  -6  185.89   13.70
  -1 -11  -6  142.68   17.83
  -1 -11  -6  173.83   18.11
  -1 -11  -5  124.38   10.04
  -1 -11  -5   89.89   12.15
  -1 -11  -5   78.68   13.13
  -1 -11  -5  120.08    9.92
  -1 -11  -4  178.60   20.51
  -1 -11  -4  173.91   14.38
  -1 -11  -4  215.81   24.09
  -1 -11  -4  192.29   14.76
  -1 -11  -3  281.80   29.02
  -1 -11  -3  371.76   31.67
  -1 -11  -3  320.21   22.03
  -1 -11  -3  293.67   22.34
  -1 -11  -2  134.74   18.80
  -1 -11  -2  151.41   12.69
  -1 -11  -2  189.62   20.15
  -1 -11  -2  153.96   13.06
  -1 -11  -2  163.67   12.96
  -1 -11  -1  111.49   16.41
  -1 -11  -1  103.17    9.79
  -1 -11  -1  112.58    9.85
  -1 -11  -1  105.57   14.94
  -1 -11   0   35.73    8.81
  -1 -11   0   44.90    5.91
  -1 -11   0   42.81   10.63
  -1 -11   0   45.44    5.46
  -1 -11   0   47.55   11.00
  -1 -11   0   44.36    5.82
  -1 -11   1    5.62    2.96
  -1 -11   1    6.42    3.09
  -1 -11   1    6.30    2.99
  -1 -11   1    4.84    2.94
  -1 -11   1    2.99    4.85
  -1 -11   1    7.27    5.06
  -1 -11   2  119.74   10.75
  -1 -11   2  118.16   10.36
  -1 -11   2  127.97   10.45
  -1 -11   2  118.12   10.46
  -1 -11   3    5.53    2.76
  -1 -11   3    8.42    3.05
  -1 -11   3    6.80    2.49
  -1 -11   3    5.66    3.07
  -1 -11   4  131.52   10.21
  -1 -11   4  119.61    9.97
  -1 -11   4  114.10    9.87
  -1 -11   5   53.73    5.02
  -1 -11   5   53.34    5.30
  -1 -11   5   53.14    5.24
  -1 -11   6   18.97    2.28
  -1 -11   6   18.67    2.37
  -1 -10 -12   52.71   10.67
  -1 -10 -11   -1.31    5.09
  -1 -10  -9  111.54   15.19
  -1 -10  -8   -1.12    3.63
  -1 -10  -7  263.94   24.60
  -1 -10  -7  342.29   27.64
  -1 -10  -6  217.80   16.42
  -1 -10  -6  246.62   22.12
  -1 -10  -6  255.39   22.28
  -1 -10  -5   76.21    7.35
  -1 -10  -5   79.91   11.57
  -1 -10  -5   77.44   10.56
  -1 -10  -4  661.58   51.61
  -1 -10  -4  684.30   44.55
  -1 -10  -4  674.07   48.28
  -1 -10  -3  106.05   14.33
  -1 -10  -3  126.04   17.10
  -1 -10  -3  100.36    8.76
  -1 -10  -3   83.99    8.43
  -1 -10  -2  363.04   24.99
  -1 -10  -2  347.74   24.98
  -1 -10  -2  349.23   24.87
  -1 -10  -2  336.27   31.81
  -1 -10  -2  439.07   34.13
  -1 -10  -1  402.96   32.39
  -1 -10  -1  302.66   31.65
  -1 -10  -1  352.33   24.82
  -1 -10  -1  347.36   24.57
  -1 -10   0  192.02   15.25
  -1 -10   0  183.69   22.78
  -1 -10   0  211.02   21.28
  -1 -10   1    3.26    2.68
  -1 -10   1    2.68    2.56
  -1 -10   1    2.38    3.63
  -1 -10   2   11.43    3.42
  -1 -10   2   12.75    3.69
  -1 -10   2    7.68    6.21
  -1 -10   2   19.22    6.23
  -1 -10   2    5.93    2.99
  -1 -10   2    4.35    4.45
  -1 -10   3   22.85    4.40
  -1 -10   3    8.65    6.30
  -1 -10   3   14.75    3.33
  -1 -10   3   21.53    4.54
  -1 -10   3   17.94    3.29
  -1 -10   3   16.29    3.66
  -1 -10   4   60.24    6.13
  -1 -10   4   74.51    7.27
  -1 -10   4   51.51    5.63
  -1 -10   4   69.70    7.21
  -1 -10   4   63.36    6.19
  -1 -10   5   43.66    5.46
  -1 -10   5   40.82    4.63
  -1 -10   5   49.85    5.32
  -1 -10   6   36.76    4.27
  -1 -10   6   30.09    3.57
  -1 -10   6   34.60    4.19
  -1 -10   7  145.83    9.29
  -1 -10   7  133.79    8.99
  -1  -9 -12   57.79   11.53
  -1  -9 -11   -1.29    5.03
  -1  -9 -10  379.11   33.83
  -1  -9  -8  180.60   19.70
  -1  -9  -7   43.77    7.43
  -1  -9  -7   69.16   10.13
  -1  -9  -6   90.35    7.55
  -1  -9  -6   85.04   11.28
  -1  -9  -6   89.53   11.27
  -1  -9  -5 1528.20   96.57
  -1  -9  -5 1438.28   91.02
  -1  -9  -5 1389.27   96.95
  -1  -9  -4  472.13   34.66
  -1  -9  -4  460.83   36.59
  -1  -9  -4  465.50   30.93
  -1  -9  -4  458.57   30.80
  -1  -9  -3 1253.79   82.88
  -1  -9  -3 1287.16   79.94
  -1  -9  -3 1210.97   86.54
  -1  -9  -3 1249.60   79.83
  -1  -9  -2  404.86   32.51
  -1  -9  -2  482.87   31.71
  -1  -9  -2  427.72   37.73
  -1  -9  -2  497.24   31.64
  -1  -9  -1    1.18    4.75
  -1  -9  -1   -1.08    4.81
  -1  -9  -1    1.62    2.53
  -1  -9  -1    0.86    2.16
  -1  -9   0   18.01    4.44
  -1  -9   0   11.58    6.43
  -1  -9   0   15.90    5.57
  -1  -9   0   17.34    3.59
  -1  -9   1   37.27    6.64
  -1  -9   1   36.31    5.07
  -1  -9   1   41.29    8.43
  -1  -9   1   38.70    5.17
  -1  -9   2   90.60   11.91
  -1  -9   2   90.84   13.66
  -1  -9   2  116.91    9.39
  -1  -9   2  110.45    9.70
  -1  -9   2  103.50   15.82
  -1  -9   2  104.34    9.52
  -1  -9   3  100.17    8.53
  -1  -9   3   94.67    8.60
  -1  -9   3   91.06   13.96
  -1  -9   3   95.08   15.42
  -1  -9   3   62.57   11.79
  -1  -9   3   85.95    8.43
  -1  -9   4  349.21   23.52
  -1  -9   4  327.08   23.66
  -1  -9   4  352.98   24.67
  -1  -9   4  322.28   23.18
  -1  -9   5   27.87    5.04
  -1  -9   5   32.30    4.44
  -1  -9   5   21.34    3.65
  -1  -9   6  170.07   13.52
  -1  -9   6  172.24   13.51
  -1  -9   6  196.02   14.53
  -1  -9   6  192.69   14.13
  -1  -9   7   61.05    5.77
  -1  -9   7   68.96    6.27
  -1  -9   7   54.84    5.50
  -1  -9   8   25.11    3.01
  -1  -9   8   29.13    2.94
  -1  -9   8   20.81    2.39
  -1  -8 -12   18.71    6.94
  -1  -8 -11    1.26    4.49
  -1  -8 -10    1.20    4.84
  -1  -8  -9   24.57    6.65
  -1  -8  -7   29.58    5.35
  -1  -8  -7   41.17    7.71
  -1  -8  -6 1370.63   84.85
  -1  -8  -6 1159.18   82.35
  -1  -8  -5  512.36   40.08
  -1  -8  -5  597.09   40.94
  -1  -8  -4  142.93   14.22
  -1  -8  -4  161.39   15.75
  -1  -8  -3  284.10   25.02
  -1  -8  -3  307.54   23.33
  -1  -8  -2   61.00    7.75
  -1  -8  -2   73.88    7.89
  -1  -8  -2   77.80    6.93
  -1  -8  -2   95.55   11.78
  -1  -8  -2   84.10    7.02
  -1  -8  -1  103.78   12.88
  -1  -8  -1   83.98   12.05
  -1  -8  -1   92.73    9.47
  -1  -8  -1   92.56    7.94
  -1  -8   0  178.87   19.67
  -1  -8   0  193.04   13.84
  -1  -8   0  179.25   16.14
  -1  -8   0  172.24   13.71
  -1  -8   0  221.33   19.74
  -1  -8   1   21.97    6.12
  -1  -8   1   19.67    3.53
  -1  -8   1   18.59    4.97
  -1  -8   1   19.60    3.37
  -1  -8   1   21.83    3.65
  -1  -8   2   -1.32    4.73
  -1  -8   2    2.77    1.97
  -1  -8   2    5.17    4.32
  -1  -8   2    4.05    2.78
  -1  -8   2    4.19    3.26
  -1  -8   2    4.95    2.55
  -1  -8   3  183.20   13.85
  -1  -8   3  176.13   21.26
  -1  -8   3  196.94   14.22
  -1  -8   3  170.80   17.95
  -1  -8   3  133.54   18.24
  -1  -8   3  179.40   13.91
  -1  -8   4  335.40   24.12
  -1  -8   4  325.15   31.00
  -1  -8   4  321.00   32.50
  -1  -8   4  368.82   24.87
  -1  -8   4  361.31   24.43
  -1  -8   5  141.94   10.80
  -1  -8   5  114.54   10.00
  -1  -8   5  147.21   11.66
  -1  -8   6  108.80   10.21
  -1  -8   6   87.46    8.23
  -1  -8   6  112.98    9.68
  -1  -8   6  123.70   10.12
  -1  -8   7    5.64    3.10
  -1  -8   7    2.04    1.82
  -1  -8   7    2.30    2.28
  -1  -8   7    2.32    2.36
  -1  -8   8  151.71   11.35
  -1  -8   8  147.15   11.13
  -1  -8   8  144.52   10.82
  -1  -8   9    4.73    1.45
  -1  -8   9    3.29    1.34
  -1  -7 -12   -1.19    4.25
  -1  -7 -11  391.31   34.18
  -1  -7 -10    1.15    4.27
  -1  -7  -9  809.92   59.17
  -1  -7  -8   42.98    8.33
  -1  -7  -7    0.48    2.01
  -1  -7  -6  148.14   13.60
  -1  -7  -5    1.99    2.86
  -1  -7  -5    1.77    2.85
  -1  -7  -4  294.11   23.61
  -1  -7  -4  298.28   23.50
  -1  -7  -3  491.34   37.20
  -1  -7  -3  519.40   35.92
  -1  -7  -2    3.72    2.53
  -1  -7  -2    4.32    3.64
  -1  -7  -1  274.69   23.51
  -1  -7  -1  270.34   20.55
  -1  -7  -1  247.60   19.40
  -1  -7   0  186.34   17.08
  -1  -7   0  158.60   15.58
  -1  -7   1   47.47    5.01
  -1  -7   1   52.51    8.44
  -1  -7   1   47.95    5.00
  -1  -7   1   41.62    4.77
  -1  -7   1   44.95    6.99
  -1  -7   2  481.80   32.27
  -1  -7   2  464.01   39.41
  -1  -7   2  489.44   32.38
  -1  -7   2  487.02   36.71
  -1  -7   2  508.04   38.08
  -1  -7   3  216.07   23.43
  -1  -7   3  231.41   16.86
  -1  -7   3  253.85   22.10
  -1  -7   3  236.86   16.86
  -1  -7   3  208.83   22.07
  -1  -7   4  121.77   14.73
  -1  -7   4  128.48   10.39
  -1  -7   4  109.03   14.81
  -1  -7   4  119.35   16.64
  -1  -7   4  119.55   10.03
  -1  -7   4  123.92   10.63
  -1  -7   4  123.88   10.22
  -1  -7   5  173.24   13.26
  -1  -7   5  163.50   12.26
  -1  -7   5  173.04   12.65
  -1  -7   6  118.35    9.87
  -1  -7   6  124.30   10.99
  -1  -7   6  122.60   10.34
  -1  -7   7   55.26    5.58
  -1  -7   7   70.94    7.22
  -1  -7   7   73.95    7.36
  -1  -7   8  178.66   13.68
  -1  -7   8  172.36   13.27
  -1  -7   9    3.02    1.50
  -1  -7   9    1.93    1.98
  -1  -7   9    4.54    2.16
  -1  -7   9    1.78    2.07
  -1  -7  10   58.06    4.72
  -1  -6 -12   47.59    9.00
  -1  -6 -11   11.28    5.86
  -1  -6 -10  140.16   16.94
  -1  -6  -9  453.07   36.37
  -1  -6  -8   34.91    7.77
  -1  -6  -7  196.08   15.26
  -1  -6  -7  194.50   18.55
  -1  -6  -6  301.79   22.39
  -1  -6  -5  179.15   15.02
  -1  -6  -4    5.80    3.62
  -1  -6  -4    8.84    3.16
  -1  -6  -3   77.07    9.13
  -1  -6  -3   84.71    8.74
  -1  -6  -2   93.74   10.90
  -1  -6  -2  118.89   10.19
  -1  -6  -1  310.24   25.95
  -1  -6  -1  387.54   24.53
  -1  -6  -1  318.37   23.25
  -1  -6   0  165.40   12.64
  -1  -6   0  183.54   15.24
  -1  -6   0  163.04   14.94
  -1  -6   1    9.76    4.84
  -1  -6   1    8.06    3.65
  -1  -6   2  593.01   42.03
  -1  -6   2  563.86   42.35
  -1  -6   2  594.23   44.45
  -1  -6   3    2.10    4.39
  -1  -6   3    4.43    4.06
  -1  -6   3    5.27    2.02
  -1  -6   3    4.96    4.28
  -1  -6   3    4.32    2.33
  -1  -6   3    5.55    2.16
  -1  -6   4  347.64   34.28
  -1  -6   4  473.52   36.41
  -1  -6   4  463.64   29.81
  -1  -6   4  415.81   36.71
  -1  -6   4  439.68   29.60
  -1  -6   4  460.68   29.87
  -1  -6   5   97.69    8.42
  -1  -6   5   91.94    8.05
  -1  -6   5  104.51    8.80
  -1  -6   5   95.06    9.20
  -1  -6   6    3.23    2.10
  -1  -6   6    1.56    3.09
  -1  -6   6    5.68    2.78
  -1  -6   6    1.57    2.10
  -1  -6   7  381.53   25.60
  -1  -6   7  388.49   24.53
  -1  -6   7  311.29   24.43
  -1  -6   7  358.87   23.89
  -1  -6   7  383.77   24.06
  -1  -6   7  306.47   23.45
  -1  -6   8    7.20    3.41
  -1  -6   8    9.04    3.65
  -1  -6   8   10.75    2.57
  -1  -6   8    7.77    2.77
  -1  -6   9   59.81    5.53
  -1  -6   9   67.94    6.52
  -1  -6   9   46.93    5.83
  -1  -6   9   53.40    4.93
  -1  -6  10   49.42    4.53
  -1  -6  10   40.25    4.56
  -1  -5 -11   35.45    8.00
  -1  -5 -10 1156.78   80.47
  -1  -5  -9  307.59   26.86
  -1  -5  -8   25.99    6.33
  -1  -5  -7 1449.27   95.92
  -1  -5  -6    3.80    2.12
  -1  -5  -5  609.48   40.68
  -1  -5  -4  367.68   25.99
  -1  -5  -3    1.20    2.23
  -1  -5  -2  222.46   17.51
  -1  -5  -2  220.61   16.89
  -1  -5  -1  192.55   16.20
  -1  -5  -1  196.42   14.33
  -1  -5   0    7.91    1.80
  -1  -5   0   17.03    3.54
  -1  -5   0   12.94    4.29
  -1  -5   0   17.74    4.86
  -1  -5   1  799.17   48.40
  -1  -5   1  621.95   46.11
  -1  -5   2  182.21   17.17
  -1  -5   2  193.63   18.62
  -1  -5   3  359.86   28.40
  -1  -5   3  341.85   27.91
  -1  -5   3  362.37   29.46
  -1  -5   4  129.98   14.36
  -1  -5   4  114.32    9.04
  -1  -5   4  121.01    9.62
  -1  -5   4  127.34    9.60
  -1  -5   4  106.07   13.53
  -1  -5   4  133.24    9.68
  -1  -5   4  120.33   14.73
  -1  -5   5  160.55   12.25
  -1  -5   5  170.71   11.98
  -1  -5   5  161.90   12.33
  -1  -5   5  162.36   12.59
  -1  -5   5  194.10   19.07
  -1  -5   5  153.64   16.29
  -1  -5   5  162.87   12.36
  -1  -5   6  109.89    8.80
  -1  -5   6  118.73   10.47
  -1  -5   6  106.31    9.13
  -1  -5   6  125.85    9.49
  -1  -5   6  109.89    9.32
  -1  -5   6  108.20    9.18
  -1  -5   6   99.96    8.92
  -1  -5   7   44.39    4.87
  -1  -5   7   39.35    5.16
  -1  -5   7   48.31    5.27
  -1  -5   7   41.78    5.97
  -1  -5   7   44.46    5.21
  -1  -5   7   43.56    5.14
  -1  -5   7   40.42    4.65
  -1  -5   8    0.83    2.99
  -1  -5   8    0.55    2.39
  -1  -5   8   -0.27    2.36
  -1  -5   8    1.59    2.18
  -1  -5   8    1.99    3.18
  -1  -5   9  146.87   12.18
  -1  -5   9  134.03   10.92
  -1  -5   9  144.91   12.08
  -1  -5   9  155.73   11.15
  -1  -5   9  134.35   11.12
  -1  -5  10   97.32    7.32
  -1  -5  10   87.56    7.85
  -1  -5  10   87.01    7.01
  -1  -5  11   24.46    2.78
  -1  -5  11   47.18    3.91
  -1  -4 -11  720.36   52.73
  -1  -4 -10  138.13   15.50
  -1  -4  -9   63.30    9.58
  -1  -4  -8  128.32   14.18
  -1  -4  -6  687.61   44.33
  -1  -4  -5  441.40   29.39
  -1  -4  -4   20.26    3.31
  -1  -4  -3    2.87    2.28
  -1  -4  -2  989.25   63.79
  -1  -4  -1  130.09   10.44
  -1  -4  -1  138.63   11.58
  -1  -4   0  150.58   12.19
  -1  -4   0  132.70   11.50
  -1  -4   0  112.01    8.62
  -1  -4   1   18.66    1.93
  -1  -4   1   27.18    4.46
  -1  -4   1   34.68    5.46
  -1  -4   2  207.89   15.30
  -1  -4   2  226.22   19.03
  -1  -4   2  251.44   18.74
  -1  -4   2  242.46   18.37
  -1  -4   3  478.11   33.08
  -1  -4   3  451.78   33.52
  -1  -4   3  503.88   33.46
  -1  -4   3  399.17   29.48
  -1  -4   4   18.11    5.43
  -1  -4   4   32.67    6.94
  -1  -4   4   35.34    6.83
  -1  -4   4   17.13    3.60
  -1  -4   5    9.82    5.41
  -1  -4   5    8.08    2.15
  -1  -4   5    7.17    1.92
  -1  -4   5    8.17    2.59
  -1  -4   5   11.52    2.53
  -1  -4   5    6.96    2.23
  -1  -4   5    7.01    2.14
  -1  -4   6  671.76   42.15
  -1  -4   6  651.52   42.69
  -1  -4   6  665.95   42.49
  -1  -4   6  668.55   42.43
  -1  -4   6  665.15   42.68
  -1  -4   6  608.54   42.15
  -1  -4   7   74.11    7.14
  -1  -4   7   75.63    6.58
  -1  -4   7   68.84    7.80
  -1  -4   7   63.53    6.67
  -1  -4   7   72.38    6.62
  -1  -4   7   72.31    6.85
  -1  -4   8   13.28    3.22
  -1  -4   8   12.70    3.95
  -1  -4   8   14.09    3.15
  -1  -4   8   16.33    3.39
  -1  -4   8   13.80    3.15
  -1  -4   8   16.49    3.53
  -1  -4   9    6.31    2.84
  -1  -4   9    6.88    2.86
  -1  -4   9    6.28    3.08
  -1  -4   9    7.27    2.48
  -1  -4   9    8.42    2.64
  -1  -4   9    5.58    2.46
  -1  -4  10    2.47    2.45
  -1  -4  10    4.73    2.41
  -1  -4  10    5.07    2.38
  -1  -4  10   -0.36    3.00
  -1  -4  11  179.26   12.39
  -1  -4  11  148.27   11.42
  -1  -4  11  155.76   11.31
  -1  -4  11  161.31   11.43
  -1  -4  11  164.54   12.14
  -1  -4  12  100.32    7.29
  -1  -3 -10   29.16    6.53
  -1  -3  -9  282.62   24.10
  -1  -3  -8  603.87   43.67
  -1  -3  -4  919.06   58.05
  -1  -3  -3  575.10   37.06
  -1  -3  -2   24.95    3.50
  -1  -3  -1 4378.88  271.14
  -1  -3   0  601.88   32.83
  -1  -3   0  437.54   29.96
  -1  -3   1   68.69    5.59
  -1  -3   1   61.41    6.64
  -1  -3   1   73.34    7.53
  -1  -3   2  181.18   13.53
  -1  -3   2  181.67   15.56
  -1  -3   2  203.50   15.36
  -1  -3   2  176.35   14.93
  -1  -3   3  263.21   19.51
  -1  -3   3  295.38   21.74
  -1  -3   3  259.46   21.44
  -1  -3   3  256.11   20.86
  -1  -3   4   33.43    6.66
  -1  -3   4   31.57    6.10
  -1  -3   4   26.11    4.84
  -1  -3   5   78.69    6.33
  -1  -3   5   65.05   10.48
  -1  -3   5   77.46    6.08
  -1  -3   5   63.09    8.58
  -1  -3   5   71.49    6.00
  -1  -3   5   82.41    6.48
  -1  -3   6   76.96    6.31
  -1  -3   6   68.58    6.07
  -1  -3   6   73.77    6.80
  -1  -3   6   80.39    6.56
  -1  -3   6   76.98    9.70
  -1  -3   6   67.48    6.50
  -1  -3   6   67.07    6.12
  -1  -3   6   74.53    6.51
  -1  -3   7  167.34   14.46
  -1  -3   7  209.10   14.23
  -1  -3   7  182.57   13.31
  -1  -3   7  180.99   14.35
  -1  -3   7  196.41   14.04
  -1  -3   7  196.13   14.14
  -1  -3   7  198.63   13.91
  -1  -3   8  123.15   10.38
  -1  -3   8  125.87   10.79
  -1  -3   8  125.21   10.15
  -1  -3   8  114.01    9.44
  -1  -3   8  132.14   10.17
  -1  -3   8  135.31   10.31
  -1  -3   9  228.43   17.24
  -1  -3   9  215.44   16.42
  -1  -3   9  202.25   15.51
  -1  -3   9  205.92   15.49
  -1  -3   9  232.29   15.80
  -1  -3   9  213.05   17.11
  -1  -3   9  214.99   16.28
  -1  -3  10   58.41    6.62
  -1  -3  10   58.76    6.41
  -1  -3  10   62.84    5.77
  -1  -3  10   46.36    5.11
  -1  -3  10   59.62    7.24
  -1  -3  10   61.29    6.40
  -1  -3  10   59.67    5.78
  -1  -3  10   71.82    7.40
  -1  -3  11  146.60   11.00
  -1  -3  11  120.43    9.90
  -1  -3  11  139.82   10.75
  -1  -3  11  137.81   10.11
  -1  -3  12   45.89    4.08
  -1  -3  12   36.10    3.77
  -1  -3  12   43.66    4.34
  -1  -2  -9   29.06    5.68
  -1  -2  -8   76.18    9.57
  -1  -2  -3  297.65   19.13
  -1  -2  -2  124.49    8.79
  -1  -2  -1 1431.68   89.46
  -1  -2   0  737.89   47.53
  -1  -2   1 1340.50   84.37
  -1  -2   1 1363.04   85.16
  -1  -2   2   92.41    9.47
  -1  -2   2  115.90    9.02
  -1  -2   2  103.28    9.13
  -1  -2   3    0.41    2.47
  -1  -2   3    0.46    2.53
  -1  -2   3   -1.11    2.70
  -1  -2   4  276.97   20.80
  -1  -2   4  253.51   21.09
  -1  -2   5  955.15   58.66
  -1  -2   5  875.72   62.63
  -1  -2   5  922.30   58.59
  -1  -2   6  475.33   31.38
  -1  -2   6  496.84   31.92
  -1  -2   6  441.03   31.29
  -1  -2   6  474.35   31.34
  -1  -2   6  473.77   31.34
  -1  -2   6  528.85   37.07
  -1  -2   6  525.22   31.43
  -1  -2   7  588.32   38.15
  -1  -2   7  628.90   38.17
  -1  -2   7  585.87   38.21
  -1  -2   7  580.36   38.74
  -1  -2   7  583.85   37.57
  -1  -2   7  613.23   44.52
  -1  -2   7  631.99   38.27
  -1  -2   7  561.26   38.04
  -1  -2   7  599.46   38.04
  -1  -2   7  500.02   38.59
  -1  -2   8  362.71   22.25
  -1  -2   8  328.78   21.98
  -1  -2   8  335.65   23.41
  -1  -2   8  301.66   21.28
  -1  -2   8  291.84   21.79
  -1  -2   8  316.73   22.70
  -1  -2   8  330.91   21.98
  -1  -2   8  303.50   21.87
  -1  -2   8  316.34   28.07
  -1  -2   9   75.03    6.72
  -1  -2   9   77.66    7.20
  -1  -2   9   67.90    7.33
  -1  -2   9   55.74    6.09
  -1  -2   9   64.94    6.38
  -1  -2   9   63.71    6.01
  -1  -2   9   65.86    6.60
  -1  -2   9   68.27    7.69
  -1  -2   9   83.41    8.27
  -1  -2  10  101.91    8.69
  -1  -2  10   77.49    7.37
  -1  -2  10  106.29    9.21
  -1  -2  10   84.90    8.95
  -1  -2  10  102.87    8.27
  -1  -2  10  100.95    8.30
  -1  -2  10  109.29    9.14
  -1  -2  10   79.78    7.44
  -1  -2  10   94.57    9.47
  -1  -2  11   20.14    3.17
  -1  -2  11   18.79    3.73
  -1  -2  11   27.83    4.66
  -1  -2  11   25.10    3.77
  -1  -2  11   28.94    4.93
  -1  -2  11   27.46    4.12
  -1  -2  11   29.62    4.41
  -1  -2  12   50.35    5.39
  -1  -2  12   65.51    6.05
  -1  -2  12   51.56    5.66
  -1  -2  12   67.56    5.71
  -1  -2  13   44.58    4.06
  -1  -2  13   59.88    4.34
  -1  -1  -8  320.18   24.77
  -1  -1  -1   30.24    2.62
  -1  -1   0  412.25   26.75
  -1  -1   1   55.37    5.32
  -1  -1   1   59.02    4.90
  -1  -1   2  136.56   11.07
  -1  -1   2  150.84   11.35
  -1  -1   2  137.74   10.93
  -1  -1   2  127.32   10.62
  -1  -1   3   83.87    8.92
  -1  -1   3   94.14    9.17
  -1  -1   4  819.98   49.54
  -1  -1   4  637.09   47.97
  -1  -1   5  360.12   25.63
  -1  -1   5  316.75   20.88
  -1  -1   5  366.75   26.39
  -1  -1   5  297.53   20.84
  -1  -1   6  746.68   48.94
  -1  -1   6  769.14   49.03
  -1  -1   6  881.19   56.26
  -1  -1   6  773.18   54.49
  -1  -1   7  155.19   12.12
  -1  -1   7  183.66   12.68
  -1  -1   7  174.40   12.93
  -1  -1   7  193.72   18.39
  -1  -1   7  183.64   12.33
  -1  -1   7  169.62   11.82
  -1  -1   7  184.78   12.64
  -1  -1   7  187.39   12.30
  -1  -1   8    3.84    2.10
  -1  -1   8    2.53    2.14
  -1  -1   8    2.71    2.35
  -1  -1   8    2.41    1.71
  -1  -1   8    1.78    2.55
  -1  -1   8    3.07    2.35
  -1  -1   8    1.12    4.17
  -1  -1   8    2.86    2.57
  -1  -1   8    2.48    1.77
  -1  -1   8    0.55    2.31
  -1  -1   9  237.98   15.82
  -1  -1   9  162.74   20.69
  -1  -1   9  208.93   16.04
  -1  -1   9  205.33   16.45
  -1  -1   9  190.43   15.21
  -1  -1   9  212.31   15.96
  -1  -1   9  235.66   15.86
  -1  -1   9  239.28   15.99
  -1  -1   9  220.93   17.07
  -1  -1   9  209.74   15.17
  -1  -1  10  390.94   24.41
  -1  -1  10  349.29   23.54
  -1  -1  10  282.65   23.19
  -1  -1  10  380.39   25.30
  -1  -1  10  356.12   24.31
  -1  -1  10  324.00   24.81
  -1  -1  10  387.30   25.84
  -1  -1  10  382.78   24.51
  -1  -1  10  375.07   24.14
  -1  -1  11    4.32    2.99
  -1  -1  11    1.53    3.06
  -1  -1  11    3.05    3.10
  -1  -1  11   -0.88    2.27
  -1  -1  11    0.41    3.14
  -1  -1  11    3.40    2.57
  -1  -1  11    2.02    1.86
  -1  -1  11    1.02    3.02
  -1  -1  11    2.84    2.04
  -1  -1  12   57.63    6.44
  -1  -1  12   58.68    6.14
  -1  -1  12   56.90    6.28
  -1  -1  12   58.09    6.00
  -1  -1  12   71.66    5.96
  -1  -1  13    0.99    1.77
  -1  -1  13    0.94    1.57
  -1   0  -7  471.90   33.11
  -1   0   1 2178.34  134.96
  -1   0   2  241.32   16.91
  -1   0   3  111.03    9.91
  -1   0   3   96.66    9.15
  -1   0   4 1048.42   68.02
  -1   0   4 1011.80   67.33
  -1   0   5    4.05    1.87
  -1   0   5    7.18    4.18
  -1   0   5    4.26    1.76
  -1   0   5   -0.63    3.49
  -1   0   6 1222.72   74.95
  -1   0   6 1209.77   80.37
  -1   0   6 1257.72   80.71
  -1   0   6 1141.98   74.80
  -1   0   7   66.72    5.96
  -1   0   7   69.40    6.10
  -1   0   7   73.04    6.53
  -1   0   7   83.55    6.89
  -1   0   7   54.78    6.09
  -1   0   7   71.08    5.97
  -1   0   7   74.14    6.54
  -1   0   7   62.45    5.66
  -1   0   8  918.27   66.73
  -1   0   8  984.13   59.27
  -1   0   8  964.43   58.29
  -1   0   8  894.02   57.83
  -1   0   8  969.01   58.94
  -1   0   8 1001.86   58.26
  -1   0   8  948.79   58.97
  -1   0   8  990.01   58.57
  -1   0   9   90.79    7.86
  -1   0   9   76.78    8.22
  -1   0   9   81.72    7.95
  -1   0   9   79.70    7.99
  -1   0   9   98.47    7.83
  -1   0   9   84.10    7.16
  -1   0   9   75.53   12.82
  -1   0   9   72.42    6.98
  -1   0   9   86.49    7.55
  -1   0   9  100.52    8.92
  -1   0  10   27.44    3.95
  -1   0  10   21.70    7.13
  -1   0  10   29.39    4.97
  -1   0  10   26.62    4.75
  -1   0  10   17.28    3.72
  -1   0  10   18.84    3.46
  -1   0  10   20.45    3.26
  -1   0  10   23.46    4.08
  -1   0  10   17.12    4.58
  -1   0  10   18.22    3.82
  -1   0  11   53.78    5.27
  -1   0  11   42.34    6.07
  -1   0  11   49.06    5.58
  -1   0  11   43.93    5.45
  -1   0  11   51.34    5.94
  -1   0  11   46.43    6.36
  -1   0  11   58.55    5.45
  -1   0  11   42.43    6.43
  -1   0  12   41.09    5.27
  -1   0  12   45.59    4.98
  -1   0  12   53.59    5.89
  -1   0  12   34.03    5.16
  -1   0  12   44.77    5.35
  -1   0  12   46.21    5.28
  -1   0  12   38.98    4.27
  -1   0  12   37.54    4.29
  -1   0  13    1.91    1.86
  -1   0  13    1.99    2.24
  -1   0  13   -1.00    2.03
  -1   0  14   84.74    5.70
  -1   0  14   64.49    5.48
  -1   1   1 1011.23   62.80
  -1   1   2  995.64   60.15
  -1   1   2  901.82   59.03
  -1   1   3 1106.00   70.46
  -1   1   4   99.01    9.54
  -1   1   5    8.23    4.04
  -1   1   5   19.12    5.06
  -1   1   5   15.78    2.52
  -1   1   5   12.06    2.32
  -1   1   6   66.56    5.82
  -1   1   6   61.26    5.76
  -1   1   6   64.21    9.70
  -1   1   7  130.48   10.43
  -1   1   7  149.19   11.04
  -1   1   7  145.73   11.00
  -1   1   7  148.87   16.10
  -1   1   8  115.08   10.14
  -1   1   8  139.77   10.43
  -1   1   8  142.43   10.67
  -1   1   8  146.65   11.28
  -1   1   8  120.38   15.98
  -1   1   8  140.27   11.07
  -1   1   8  157.91   10.54
  -1   1   8  117.95   10.08
  -1   1   8  149.09   10.38
  -1   1   9   70.82    6.78
  -1   1   9   80.66    7.63
  -1   1   9   64.30    6.85
  -1   1   9   66.44    7.22
  -1   1   9   73.63    6.52
  -1   1   9   77.05    6.74
  -1   1   9   83.27    7.62
  -1   1   9   75.91    6.79
  -1   1  10  149.34   13.77
  -1   1  10  167.54   13.24
  -1   1  10  171.11   13.98
  -1   1  10  165.92   13.96
  -1   1  10  169.03   12.82
  -1   1  10  152.37   20.16
  -1   1  10  183.15   13.09
  -1   1  10  176.01   13.92
  -1   1  10  188.68   13.31
  -1   1  11  263.60   18.68
  -1   1  11  200.05   25.06
  -1   1  11  264.84   19.81
  -1   1  11  264.45   18.23
  -1   1  11  300.56   19.00
  -1   1  11  263.17   18.39
  -1   1  11  255.34   19.52
  -1   1  11  231.89   19.35
  -1   1  11  245.73   19.10
  -1   1  12   70.20    6.13
  -1   1  12   60.19    6.41
  -1   1  12   50.99    6.04
  -1   1  12   51.29    5.32
  -1   1  12   50.82    6.45
  -1   1  12   46.50    5.68
  -1   1  12   47.48    5.98
  -1   1  12   57.10    5.37
  -1   1  13    5.24    2.39
  -1   1  13    6.24    3.05
  -1   1  13    3.40    1.78
  -1   1  13    5.64    2.68
  -1   1  14   48.64    5.10
  -1   1  14   71.12    5.11
  -1   2   2 5665.59  349.95
  -1   2   3   79.22    6.54
  -1   2   3   51.61    7.01
  -1   2   4  194.56   16.53
  -1   2   5  389.33   25.44
  -1   2   7  179.98   12.89
  -1   2   7  163.36   12.73
  -1   2   8   45.96    4.71
  -1   2   8   43.32    4.82
  -1   2   8   43.68    5.15
  -1   2   8   51.09    5.62
  -1   2   8   38.39    4.41
  -1   2   8   39.32    4.38
  -1   2   8   58.03   10.32
  -1   2   8   53.06    4.73
  -1   2   8   44.34    5.31
  -1   2   8   45.29    4.79
  -1   2   8   42.06    4.54
  -1   2   9   59.55    5.65
  -1   2   9   57.92    5.85
  -1   2   9   56.89    6.42
  -1   2   9   57.40    6.43
  -1   2   9   58.87    5.56
  -1   2   9   53.67    5.39
  -1   2   9   57.34    5.91
  -1   2   9   45.59    5.77
  -1   2   9   59.43    5.59
  -1   2   9   67.09    6.80
  -1   2   9   54.31   11.02
  -1   2   9   41.13    5.24
  -1   2  10  515.15   32.51
  -1   2  10  505.02   32.94
  -1   2  10  533.25   32.66
  -1   2  10  392.24   32.01
  -1   2  10  513.05   33.26
  -1   2  10  488.89   33.66
  -1   2  10  511.84   33.77
  -1   2  10  480.80   33.25
  -1   2  10  482.00   32.29
  -1   2  10  452.51   42.07
  -1   2  10  518.78   33.76
  -1   2  11  333.27   23.79
  -1   2  11  327.03   22.95
  -1   2  11  300.73   22.98
  -1   2  11  335.48   22.45
  -1   2  11  276.36   22.90
  -1   2  11  337.00   22.40
  -1   2  11  293.16   31.53
  -1   2  11  326.21   23.64
  -1   2  11  370.86   22.99
  -1   2  12   30.83    4.52
  -1   2  12   36.11    5.04
  -1   2  12   32.64    4.55
  -1   2  12   37.76    4.43
  -1   2  12   35.05    4.76
  -1   2  12   31.51    4.04
  -1   2  12   35.17    4.77
  -1   2  13   15.35    3.30
  -1   2  13   12.25    2.93
  -1   2  13   12.26    2.28
  -1   2  13    9.41    2.35
  -1   2  13   13.52    2.96
  -1   2  13   11.21    3.26
  -1   2  14   57.06    4.46
  -1   2  14   51.69    4.65
  -1   3   2 1843.29  115.65
  -1   3   3   96.32    9.36
  -1   3   4  204.45   17.11
  -1   3   5  514.49   33.80
  -1   3   5  516.08   38.10
  -1   3   5  555.71   36.17
  -1   3   5  530.04   33.84
  -1   3   6    4.56    2.11
  -1   3   6    6.86    2.12
  -1   3   6    2.40    4.24
  -1   3   6    5.02    2.29
  -1   3   7  250.05   23.47
  -1   3   8  116.80    9.17
  -1   3   8  103.80    8.48
  -1   3   8   97.87    8.13
  -1   3   8  103.38    8.46
  -1   3   8  105.72    8.46
  -1   3   8  124.07    8.81
  -1   3   9    5.40    2.37
  -1   3   9    1.39    1.97
  -1   3   9    4.58    2.40
  -1   3   9    1.25    2.36
  -1   3   9    0.80    1.88
  -1   3   9    4.80    2.46
  -1   3   9    2.16    1.97
  -1   3   9    2.27    2.69
  -1   3   9    1.61    2.29
  -1   3  10  675.01   44.52
  -1   3  10  704.45   45.10
  -1   3  10  727.03   46.24
  -1   3  10  704.81   45.76
  -1   3  10  671.53   45.06
  -1   3  10  701.56   44.57
  -1   3  10  686.82   56.24
  -1   3  10  648.48   44.51
  -1   3  10  598.45   44.14
  -1   3  10  759.99   44.88
  -1   3  10  757.15   46.27
  -1   3  11   76.35    6.96
  -1   3  11   79.00    8.12
  -1   3  11   89.01    8.24
  -1   3  11   76.14    6.55
  -1   3  11   79.98    6.62
  -1   3  11   89.36    7.20
  -1   3  11   70.11    7.65
  -1   3  11   74.76   14.10
  -1   3  11   81.75    7.34
  -1   3  12   56.55    6.18
  -1   3  12   63.39    7.04
  -1   3  12   53.56    6.69
  -1   3  12   44.13    5.25
  -1   3  12   56.38    6.04
  -1   3  12   57.25    5.63
  -1   3  13   12.18    2.46
  -1   3  13   21.94    4.35
  -1   3  13   17.94    3.00
  -1   3  13   15.52    3.46
  -1   3  13   13.15    3.34
  -1   3  13   20.79    3.70
  -1   3  14    0.94    2.22
  -1   3  14    0.41    1.71
  -1   3  14    0.79    2.09
  -1   3  14   -0.13    1.41
  -1   3  14   -0.60    1.98
  -1   3  15   25.31    2.82
  -1   3  15   32.81    2.84
  -1   4   0   50.32    3.82
  -1   4   1 2834.99  175.54
  -1   4   2   11.27    3.04
  -1   4   3 1223.23   78.79
  -1   4   4  537.92   37.76
  -1   4   5    3.05    1.76
  -1   4   5    1.95    3.43
  -1   4   5    0.16    1.81
  -1   4   6  173.09   13.20
  -1   4   6  213.91   18.77
  -1   4   6  192.45   13.37
  -1   4   6  188.52   16.09
  -1   4   7  137.35   10.55
  -1   4   7  144.15   16.21
  -1   4   7  135.31   10.49
  -1   4   7  122.41   11.74
  -1   4   8    0.28    2.27
  -1   4   8    2.17    1.96
  -1   4   8    0.89    1.71
  -1   4   8    3.35    1.99
  -1   4   8    6.24    2.81
  -1   4   8    8.41    5.49
  -1   4   8    0.19    1.44
  -1   4   8    1.04    1.88
  -1   4   8    0.29    2.40
  -1   4   8   -0.22    1.70
  -1   4   9  434.88   29.13
  -1   4   9  427.89   29.27
  -1   4   9  448.39   30.47
  -1   4   9  425.81   29.78
  -1   4   9  427.59   29.33
  -1   4   9  479.38   40.02
  -1   4   9  458.00   30.56
  -1   4   9  467.46   29.56
  -1   4   9  457.80   29.61
  -1   4   9  432.76   28.84
  -1   4  10   90.02    8.19
  -1   4  10   96.53    8.95
  -1   4  10  115.33    9.61
  -1   4  10  108.08    8.75
  -1   4  10   97.61    8.54
  -1   4  10   97.80    8.74
  -1   4  10  115.98    9.01
  -1   4  11    3.26    2.60
  -1   4  11    6.90    2.63
  -1   4  11    5.53    2.66
  -1   4  11    6.79    3.36
  -1   4  11   -1.79    6.95
  -1   4  11    7.57    2.75
  -1   4  11    2.52    2.29
  -1   4  11    7.61    3.11
  -1   4  12  118.17   10.19
  -1   4  12  125.24    9.93
  -1   4  12  118.81   11.13
  -1   4  12  123.96   10.85
  -1   4  12  111.29    9.25
  -1   4  12  113.89    9.44
  -1   4  13   -2.19    3.24
  -1   4  13    3.23    1.87
  -1   4  13    4.10    2.86
  -1   4  13    1.71    2.97
  -1   4  13    4.54    2.14
  -1   4  13    2.76    2.65
  -1   4  14  129.54    9.28
  -1   4  14  111.89    9.96
  -1   4  14  119.30   10.00
  -1   4  14  129.03    9.59
  -1   4  14  130.13    9.89
  -1   4  15   37.56    3.25
  -1   4  15   32.63    2.90
  -1   4  15   27.86    3.18
  -1   5   1  122.39    8.77
  -1   5   2   50.30    5.49
  -1   5   3  772.37   51.15
  -1   5   4  677.77   46.43
  -1   5   5  656.12   46.01
  -1   5   5  635.48   41.33
  -1   5   5  661.38   41.40
  -1   5   6  351.46   27.59
  -1   5   6  335.87   22.08
  -1   5   6  315.53   21.97
  -1   5   7   38.72    4.49
  -1   5   7   29.38    6.24
  -1   5   7   40.33    4.68
  -1   5   7   46.41    8.89
  -1   5   8  155.48   12.08
  -1   5   8  170.31   12.57
  -1   5   8  141.51   11.52
  -1   5   8  146.09   12.24
  -1   5   8  160.39   19.10
  -1   5   8  169.11   12.09
  -1   5   8  147.92   11.54
  -1   5   8  163.54   12.51
  -1   5   8  164.13   11.76
  -1   5   8  162.52   11.87
  -1   5   9  351.01   32.77
  -1   5   9  366.15   23.41
  -1   5   9  315.62   23.38
  -1   5   9  317.04   23.16
  -1   5   9  356.54   24.45
  -1   5   9  321.02   23.37
  -1   5   9  360.16   23.68
  -1   5   9  340.75   24.35
  -1   5   9  373.96   23.69
  -1   5  10    7.18    2.54
  -1   5  10    5.28    2.63
  -1   5  10    6.38    2.23
  -1   5  10    6.99    3.61
  -1   5  10    0.81    3.40
  -1   5  10    5.56    2.73
  -1   5  10    4.93    2.50
  -1   5  10    4.58    3.01
  -1   5  11  166.77   13.51
  -1   5  11  177.81   15.08
  -1   5  11  165.28   13.11
  -1   5  11  161.61   13.19
  -1   5  11  138.94   22.07
  -1   5  11  186.08   15.04
  -1   5  11  187.38   14.17
  -1   5  11  200.60   13.80
  -1   5  12   26.67    4.19
  -1   5  12   30.75    4.75
  -1   5  12   21.23    3.75
  -1   5  12   16.66    3.39
  -1   5  12   25.37    3.61
  -1   5  13   26.40    4.42
  -1   5  13   30.97    4.28
  -1   5  13   31.42    3.96
  -1   5  13   24.11    3.34
  -1   5  13   26.30    3.99
  -1   5  13   31.01    4.65
  -1   5  14  135.74    9.27
  -1   5  14  116.37    8.96
  -1   5  14  128.59    8.86
  -1   5  14   90.79    9.10
  -1   5  14  102.99    9.68
  -1   5  14  110.46    9.19
  -1   5  15   10.32    1.70
  -1   5  15   12.92    2.04
  -1   5  15    7.51    1.90
  -1   5  15    6.06    1.61
  -1   6   2  207.72   14.84
  -1   6   3   18.38    3.79
  -1   6   4  168.80   14.77
  -1   6   5   63.82    5.34
  -1   6   5   55.39    5.15
  -1   6   5   68.65    8.90
  -1   6   6  780.37   48.56
  -1   6   6  761.37   54.18
  -1   6   6  739.77   48.51
  -1   6   7   10.63    2.53
  -1   6   7   13.20    2.86
  -1   6   7   10.01    2.53
  -1   6   7   14.39    4.78
  -1   6   7    9.12    2.56
  -1   6   7    6.91    4.91
  -1   6   8 1712.04  102.70
  -1   6   8 1693.56  103.10
  -1   6   8 1419.32  102.66
  -1   6   8 1703.52  102.82
  -1   6   8 1657.88  111.46
  -1   6   8 1626.17  102.95
  -1   6   8 1412.66  107.28
  -1   6   8 1730.42  102.58
  -1   6   9    2.55    2.00
  -1   6   9    0.28    2.08
  -1   6   9   -1.41    5.69
  -1   6   9    1.51    2.16
  -1   6   9    0.34    2.82
  -1   6   9    2.79    2.96
  -1   6   9    1.13    2.18
  -1   6   9    0.71    1.78
  -1   6   9    1.63    2.50
  -1   6  10  333.89   23.88
  -1   6  10  369.62   24.12
  -1   6  10  349.14   34.66
  -1   6  10  326.45   23.81
  -1   6  10  314.25   24.84
  -1   6  10  408.39   25.82
  -1   6  10  332.05   24.21
  -1   6  10  341.17   24.15
  -1   6  10  334.10   24.04
  -1   6  10  391.78   24.39
  -1   6  11  155.40   12.44
  -1   6  11  149.12   11.74
  -1   6  11  146.16   11.83
  -1   6  11   99.70   18.41
  -1   6  11  140.40   11.82
  -1   6  11  148.38   11.95
  -1   6  11  148.30   11.72
  -1   6  11  152.02   12.09
  -1   6  11  166.23   13.78
  -1   6  11  161.90   13.47
  -1   6  12    1.35    2.91
  -1   6  12    3.39    2.60
  -1   6  12    1.87    5.69
  -1   6  12    4.21    2.72
  -1   6  12    3.23    3.82
  -1   6  12    1.41    2.19
  -1   6  12    3.93    2.48
  -1   6  12    5.46    2.87
  -1   6  12    4.08    3.94
  -1   6  13   85.22    7.42
  -1   6  13   76.83    7.40
  -1   6  13   86.41    7.20
  -1   6  13   74.50    6.65
  -1   6  13   74.25    8.50
  -1   6  13   69.28    6.81
  -1   6  13   90.44    7.44
  -1   6  14  138.61    9.88
  -1   6  14  119.50    9.54
  -1   6  14  142.12    9.68
  -1   6  14  138.53    9.76
  -1   6  15    5.48    1.70
  -1   6  15    7.60    1.74
  -1   6  15    5.70    1.92
  -1   7   3 1629.04  103.08
  -1   7   4    3.50    2.70
  -1   7   5 1895.80  116.38
  -1   7   5 1789.07  111.19
  -1   7   5 1762.09  111.18
  -1   7   6   10.48    2.41
  -1   7   6    5.40    2.11
  -1   7   6    6.71    2.08
  -1   7   6    2.45    3.54
  -1   7   7  400.93   32.36
  -1   7   7  344.05   28.87
  -1   7   7  303.04   22.54
  -1   7   7  331.17   22.78
  -1   7   7  353.56   22.70
  -1   7   8   40.11    4.58
  -1   7   8   36.59    4.73
  -1   7   8   33.47    4.52
  -1   7   8   41.10    8.65
  -1   7   8   33.21    7.99
  -1   7   8   35.07    4.45
  -1   7   8   26.80    4.41
  -1   7   9   20.70    7.42
  -1   7   9   23.72    3.80
  -1   7   9   24.62    3.94
  -1   7   9   25.20    3.85
  -1   7   9   25.18    4.45
  -1   7   9   20.77    4.07
  -1   7   9   17.12    4.03
  -1   7   9   28.83    4.12
  -1   7  10  661.44   43.74
  -1   7  10  706.70   43.70
  -1   7  10  606.40   44.18
  -1   7  10  735.62   43.84
  -1   7  10  594.63   43.27
  -1   7  10  616.85   53.73
  -1   7  10  640.85   44.41
  -1   7  10  719.18   43.97
  -1   7  10  662.80   43.69
  -1   7  11   33.11   10.46
  -1   7  11   34.11    4.96
  -1   7  11   31.84    4.47
  -1   7  11   31.26    4.20
  -1   7  11   31.73    4.76
  -1   7  11   26.50    4.20
  -1   7  11   30.39    4.65
  -1   7  11   30.54    4.61
  -1   7  11   34.04    5.65
  -1   7  11   38.24    5.71
  -1   7  12  108.79    9.90
  -1   7  12  122.66   18.94
  -1   7  12  136.35   10.59
  -1   7  12  127.29   10.95
  -1   7  12  142.82   10.83
  -1   7  12  114.79    9.89
  -1   7  12  135.94   12.14
  -1   7  12  140.04   10.53
  -1   7  13   16.19    2.80
  -1   7  13   21.24    3.82
  -1   7  13   23.75    4.88
  -1   7  13   14.75    2.92
  -1   7  13   17.26    3.46
  -1   7  13   19.69    2.97
  -1   7  13   22.51    3.41
  -1   7  13   17.90    3.36
  -1   7  14    1.24    1.88
  -1   7  14    3.36    2.71
  -1   7  14    0.67    2.03
  -1   7  15   22.74    2.92
  -1   7  15   15.55    2.78
  -1   7  15   23.61    3.08
  -1   8  -1    2.07    1.48
  -1   8   0    2.79    1.62
  -1   8   1  384.43   25.65
  -1   8   3   43.87    4.62
  -1   8   4   84.84    7.28
  -1   8   5  495.70   34.45
  -1   8   5  561.18   34.41
  -1   8   5  509.78   37.81
  -1   8   6  167.43   11.75
  -1   8   6  161.56   15.88
  -1   8   6  157.56   11.78
  -1   8   6  137.28   11.11
  -1   8   6  154.45   11.26
  -1   8   7 1076.66   64.48
  -1   8   7  989.07   64.11
  -1   8   7  887.71   69.89
  -1   8   7  998.80   64.19
  -1   8   7  972.19   64.11
  -1   8   8    0.30    2.16
  -1   8   8    1.16    3.94
  -1   8   8    0.27    2.03
  -1   8   8    2.00    2.26
  -1   8   8   -1.47    4.48
  -1   8   8   -0.57    2.28
  -1   8   9  602.03   40.67
  -1   8   9  677.46   40.75
  -1   8   9  581.64   40.45
  -1   8   9  530.19   47.96
  -1   8   9  583.97   40.58
  -1   8   9  643.80   40.78
  -1   8  10   28.57    4.30
  -1   8  10   32.97    4.58
  -1   8  10   34.58    9.30
  -1   8  10   28.89    4.45
  -1   8  10   28.23    4.53
  -1   8  10   23.02    4.54
  -1   8  10   28.66    4.85
  -1   8  10   14.20    4.11
  -1   8  11   79.42    7.77
  -1   8  11   71.76    7.56
  -1   8  11   82.65    7.77
  -1   8  11   78.07    7.53
  -1   8  11   71.57    8.17
  -1   8  11   73.35    7.48
  -1   8  11   52.11   12.31
  -1   8  11   83.38    8.70
  -1   8  11   85.88    7.78
  -1   8  12   11.09    3.42
  -1   8  12   15.80    3.62
  -1   8  12   15.39    4.35
  -1   8  12   13.19    2.91
  -1   8  12   14.81    3.42
  -1   8  12   21.79    3.70
  -1   8  13   36.83    5.59
  -1   8  13   37.39    4.10
  -1   8  13   36.90    4.54
  -1   8  13   42.23    5.18
  -1   8  13   36.37    4.61
  -1   8  13   37.65    4.64
  -1   8  14    2.52    2.78
  -1   8  14    7.11    2.17
  -1   8  14    9.12    2.38
  -1   8  14    4.01    1.84
  -1   8  15  113.52    8.32
  -1   8  15   99.18    8.21
  -1   9  -1    5.03    1.93
  -1   9   0  232.94   16.59
  -1   9   1  136.57   10.71
  -1   9   2  135.54   10.66
  -1   9   3  123.35    9.52
  -1   9   3  137.52   10.45
  -1   9   4 1470.93   92.51
  -1   9   4 1482.54   93.11
  -1   9   5    6.03    2.15
  -1   9   6 1373.48   90.29
  -1   9   6 1483.69   90.21
  -1   9   7   29.91    7.00
  -1   9   7   34.62    4.55
  -1   9   7   33.62    4.40
  -1   9   8   44.11    5.20
  -1   9   8   43.92    4.94
  -1   9   8   35.85    4.70
  -1   9   8   33.40    8.24
  -1   9   8   38.57    4.85
  -1   9   9   11.54    3.13
  -1   9   9    9.56    3.30
  -1   9   9   14.46    6.73
  -1   9   9    5.99    2.82
  -1   9   9    8.91    5.68
  -1   9   9    7.05    2.93
  -1   9   9   13.33    3.53
  -1   9  10   41.50    5.36
  -1   9  10   33.16    4.56
  -1   9  10   40.30    5.34
  -1   9  10   28.10    8.29
  -1   9  10   42.68    5.31
  -1   9  10   25.42    5.04
  -1   9  10   34.36    4.97
  -1   9  11  203.29   15.41
  -1   9  11  197.50   15.99
  -1   9  11  174.32   22.49
  -1   9  11  208.18   15.69
  -1   9  11  205.73   15.41
  -1   9  11  231.65   16.09
  -1   9  12  409.59   27.60
  -1   9  12  417.97   27.68
  -1   9  12  391.09   28.13
  -1   9  12  376.44   27.13
  -1   9  12  406.34   27.56
  -1   9  12  409.52   27.51
  -1   9  12  412.40   27.24
  -1   9  13    8.92    2.33
  -1   9  13    8.79    2.60
  -1   9  13    6.97    3.04
  -1   9  13    8.50    2.74
  -1   9  13    8.96    2.71
  -1   9  13    7.35    2.54
  -1   9  14   67.03    5.54
  -1   9  14   62.43    5.34
  -1   9  14   67.86    5.79
  -1   9  15   33.27    3.59
  -1   9  15   55.89    4.15
  -1  10  -1   54.70    5.42
  -1  10   0  155.59   11.98
  -1  10   1  673.39   44.00
  -1  10   2  652.78   42.81
  -1  10   3  752.61   49.01
  -1  10   4  311.17   21.80
  -1  10   4  307.72   21.04
  -1  10   5  218.69   16.45
  -1  10   5  223.62   15.92
  -1  10   6   24.96    3.88
  -1  10   7   13.98    8.38
  -1  10   7   14.96    3.42
  -1  10   7   16.75    3.27
  -1  10   8  198.57   14.90
  -1  10   8  219.27   27.03
  -1  10   8  188.03   14.68
  -1  10   9   51.06    5.54
  -1  10   9   52.84    6.07
  -1  10   9   50.93    5.80
  -1  10   9   53.28    6.06
  -1  10   9   41.21    4.71
  -1  10   9   57.02   12.96
  -1  10  10   13.52    2.72
  -1  10  10   18.31    3.63
  -1  10  10   15.78    3.88
  -1  10  10   18.18    4.07
  -1  10  10    9.88    3.89
  -1  10  10   20.32    3.87
  -1  10  11   82.13    7.53
  -1  10  11   67.24    7.05
  -1  10  11   75.86    7.31
  -1  10  11   62.91    7.06
  -1  10  11   66.04    6.40
  -1  10  12   88.06    7.44
  -1  10  12   84.61    7.92
  -1  10  12   85.96    7.55
  -1  10  12   72.95    7.76
  -1  10  12   89.71    7.92
  -1  10  12   83.79    7.58
  -1  10  13   23.17    3.40
  -1  10  13   27.63    3.24
  -1  10  13   20.73    3.04
  -1  10  13   14.74    3.34
  -1  10  13   18.96    3.08
  -1  10  14  258.57   15.59
  -1  10  14  249.35   15.39
  -1  10  14  251.47   15.03
  -1  10  15    0.98    1.27
  -1  10  15   -0.47    0.84
  -1  11   0   82.58    7.42
  -1  11   1  411.31   28.01
  -1  11   2  305.49   21.65
  -1  11   3   69.80    7.15
  -1  11   4   84.78    8.36
  -1  11   4   93.18    7.58
  -1  11   5  443.57   30.79
  -1  11   5  455.65   30.06
  -1  11   6    0.28    2.27
  -1  11   6   -2.10    8.16
  -1  11   7   14.14    3.22
  -1  11   7   12.62    3.36
  -1  11   7    6.42    8.35
  -1  11   8   51.63    6.11
  -1  11   8   51.05    5.86
  -1  11   8   69.51   14.96
  -1  11   9   27.97    4.72
  -1  11   9   30.11    4.48
  -1  11  10   83.59    7.84
  -1  11  10   77.50    7.89
  -1  11  10   77.16    7.84
  -1  11  10   85.93    8.08
  -1  11  10   77.18    7.89
  -1  11  11  156.36   12.54
  -1  11  11  214.33   14.27
  -1  11  11  200.32   14.12
  -1  11  11  171.54   13.88
  -1  11  11  181.35   13.70
  -1  11  12   45.54    5.16
  -1  11  12   43.47    4.94
  -1  11  13  143.13   11.28
  -1  11  13  166.47   11.75
  -1  11  13  153.35   11.20
  -1  11  13  162.84   11.29
  -1  11  14   17.77    2.63
  -1  11  14   17.60    2.25
  -1  12   1  175.12   13.46
  -1  12   1  202.10   25.30
  -1  12   2   77.72    7.65
  -1  12   2  136.87   20.83
  -1  12   3   -2.20    5.30
  -1  12   3   -2.96    2.46
  -1  12   4  160.30   13.27
  -1  12   4  228.14   27.04
  -1  12   5   15.37    2.96
  -1  12   5   13.30    3.47
  -1  12   6    4.86    2.37
  -1  12   6    2.18    2.37
  -1  12   6    6.58    7.47
  -1  12   7   33.27    4.43
  -1  12   7   27.05    4.13
  -1  12   8  147.68   11.82
  -1  12   8  143.38   11.64
  -1  12   8  134.12   21.70
  -1  12   9   38.80    5.21
  -1  12   9   44.03    5.19
  -1  12  10  171.86   13.33
  -1  12  10  151.23   12.99
  -1  12  10  169.80   13.34
  -1  12  10  174.68   13.15
  -1  12  10  176.78   13.21
  -1  12  11    7.72    2.90
  -1  12  11    7.33    3.02
  -1  12  11   11.25    3.30
  -1  12  11    8.77    2.91
  -1  12  11    8.09    2.92
  -1  12  12   99.56    8.64
  -1  12  12  102.32    8.58
  -1  12  12  106.86    8.68
  -1  12  12  107.49    8.31
  -1  12  13   56.15    5.30
  -1  12  13   69.90    5.97
  -1  12  13   66.08    5.40
  -1  12  13   67.95    5.66
  -1  12  14   -0.39    1.44
  -1  12  14    1.02    1.37
  -1  12  14    0.39    0.96
  -1  13   4   69.81   14.83
  -1  13   4   50.84    5.07
  -1  13   5   35.10   11.47
  -1  13   5   28.59    3.77
  -1  13   6  227.37   28.08
  -1  13   6  202.51   14.92
  -1  13   7   82.67    7.68
  -1  13   7   92.56    7.83
  -1  13   8   15.10    3.29
  -1  13   8   17.21    3.70
  -1  13   8   15.77    3.28
  -1  13   9  128.30   10.84
  -1  13   9  125.67   10.32
  -1  13   9  128.58   10.48
  -1  13  10  115.18    9.25
  -1  13  10  106.05    9.15
  -1  13  10  113.21    9.31
  -1  13  11   25.73    3.80
  -1  13  11   21.71    3.42
  -1  13  11   17.75    3.40
  -1  13  11   27.61    3.65
  -1  13  12  178.54   13.01
  -1  13  12  168.04   12.78
  -1  13  12  183.13   12.58
  -1  13  12  189.02   13.05
  -1  13  13    3.13    1.71
  -1  13  13    4.36    1.72
  -1  13  13    4.13    1.60
  -1  13  13    5.00    1.45
  -1  13  14   93.60    6.63
  -1  14   5   84.34    6.88
  -1  14   6  290.05   19.74
  -1  14   7  113.50    9.00
  -1  14   8  165.75   12.44
  -1  14   8  171.85   13.01
  -1  14   9  223.53   15.66
  -1  14   9  228.14   16.02
  -1  14   9  225.47   15.56
  -1  14   9  202.72   15.21
  -1  14  10   14.45    2.83
  -1  14  10   20.02    3.00
  -1  14  10   20.94    3.35
  -1  14  11   77.24    6.35
  -1  14  11   78.77    6.56
  -1  14  11   78.51    6.36
  -1  14  12   17.51    2.37
  -1  14  12   17.63    2.56
  -1  14  12   18.56    2.59
  -1  14  12   16.18    2.19
  -1  14  13    4.85    1.14
  -1  14  13    5.64    1.42
  -1  15   4    2.33    1.57
  -1  15   5  164.89   11.98
  -1  15   6  202.55   14.08
  -1  15   6  222.67   15.01
  -1  15   7   81.77    6.87
  -1  15   7   71.53    5.99
  -1  15   8  258.28   17.16
  -1  15   8  258.25   16.60
  -1  15   8  227.35   16.15
  -1  15   9    2.18    1.46
  -1  15   9    1.71    1.38
  -1  15   9    1.63    1.91
  -1  15   9    0.32    1.80
  -1  15  10   18.46    2.25
  -1  15  10   18.85    2.53
  -1  15  10   18.62    2.93
  -1  15  10   18.79    2.60
  -1  15  11   24.76    3.01
  -1  15  11   38.62    3.14
  -1  15  12   -0.10    0.94
  -1  15  12   -0.09    0.93
  -1  16   5   71.30    5.40
  -1  16   6   24.63    2.80
  -1  16   7  173.49   12.02
  -1  16   8   62.10    6.04
  -1  16   8  143.27    7.30
  -1  16   9   40.46    3.65
  -1  16   9   62.10    4.48
  -1  16  10  116.90    8.30
   0 -16 -11    2.16    1.12
   0 -16 -10  102.78    7.69
   0 -16  -8    2.73    1.56
   0 -16  -7   61.81    5.33
   0 -16  -6   79.34    6.03
   0 -16  -6   74.90    5.96
   0 -16  -5    7.01    1.82
   0 -16  -4   24.27    2.85
   0 -16  -3   31.19    3.12
   0 -16  -2   19.91    2.17
   0 -15 -12   79.13    6.10
   0 -15 -11   82.45    6.80
   0 -15 -10   70.39    6.30
   0 -15  -9    0.91    2.10
   0 -15  -7   77.49    6.45
   0 -15  -7   77.73    7.00
   0 -15  -6   74.12    6.57
   0 -15  -6   69.64    6.42
   0 -15  -5   79.11    7.15
   0 -15  -5   82.32    6.82
   0 -15  -4   51.17    4.77
   0 -15  -4   54.37    5.41
   0 -15  -4   43.50    4.38
   0 -15  -3   24.81    3.16
   0 -15  -3   24.77    3.26
   0 -15  -3   24.66    3.58
   0 -15  -2  113.08    8.91
   0 -15  -2  118.71    8.78
   0 -15  -2  110.55    8.72
   0 -15  -1   31.60    3.40
   0 -15  -1   27.98    3.29
   0 -15   0   49.11    4.18
   0 -15   0   49.06    4.23
   0 -15   0   50.81    4.26
   0 -14 -12   11.11    2.39
   0 -14 -11   52.52    5.38
   0 -14 -10  114.78    9.60
   0 -14  -9    3.69    2.50
   0 -14  -7    3.83    2.26
   0 -14  -6   53.33    5.75
   0 -14  -5  268.31   18.39
   0 -14  -5  234.11   17.90
   0 -14  -5  268.19   18.61
   0 -14  -4   33.69    4.62
   0 -14  -4   25.03    4.07
   0 -14  -4   33.98    4.09
   0 -14  -4   33.28    4.33
   0 -14  -3  105.83    8.84
   0 -14  -3  130.95   10.17
   0 -14  -3  118.14    9.82
   0 -14  -2  161.07   12.79
   0 -14  -2  195.16   13.96
   0 -14  -2  198.63   14.00
   0 -14  -1   31.09    4.11
   0 -14  -1   22.56    3.20
   0 -14   0  163.71   11.54
   0 -14   0  135.29   10.73
   0 -14   0  153.66   11.28
   0 -14   1   35.66    3.94
   0 -14   1   36.67    3.63
   0 -14   1   24.38    3.23
   0 -14   1   36.47    3.80
   0 -14   2    8.56    1.52
   0 -14   2   13.13    1.90
   0 -14   2   12.34    1.98
   0 -13 -12  112.60    8.96
   0 -13 -11  243.21   17.59
   0 -13  -7    1.90    2.12
   0 -13  -7    9.35    3.37
   0 -13  -6  364.30   24.58
   0 -13  -6  306.39   30.14
   0 -13  -6  356.67   32.89
   0 -13  -5  171.66   19.95
   0 -13  -5  141.72   12.09
   0 -13  -5  169.02   18.85
   0 -13  -5  149.01   11.98
   0 -13  -5  131.96   18.42
   0 -13  -4   24.43    7.44
   0 -13  -4   15.86    6.20
   0 -13  -4   31.73    8.87
   0 -13  -4   23.85    4.22
   0 -13  -4   22.31    4.22
   0 -13  -3   64.48   10.88
   0 -13  -3   40.40    5.60
   0 -13  -3   44.79    5.77
   0 -13  -3   36.53    9.23
   0 -13  -3   39.75    4.72
   0 -13  -3   37.96    9.87
   0 -13  -2   15.39    3.22
   0 -13  -2   15.04    2.59
   0 -13  -2   11.49    3.48
   0 -13  -2   21.05    3.92
   0 -13  -1   10.80    3.10
   0 -13  -1   16.09    3.84
   0 -13  -1   13.64    3.60
   0 -13   0  146.75   11.79
   0 -13   0  133.91   11.15
   0 -13   1    4.01    2.71
   0 -13   1    2.80    2.35
   0 -13   1    3.82    2.31
   0 -13   2   69.91    6.18
   0 -13   2   76.69    6.76
   0 -13   2   70.64    6.44
   0 -13   3  103.65    7.41
   0 -13   3  101.74    7.29
   0 -13   4    1.80    0.89
   0 -12 -12  237.97   16.85
   0 -12 -11   62.85    6.64
   0 -12 -10   72.05   12.40
   0 -12  -9   67.45   11.57
   0 -12  -8   63.76   11.19
   0 -12  -7  173.84   18.54
   0 -12  -7  188.83   13.65
   0 -12  -7  147.10   18.43
   0 -12  -6  243.29   23.43
   0 -12  -6  223.73   23.50
   0 -12  -6  265.62   26.09
   0 -12  -6  245.23   17.90
   0 -12  -5   34.48    5.01
   0 -12  -5   36.68    8.89
   0 -12  -5   34.83    4.96
   0 -12  -5   38.21    9.35
   0 -12  -5   43.79   11.00
   0 -12  -4   83.00    8.52
   0 -12  -4   72.48   12.71
   0 -12  -4   98.32    8.89
   0 -12  -4  101.45   15.55
   0 -12  -4   97.88   15.72
   0 -12  -3   92.52   15.05
   0 -12  -3   63.01   12.69
   0 -12  -3   87.22    8.67
   0 -12  -3   85.54    8.55
   0 -12  -3   80.92    7.86
   0 -12  -2   -1.45    4.67
   0 -12  -2    4.04    2.86
   0 -12  -2    2.64    2.33
   0 -12  -2   -1.34    4.56
   0 -12  -2    3.16    5.11
   0 -12  -2    3.12    2.85
   0 -12  -1   65.61    7.26
   0 -12  -1   74.46   12.28
   0 -12  -1   81.93    8.03
   0 -12  -1   60.33   11.91
   0 -12  -1   69.48    7.76
   0 -12   0    1.50    4.27
   0 -12   0   -0.35    2.54
   0 -12   0    0.39    2.95
   0 -12   1    1.58    2.02
   0 -12   1    4.58    2.84
   0 -12   1    4.37    3.31
   0 -12   1    3.70    2.88
   0 -12   2   69.33    7.05
   0 -12   2   77.66    7.46
   0 -12   3   89.37    7.77
   0 -12   3   89.15    7.62
   0 -12   3  101.86    8.32
   0 -12   4  104.30    8.17
   0 -12   4   88.07    7.75
   0 -12   4  114.98    8.56
   0 -12   4  110.13    8.36
   0 -12   5  175.12   13.08
   0 -12   5  197.38   13.33
   0 -11 -12  306.41   21.11
   0 -11 -11    7.63    4.96
   0 -11  -9   22.42    6.97
   0 -11  -8   65.13   11.32
   0 -11  -7  271.42   26.20
   0 -11  -7  277.05   25.90
   0 -11  -7  266.04   24.45
   0 -11  -6   26.37    3.84
   0 -11  -6   24.47    7.21
   0 -11  -6   16.43    5.58
   0 -11  -6   19.55    6.33
   0 -11  -5  292.72   28.83
   0 -11  -5  331.19   22.96
   0 -11  -5  319.49   22.74
   0 -11  -5  398.51   32.73
   0 -11  -5  297.93   27.48
   0 -11  -4  247.97   25.19
   0 -11  -4  182.24   20.45
   0 -11  -4  162.00   17.85
   0 -11  -4  189.27   14.90
   0 -11  -4  193.02   14.79
   0 -11  -4  212.24   23.42
   0 -11  -3   73.63    7.67
   0 -11  -3   66.08   12.30
   0 -11  -3   73.11   12.74
   0 -11  -3   86.34   14.10
   0 -11  -3   82.58    8.13
   0 -11  -3   74.28    7.32
   0 -11  -2    5.55    6.18
   0 -11  -2    5.41    4.85
   0 -11  -2    4.57    3.23
   0 -11  -2   10.90    3.21
   0 -11  -2    4.60    4.69
   0 -11  -2    8.50    3.20
   0 -11  -1   62.36   10.99
   0 -11  -1   49.43    6.25
   0 -11  -1   52.40   11.26
   0 -11  -1   60.02    6.80
   0 -11   0   78.23    7.93
   0 -11   0   74.92   12.93
   0 -11   0  104.78   15.90
   0 -11   0  103.91    9.17
   0 -11   1  128.67   18.70
   0 -11   1  135.91   11.79
   0 -11   1  146.73   19.28
   0 -11   1  139.75   11.87
   0 -11   1  130.32   11.26
   0 -11   1  141.99   17.53
   0 -11   2  436.33   30.38
   0 -11   2  431.06   30.32
   0 -11   2  465.88   30.98
   0 -11   3  143.42   11.59
   0 -11   3  130.42   11.08
   0 -11   3  119.81   10.54
   0 -11   3  137.39   11.47
   0 -11   4  118.90   10.29
   0 -11   4  140.50   10.69
   0 -11   4  139.99   10.77
   0 -11   4  112.04    9.43
   0 -11   5   22.93    3.01
   0 -11   5   24.10    3.40
   0 -11   5   29.09    3.86
   0 -11   5   23.78    3.52
   0 -11   6    8.82    1.86
   0 -11   6    7.36    1.53
   0 -11   6    6.74    1.30
   0 -10 -11  124.51   17.01
   0 -10 -10  216.20   23.39
   0 -10  -8  443.28   37.01
   0 -10  -7   64.17    9.70
   0 -10  -7   58.04   10.39
   0 -10  -7   66.47   10.72
   0 -10  -6  299.62   28.32
   0 -10  -6  350.88   30.50
   0 -10  -6  341.79   23.16
   0 -10  -6  354.16   29.33
   0 -10  -5    9.51    4.98
   0 -10  -5    8.92    4.32
   0 -10  -5    6.52    2.37
   0 -10  -4    1.15    2.19
   0 -10  -4    4.09    3.17
   0 -10  -4    0.30    2.00
   0 -10  -4    1.11    3.79
   0 -10  -3    3.02    2.30
   0 -10  -3    8.20    5.05
   0 -10  -3    9.57    6.42
   0 -10  -3    8.05    3.79
   0 -10  -2  764.47   50.87
   0 -10  -2  793.34   51.03
   0 -10  -2  752.96   58.84
   0 -10  -2  754.64   51.01
   0 -10  -1  397.34   26.71
   0 -10  -1  374.45   34.56
   0 -10  -1  368.95   26.37
   0 -10  -1  370.86   26.62
   0 -10  -1  432.93   34.80
   0 -10   0   89.18    8.51
   0 -10   0   93.64   14.75
   0 -10   0  106.37    9.40
   0 -10   0  107.34   14.58
   0 -10   1   64.92    7.18
   0 -10   1   58.66   11.00
   0 -10   1   64.68    7.09
   0 -10   1   67.66   12.97
   0 -10   1   84.87    8.05
   0 -10   1   78.53    7.65
   0 -10   2    4.70    3.04
   0 -10   2   -1.53    4.65
   0 -10   2    2.32    2.80
   0 -10   2    2.84    2.65
   0 -10   2   -4.99    5.37
   0 -10   2   -2.93    5.46
   0 -10   2   -3.85    2.68
   0 -10   3  191.67   14.94
   0 -10   3  178.66   22.63
   0 -10   3  179.20   20.82
   0 -10   3  211.94   15.64
   0 -10   3  204.99   14.79
   0 -10   3  148.62   19.64
   0 -10   3  185.37   15.42
   0 -10   4   82.84    8.16
   0 -10   4   79.55    8.24
   0 -10   4   78.49    7.17
   0 -10   4   72.45    7.14
   0 -10   4   80.21    8.23
   0 -10   5   52.30    5.51
   0 -10   5   63.59    6.41
   0 -10   5   57.34    6.43
   0 -10   6  106.42    8.63
   0 -10   6  114.01    9.16
   0 -10   6   98.32    8.34
   0 -10   6  109.27    8.95
   0 -10   7    0.88    1.52
   0 -10   7   -1.53    1.50
   0 -10   7   -0.14    1.25
   0  -9 -12   51.61   10.05
   0  -9 -11  658.16   51.78
   0  -9 -10  179.14   20.49
   0  -9  -9  335.27   30.16
   0  -9  -7   84.75   12.40
   0  -9  -7   98.03   11.77
   0  -9  -7  114.47   12.88
   0  -9  -6    4.29    3.58
   0  -9  -6    2.68    3.86
   0  -9  -5   77.32   10.68
   0  -9  -5   67.65    9.70
   0  -9  -5   65.41    6.19
   0  -9  -4    1.47    1.85
   0  -9  -4   -0.95    3.70
   0  -9  -4    2.86    1.79
   0  -9  -4    0.74    2.76
   0  -9  -3  241.55   24.32
   0  -9  -3  273.37   22.47
   0  -9  -3  264.74   19.10
   0  -9  -3  289.66   19.28
   0  -9  -2  181.55   19.01
   0  -9  -2  140.87   16.79
   0  -9  -2  144.29   11.50
   0  -9  -2  154.24   11.64
   0  -9  -2  137.57   13.71
   0  -9  -2  148.02   11.62
   0  -9  -1    1.12    3.61
   0  -9  -1    2.27    2.12
   0  -9  -1   -2.28    5.89
   0  -9  -1    2.61    2.24
   0  -9  -1    0.83    2.18
   0  -9   0  582.99   48.69
   0  -9   0  621.47   41.39
   0  -9   0  672.04   48.54
   0  -9   1  303.15   21.25
   0  -9   1  279.96   20.78
   0  -9   1  326.85   27.82
   0  -9   2 1101.65   72.39
   0  -9   2 1074.38   81.89
   0  -9   2 1135.58   81.67
   0  -9   2 1153.91   72.04
   0  -9   2 1122.71   71.64
   0  -9   2 1067.97   78.94
   0  -9   3   66.62   12.16
   0  -9   3   70.27   13.91
   0  -9   3   87.13    8.12
   0  -9   3   88.96    8.37
   0  -9   3   94.98    9.11
   0  -9   3   90.97    8.28
   0  -9   4   47.43    6.40
   0  -9   4   44.33   10.45
   0  -9   4   44.33    6.08
   0  -9   4   50.74    5.72
   0  -9   4   54.69    9.28
   0  -9   4   56.92    6.02
   0  -9   4   46.21    5.49
   0  -9   5   40.84    5.87
   0  -9   5   40.23    5.02
   0  -9   5   33.25    4.25
   0  -9   6   29.17    4.98
   0  -9   6   39.10    5.02
   0  -9   6   28.53    4.21
   0  -9   6   28.72    4.25
   0  -9   7   -1.24    2.11
   0  -9   7    0.22    1.84
   0  -9   7    0.28    2.43
   0  -9   7   -0.95    1.53
   0  -9   7    1.58    1.50
   0  -9   7    1.46    2.10
   0  -9   8  122.76    8.47
   0  -9   8  117.34    8.67
   0  -9   8   97.16    8.05
   0  -8 -12  592.32   46.96
   0  -8 -11  122.85   16.26
   0  -8 -10  126.03   16.00
   0  -8  -9  235.63   23.52
   0  -8  -8  213.76   21.07
   0  -8  -7  347.31   27.10
   0  -8  -7  342.03   27.42
   0  -8  -6   -0.73    2.72
   0  -8  -6    3.27    3.29
   0  -8  -5  107.92   12.46
   0  -8  -5  113.19   12.65
   0  -8  -4  135.00   13.68
   0  -8  -4  142.40   14.71
   0  -8  -3  906.28   66.11
   0  -8  -3  999.58   64.62
   0  -8  -2  140.42   15.07
   0  -8  -2  170.54   13.57
   0  -8  -2  149.08   10.63
   0  -8  -1  701.61   46.58
   0  -8  -1  763.19   53.54
   0  -8  -1  688.62   48.47
   0  -8  -1  684.16   47.49
   0  -8  -1  741.92   46.86
   0  -8   0  578.30   42.50
   0  -8   0  628.05   48.06
   0  -8   1  175.13   15.91
   0  -8   1  185.98   14.06
   0  -8   1  189.02   13.87
   0  -8   1  201.81   19.53
   0  -8   2  313.00   26.07
   0  -8   2  319.62   22.90
   0  -8   2  356.47   31.46
   0  -8   2  349.83   23.54
   0  -8   2  384.88   30.25
   0  -8   2  335.27   23.14
   0  -8   3   27.71    8.00
   0  -8   3   34.93    4.55
   0  -8   3   36.28    9.58
   0  -8   3   22.93    7.39
   0  -8   3   32.79    4.51
   0  -8   3   30.77    4.43
   0  -8   4   41.99   10.32
   0  -8   4   41.57    9.71
   0  -8   4   44.10    9.73
   0  -8   4   66.21    6.66
   0  -8   4   62.84    6.42
   0  -8   4   62.45    6.31
   0  -8   5   48.85    5.23
   0  -8   5   39.05    9.54
   0  -8   5   40.95    4.99
   0  -8   5   44.57    6.31
   0  -8   5   59.66    6.30
   0  -8   6   32.78    5.44
   0  -8   6   33.75    5.26
   0  -8   6   36.84    5.17
   0  -8   6   33.13    4.17
   0  -8   7   56.98    6.23
   0  -8   7   64.80    6.88
   0  -8   7   42.54    5.73
   0  -8   7   46.55    5.31
   0  -8   7   58.07    6.28
   0  -8   8   68.89    6.79
   0  -8   8   75.17    6.81
   0  -8   8   72.16    6.58
   0  -8   9   17.18    2.51
   0  -8   9   10.46    1.66
   0  -7 -12  324.85   29.77
   0  -7 -11    3.47    4.67
   0  -7 -10  287.96   26.98
   0  -7  -9  116.01   14.44
   0  -7  -8   45.07    8.43
   0  -7  -7    0.57    1.94
   0  -7  -7   -3.37    3.51
   0  -7  -6  214.43   18.34
   0  -7  -5  188.88   16.46
   0  -7  -5  162.93   16.18
   0  -7  -4 1855.54  121.04
   0  -7  -4 1891.77  120.72
   0  -7  -3  396.67   32.03
   0  -7  -3  452.35   31.14
   0  -7  -2  554.08   35.85
   0  -7  -2  523.93   37.98
   0  -7  -2  485.64   33.32
   0  -7  -1  481.43   33.76
   0  -7  -1  501.60   37.88
   0  -7  -1  490.10   34.73
   0  -7   0    1.18    2.08
   0  -7   0    0.84    4.13
   0  -7   0    1.69    3.52
   0  -7   0    1.60    1.76
   0  -7   1  147.19   11.53
   0  -7   1  177.37   14.11
   0  -7   1  146.77   11.37
   0  -7   1  159.03   16.42
   0  -7   2   49.08    7.19
   0  -7   2   57.20    5.54
   0  -7   2   53.49    5.22
   0  -7   2   45.55    5.08
   0  -7   2   67.53    9.56
   0  -7   2   40.06    8.77
   0  -7   3   59.48   10.22
   0  -7   3   71.28    9.26
   0  -7   3   56.47    5.88
   0  -7   3   60.42   10.68
   0  -7   3   58.20    5.98
   0  -7   3   52.41    5.72
   0  -7   3   57.17    5.80
   0  -7   4  280.04   26.60
   0  -7   4  297.12   20.34
   0  -7   4  284.82   20.22
   0  -7   4  287.06   20.55
   0  -7   4  280.22   27.66
   0  -7   4  288.44   27.12
   0  -7   4  276.50   19.96
   0  -7   5    0.83    1.96
   0  -7   5    1.34    2.01
   0  -7   5   -1.23    4.18
   0  -7   5    0.35    2.38
   0  -7   6    8.29    2.35
   0  -7   6    8.59    3.70
   0  -7   6    6.51    2.92
   0  -7   6    7.15    3.27
   0  -7   6    6.71    2.39
   0  -7   7  140.25   12.93
   0  -7   7  165.25   12.94
   0  -7   7  137.67   11.01
   0  -7   7  163.61   12.77
   0  -7   8   66.16    7.04
   0  -7   8   69.14    6.22
   0  -7   8   79.42    7.76
   0  -7   9   94.06    8.94
   0  -7   9  125.94    9.49
   0  -7   9  129.58    9.57
   0  -7   9  101.01    8.46
   0  -7  10   45.07    4.40
   0  -7  10   56.07    4.76
   0  -6 -11  141.73   16.71
   0  -6 -10  137.89   16.51
   0  -6  -9  248.31   23.16
   0  -6  -8   10.50    4.66
   0  -6  -7  429.64   32.49
   0  -6  -7  528.70   36.26
   0  -6  -6   26.77    4.83
   0  -6  -6   27.36    6.03
   0  -6  -6   34.17    5.22
   0  -6  -5  804.99   54.41
   0  -6  -4 3142.32  193.74
   0  -6  -4 3012.39  193.53
   0  -6  -3    3.25    3.03
   0  -6  -3   -0.45    2.49
   0  -6  -2  950.15   64.33
   0  -6  -2  970.07   62.78
   0  -6  -1    4.18    1.84
   0  -6  -1    4.12    2.28
   0  -6   0  101.68    8.92
   0  -6   0   92.38   10.96
   0  -6   0   89.86    8.57
   0  -6   1  242.53   19.30
   0  -6   1  276.72   22.50
   0  -6   2  221.85   18.99
   0  -6   2  252.01   21.90
   0  -6   2  239.36   21.27
   0  -6   3   -0.97    3.76
   0  -6   3    1.82    3.68
   0  -6   3    4.15    1.96
   0  -6   3    0.89    1.81
   0  -6   3    1.38    2.98
   0  -6   3    3.16    1.86
   0  -6   4  388.14   25.93
   0  -6   4  357.54   30.35
   0  -6   4  357.51   32.04
   0  -6   4  359.08   32.07
   0  -6   4  387.38   26.28
   0  -6   4  371.55   25.64
   0  -6   4  407.50   26.04
   0  -6   4  393.69   32.44
   0  -6   5   11.80    5.24
   0  -6   5    5.58    5.15
   0  -6   5   13.44    2.70
   0  -6   5   14.78    2.83
   0  -6   5   11.61    2.87
   0  -6   5    8.64    3.08
   0  -6   5   11.90    2.60
   0  -6   6  115.84    9.77
   0  -6   6  133.78   11.12
   0  -6   6  133.43   10.36
   0  -6   6  114.02    9.62
   0  -6   7   35.82    5.75
   0  -6   7   43.32    5.69
   0  -6   7   42.28    4.80
   0  -6   8    3.25    3.13
   0  -6   8    3.07    2.09
   0  -6   8    6.48    3.41
   0  -6   8    2.98    2.55
   0  -6   8    2.71    2.83
   0  -6   8    1.01    1.89
   0  -6   9  303.54   21.34
   0  -6   9  290.99   21.20
   0  -6   9  301.10   21.13
   0  -6   9  277.02   19.67
   0  -6   9  297.70   20.35
   0  -6  10   26.63    3.88
   0  -6  10   19.97    2.53
   0  -6  10   18.96    3.40
   0  -6  10   26.51    3.53
   0  -6  11   28.89    3.13
   0  -5 -11   60.28    9.98
   0  -5 -10   95.77   12.66
   0  -5  -9  186.48   18.48
   0  -5  -8  206.21   19.57
   0  -5  -7  176.78   16.87
   0  -5  -6  357.81   27.53
   0  -5  -6  355.06   24.76
   0  -5  -5 1982.31  126.82
   0  -5  -3 1365.01   86.58
   0  -5  -3 1319.03   86.04
   0  -5  -2    5.32    3.35
   0  -5  -2    3.70    2.52
   0  -5  -1   68.51    6.30
   0  -5  -1   77.28    8.47
   0  -5  -1   81.95    7.13
   0  -5   0  340.09   25.44
   0  -5   0  302.96   22.79
   0  -5   0  330.33   23.07
   0  -5   1  417.53   26.51
   0  -5   1  329.11   24.27
   0  -5   2   41.98    7.25
   0  -5   2   28.79    6.25
   0  -5   2   32.71    5.36
   0  -5   3  490.72   35.72
   0  -5   3  457.47   33.86
   0  -5   3  442.59   35.11
   0  -5   4  183.38   17.86
   0  -5   4  167.33   12.38
   0  -5   4  164.35   17.83
   0  -5   4  179.74   16.92
   0  -5   4  172.66   12.52
   0  -5   5   77.37    6.62
   0  -5   5   77.31    6.75
   0  -5   5   67.86   10.65
   0  -5   5   81.73   10.96
   0  -5   5   76.49    6.75
   0  -5   5   76.14    7.39
   0  -5   5   79.19    6.90
   0  -5   5   72.75    6.58
   0  -5   6  453.38   28.66
   0  -5   6  423.62   29.76
   0  -5   6  420.18   28.82
   0  -5   6  406.70   28.45
   0  -5   6  453.90   29.05
   0  -5   6  445.93   28.86
   0  -5   6  414.32   28.84
   0  -5   7    2.22    2.22
   0  -5   7    0.23    2.07
   0  -5   7    0.27    1.98
   0  -5   7   -0.39    3.10
   0  -5   7    1.68    2.32
   0  -5   8   23.98    4.17
   0  -5   8   26.05    5.01
   0  -5   8   19.49    4.53
   0  -5   8   25.03    4.82
   0  -5   8   17.90    3.71
   0  -5   8   23.63    3.76
   0  -5   9   67.41    7.04
   0  -5   9   70.05    7.70
   0  -5   9   67.14    6.51
   0  -5   9   66.14    6.84
   0  -5   9   77.16    7.90
   0  -5   9   69.45    6.65
   0  -5  10   45.83    5.77
   0  -5  10   42.16    5.36
   0  -5  10   37.23    5.29
   0  -5  10   41.38    4.32
   0  -5  10   44.18    4.60
   0  -5  11   63.29    5.33
   0  -5  11   55.82    4.87
   0  -4 -10   20.24    5.74
   0  -4  -9   43.08    7.66
   0  -4  -8  694.49   49.47
   0  -4  -7   22.60    5.39
   0  -4  -6  287.01   22.72
   0  -4  -5  242.32   17.45
   0  -4  -5  255.08   19.66
   0  -4  -4 1380.57   88.65
   0  -4  -2   77.99    7.48
   0  -4  -2   82.34    7.99
   0  -4  -1   95.89    9.11
   0  -4  -1   96.03    8.05
   0  -4   0   14.58    2.56
   0  -4   0   14.51    2.65
   0  -4   0   19.23    4.11
   0  -4   1   23.74    5.30
   0  -4   1   24.24    3.71
   0  -4   1   18.41    2.62
   0  -4   2  805.84   51.86
   0  -4   2  889.33   52.66
   0  -4   3  346.01   27.17
   0  -4   3  349.98   24.67
   0  -4   3  403.69   28.67
   0  -4   3  428.36   29.20
   0  -4   4   37.02    7.69
   0  -4   4   38.18    6.91
   0  -4   4   39.81    7.08
   0  -4   4   35.23    4.73
   0  -4   5 1234.57   87.71
   0  -4   5 1215.81   87.73
   0  -4   5 1420.37   82.39
   0  -4   5 1308.58   82.14
   0  -4   5 1253.73   82.31
   0  -4   5 1243.95   86.73
   0  -4   5 1332.45   82.36
   0  -4   6  639.97   42.21
   0  -4   6  646.86   42.04
   0  -4   6  690.92   43.28
   0  -4   6  688.62   42.36
   0  -4   6  634.87   42.42
   0  -4   6  656.15   41.86
   0  -4   6  655.36   42.20
   0  -4   6  632.60   41.89
   0  -4   7  456.78   31.14
   0  -4   7  499.28   32.20
   0  -4   7  458.29   31.12
   0  -4   7  496.40   31.00
   0  -4   7  451.70   30.63
   0  -4   7  455.48   30.33
   0  -4   7  431.16   30.68
   0  -4   7  479.70   30.83
   0  -4   8   49.86    5.19
   0  -4   8   61.11    7.16
   0  -4   8   51.41    6.63
   0  -4   8   50.22    6.56
   0  -4   8   52.65    6.03
   0  -4   8   47.38    5.53
   0  -4   8   54.95    5.97
   0  -4   8   54.94    5.58
   0  -4   8   53.10    5.53
   0  -4   9   -1.07    2.80
   0  -4   9    0.31    2.37
   0  -4   9    1.67    2.88
   0  -4   9    0.24    2.34
   0  -4   9    2.12    2.65
   0  -4   9    0.31    2.12
   0  -4  10   17.91    3.84
   0  -4  10   16.99    3.39
   0  -4  10   14.36    2.75
   0  -4  10   13.84    3.10
   0  -4  11   98.17    8.34
   0  -4  11  101.21    7.92
   0  -4  11   94.77    7.93
   0  -4  12    2.20    1.27
   0  -4  12    0.88    1.71
   0  -3  -9  553.47   40.65
   0  -3  -8   -0.68    2.75
   0  -3  -7  168.11   15.28
   0  -3  -6  267.99   21.23
   0  -3  -5  232.72   18.45
   0  -3  -4 1283.77   82.32
   0  -3  -1  515.79   33.79
   0  -3  -1  506.25   33.10
   0  -3   0    5.37    1.91
   0  -3   0    9.26    2.91
   0  -3   0    4.24    1.65
   0  -3   1   56.04    4.20
   0  -3   1   61.54    4.81
   0  -3   1   74.19    7.68
   0  -3   1   57.71    5.70
   0  -3   2  469.99   32.19
   0  -3   2  496.33   33.09
   0  -3   2  450.77   30.68
   0  -3   2  528.95   33.53
   0  -3   3   13.94    4.02
   0  -3   3   12.26    4.17
   0  -3   3   20.43    3.20
   0  -3   3   11.60    3.97
   0  -3   4  872.73   56.90
   0  -3   4  817.75   54.72
   0  -3   4  837.46   56.57
   0  -3   4  808.14   57.41
   0  -3   5  406.12   28.93
   0  -3   5  370.62   28.42
   0  -3   5  402.97   30.72
   0  -3   5  384.35   29.87
   0  -3   6   22.83    3.28
   0  -3   6   28.52    3.39
   0  -3   6   26.98    3.51
   0  -3   6   24.09    3.44
   0  -3   6   22.43    3.28
   0  -3   6   28.98    3.18
   0  -3   6   18.19    4.79
   0  -3   7   86.43    7.98
   0  -3   7   96.77    7.92
   0  -3   7   95.33    7.46
   0  -3   7   90.50    7.66
   0  -3   7   84.53   10.78
   0  -3   7   87.73    7.61
   0  -3   7   87.89    7.60
   0  -3   8  289.82   20.28
   0  -3   8  289.76   20.96
   0  -3   8  283.23   20.31
   0  -3   8  293.18   19.99
   0  -3   8  342.64   20.90
   0  -3   8  285.41   21.70
   0  -3   8  278.91   20.82
   0  -3   8  288.32   20.27
   0  -3   9   28.64    4.13
   0  -3   9   25.51    4.40
   0  -3   9   28.63    4.61
   0  -3   9   25.18    5.01
   0  -3   9   26.13    4.45
   0  -3   9   27.15    4.72
   0  -3   9   28.83    4.21
   0  -3   9   25.99    3.69
   0  -3   9   24.63    3.52
   0  -3   9   25.64    3.55
   0  -3  10   57.88    6.10
   0  -3  10   42.72    5.78
   0  -3  10   53.31    6.09
   0  -3  10   42.60    4.80
   0  -3  10   56.17    5.57
   0  -3  10   61.43    6.99
   0  -3  10   55.54    6.67
   0  -3  10   34.54    4.80
   0  -3  11    0.38    2.89
   0  -3  11    7.85    2.73
   0  -3  11    3.10    2.42
   0  -3  11    2.75    2.78
   0  -3  11    5.81    2.59
   0  -3  12    4.85    2.47
   0  -3  12    3.75    1.99
   0  -3  12    4.16    1.87
   0  -3  13   58.53    4.48
   0  -2  -8   79.04    9.61
   0  -2  -7 1240.11   81.27
   0  -2  -6   76.55    8.45
   0  -2  -5   46.50    6.05
   0  -2   0   75.46    6.11
   0  -2   0   65.75    5.12
   0  -2   1 1108.04   70.52
   0  -2   1 1207.78   71.62
   0  -2   1 1337.81   72.94
   0  -2   1 1092.50   70.64
   0  -2   2  127.58   10.94
   0  -2   2  136.36   10.89
   0  -2   2  135.60   10.07
   0  -2   2  142.11   11.31
   0  -2   3    9.93    3.69
   0  -2   3   11.11    2.86
   0  -2   3   14.61    3.71
   0  -2   3   15.36    4.12
   0  -2   4  562.73   38.41
   0  -2   4  565.76   38.97
   0  -2   5   35.06    5.85
   0  -2   5   30.37    3.18
   0  -2   5   25.20    5.06
   0  -2   5   26.01    4.28
   0  -2   5   34.17    3.22
   0  -2   6 1096.87   64.44
   0  -2   6 1041.50   64.47
   0  -2   6  940.75   64.55
   0  -2   6 1004.74   69.06
   0  -2   6 1013.83   64.37
   0  -2   7  130.89   14.97
   0  -2   7  147.16   11.03
   0  -2   7  147.61   11.43
   0  -2   7  138.54   10.86
   0  -2   7  148.66   10.68
   0  -2   7  126.82   10.97
   0  -2   7  148.84   10.92
   0  -2   7  147.52   10.90
   0  -2   7  160.12   11.10
   0  -2   7  150.49   11.81
   0  -2   7  154.02   10.89
   0  -2   8  113.79   10.19
   0  -2   8  116.11    8.91
   0  -2   8  116.20    9.83
   0  -2   8  109.12    9.21
   0  -2   8  107.53    9.17
   0  -2   8  114.96   14.11
   0  -2   8  101.99    8.96
   0  -2   8  121.25    9.11
   0  -2   8  134.73    9.57
   0  -2   8  101.75   10.12
   0  -2   9   66.43    7.62
   0  -2   9   78.12    7.92
   0  -2   9   61.45    7.01
   0  -2   9   69.99    6.55
   0  -2   9   77.87    7.01
   0  -2   9   70.02    6.26
   0  -2   9   69.91    6.76
   0  -2   9   65.15    6.45
   0  -2   9   63.23    6.12
   0  -2   9   69.39    7.71
   0  -2  10  117.25    9.98
   0  -2  10  132.92   11.00
   0  -2  10  108.11   10.79
   0  -2  10  128.29   11.40
   0  -2  10  134.77   10.44
   0  -2  10  126.90    9.70
   0  -2  10   98.79   10.29
   0  -2  10  121.39    9.74
   0  -2  10  128.89   10.76
   0  -2  11    5.28    3.94
   0  -2  11    7.75    3.70
   0  -2  11    6.85    2.38
   0  -2  11    9.25    3.34
   0  -2  11    9.82    3.14
   0  -2  11   11.45    3.41
   0  -2  11    9.81    3.03
   0  -2  12   82.69    8.05
   0  -2  12   79.89    7.79
   0  -2  12   78.46    7.21
   0  -2  12   79.68    7.20
   0  -2  13  111.02    8.92
   0  -2  13  141.52    9.27
   0  -1  -7   69.76    7.84
   0  -1  -6   12.91    3.36
   0  -1  -5  143.58   11.93
   0  -1   0 1323.72   82.09
   0  -1   1 2860.74  188.70
   0  -1   1 3205.33  188.78
   0  -1   1 3187.73  189.34
   0  -1   2  110.76    8.53
   0  -1   2   96.45    8.25
   0  -1   2  103.84    8.43
   0  -1   2  114.49    8.93
   0  -1   3 1126.97   71.75
   0  -1   3 1121.01   71.61
   0  -1   4  114.47   10.51
   0  -1   4  116.37   10.18
   0  -1   5  815.39   49.77
   0  -1   5  701.26   50.22
   0  -1   5  819.54   49.79
   0  -1   5  838.87   53.78
   0  -1   6   54.12    5.02
   0  -1   6   62.05    8.41
   0  -1   6   56.25    5.07
   0  -1   7    8.15    2.28
   0  -1   7   12.96    2.37
   0  -1   7   16.28    5.18
   0  -1   7    9.54    2.49
   0  -1   7   10.96    2.63
   0  -1   7   11.97    2.18
   0  -1   7   10.21    2.18
   0  -1   7    9.47    2.40
   0  -1   7    8.46    2.35
   0  -1   8   45.80    4.97
   0  -1   8   49.10    4.86
   0  -1   8   51.62    6.11
   0  -1   8   49.27    4.89
   0  -1   8   40.01    8.65
   0  -1   8   55.07    5.61
   0  -1   8   53.21    5.61
   0  -1   8   36.40    5.18
   0  -1   8   52.00    5.30
   0  -1   8   52.79    5.15
   0  -1   8   46.73    4.67
   0  -1   8   48.61    5.75
   0  -1   9  432.45   28.14
   0  -1   9  388.18   27.53
   0  -1   9  407.76   26.91
   0  -1   9  401.84   26.45
   0  -1   9  389.20   26.57
   0  -1   9  349.17   27.65
   0  -1   9  416.08   26.88
   0  -1   9  362.58   33.46
   0  -1   9  390.77   27.06
   0  -1   9  405.70   28.03
   0  -1  10   35.27    6.20
   0  -1  10   43.62    5.71
   0  -1  10   35.49    5.44
   0  -1  10   43.72    5.21
   0  -1  10   37.22    8.63
   0  -1  10   43.18    6.07
   0  -1  10   39.80    5.82
   0  -1  10   42.35    4.98
   0  -1  10   34.50    4.45
   0  -1  10   35.32    5.17
   0  -1  10   45.37    4.79
   0  -1  11  144.30   13.16
   0  -1  11  188.33   13.94
   0  -1  11  160.65   14.40
   0  -1  11  167.07   12.38
   0  -1  11  207.04   13.52
   0  -1  11  171.58   14.14
   0  -1  11  176.59   12.98
   0  -1  11  184.32   13.61
   0  -1  11  167.21   12.34
   0  -1  11  118.73   12.74
   0  -1  12   48.23    6.28
   0  -1  12   44.57    5.91
   0  -1  12   57.61    5.48
   0  -1  12   49.90    5.62
   0  -1  12   43.55    4.82
   0  -1  12   44.46    5.63
   0  -1  12   58.85    5.93
   0  -1  13    0.63    1.92
   0  -1  13    1.69    2.13
   0  -1  13    0.98    1.79
   0  -1  14   38.25    3.02
   0  -1  14   23.04    2.70
   0   0  -6    1.97    1.91
   0   0  -5    2.05    1.87
   0   0   1  110.91    7.64
   0   0   2 2175.97  130.82
   0   0   2 2054.13  130.31
   0   0   3 1091.85   69.46
   0   0   3 1206.69   69.92
   0   0   3 1191.02   70.06
   0   0   3 1039.22   67.48
   0   0   4    3.83    2.92
   0   0   4    6.11    3.02
   0   0   4    3.59    0.84
   0   0   5    1.97    1.37
   0   0   5    2.15    1.47
   0   0   5    2.67    3.31
   0   0   6    1.36    3.37
   0   0   6    2.35    1.67
   0   0   6    5.13    1.88
   0   0   7   16.21    5.26
   0   0   7   11.99    2.62
   0   0   7   12.77    2.58
   0   0   7   14.68    2.80
   0   0   8   54.33    4.98
   0   0   8   52.17    4.99
   0   0   8   53.66    5.56
   0   0   8   45.54    5.32
   0   0   8   54.57    5.33
   0   0   8   46.74    5.82
   0   0   8   47.29    5.46
   0   0   8   39.46    8.63
   0   0   8   54.18    4.96
   0   0   8   51.65    5.39
   0   0   8   43.90    5.01
   0   0   8   48.01    5.53
   0   0   9  225.02   17.15
   0   0   9  226.57   16.21
   0   0   9  225.94   16.56
   0   0   9  201.73   22.14
   0   0   9  230.29   16.69
   0   0   9  231.13   16.89
   0   0   9  220.67   15.76
   0   0   9  235.37   17.05
   0   0   9  210.19   15.66
   0   0   9  191.52   15.99
   0   0   9  220.37   16.44
   0   0   9  243.75   16.06
   0   0  10    0.90    3.03
   0   0  10   -0.39    2.88
   0   0  10   -0.36    3.25
   0   0  10    2.07    2.54
   0   0  10    1.17    2.12
   0   0  10    0.30    2.90
   0   0  10    2.78    2.15
   0   0  10   -0.33    2.66
   0   0  10   -1.92    3.18
   0   0  10    1.83    2.62
   0   0  10    1.35    2.42
   0   0  10    1.33    4.31
   0   0  11  164.22   14.62
   0   0  11  206.79   13.73
   0   0  11  196.78   13.54
   0   0  11  180.05   14.19
   0   0  11  176.09   12.93
   0   0  11  135.97   13.00
   0   0  11  162.33   19.25
   0   0  11  192.34   14.65
   0   0  11  162.66   13.35
   0   0  11  190.88   14.08
   0   0  11  160.71   12.63
   0   0  11  146.92   13.59
   0   0  12    5.94    2.91
   0   0  12    8.93    3.41
   0   0  12    6.94    3.69
   0   0  12    9.50    3.57
   0   0  12   14.13    3.57
   0   0  12    7.84    2.03
   0   0  12   10.43    2.65
   0   0  12    6.30    3.36
   0   0  13  200.83   15.38
   0   0  13  245.82   15.35
   0   0  13  185.68   14.42
   0   0  13  230.90   15.06
   0   0  13  204.48   15.68
   0   0  14   13.27    2.39
   0   1  -5  662.66   42.46
   0   1  -4  106.04    8.05
   0   1   1   59.72    4.56
   0   1   1   57.26    4.50
   0   1   2  998.17   63.14
   0   1   3   21.90    2.91
   0   1   4  116.83    8.82
   0   1   5  102.64    7.62
   0   1   5  105.44   10.97
   0   1   5  102.25    7.60
   0   1   6   13.72    2.38
   0   1   6   10.81    5.10
   0   1   6   11.96    2.45
   0   1   7   73.53    9.83
   0   1   7   63.58    5.73
   0   1   7   55.39    5.58
   0   1   8  245.05   17.38
   0   1   8  255.82   17.81
   0   1   8  277.27   24.57
   0   1   8  236.99   17.47
   0   1   8  264.66   18.22
   0   1   8  270.25   17.58
   0   1   8  264.49   17.60
   0   1   8  276.96   18.35
   0   1   8  232.78   18.03
   0   1   8  262.02   18.19
   0   1   9   59.10    6.73
   0   1   9   64.14    6.46
   0   1   9   63.86    5.83
   0   1   9   63.03    6.49
   0   1   9   48.50    5.15
   0   1   9   58.21    5.56
   0   1   9   55.12    6.36
   0   1   9   64.02    5.77
   0   1   9   61.06    6.35
   0   1   9   59.67    5.85
   0   1   9   65.54    6.13
   0   1   9   59.31   10.93
   0   1  10  622.01   39.81
   0   1  10  608.60   40.82
   0   1  10  623.65   41.49
   0   1  10  509.87   48.12
   0   1  10  596.52   40.88
   0   1  10  661.50   40.19
   0   1  10  574.90   40.12
   0   1  10  619.55   39.90
   0   1  10  648.97   40.48
   0   1  10  605.64   40.97
   0   1  10  571.53   41.16
   0   1  11  128.27   10.17
   0   1  11  122.76   11.45
   0   1  11  149.08   10.75
   0   1  11  103.59   16.35
   0   1  11  131.18   11.28
   0   1  11  133.56   10.01
   0   1  11  136.77   11.32
   0   1  11   77.92    9.93
   0   1  11  133.95   11.08
   0   1  11  140.83   10.64
   0   1  11  105.82   10.89
   0   1  12    7.25    3.41
   0   1  12    8.08    3.04
   0   1  12    4.50    2.09
   0   1  12   12.34    3.84
   0   1  12    9.53    3.54
   0   1  12    6.64    2.48
   0   1  12    6.75    3.51
   0   1  12    6.04    3.20
   0   1  13  121.87    8.65
   0   1  13  101.81    9.08
   0   1  13   90.43    7.96
   0   1  13   91.08    8.87
   0   1  13  125.13    8.99
   0   1  13   81.20    8.22
   0   1  14    3.73    2.06
   0   1  14    3.88    1.58
   0   1  14    3.70    1.89
   0   1  14    6.92    2.34
   0   1  15    1.97    1.00
   0   1  15    2.63    0.94
   0   2   1 1452.54   90.05
   0   2   2    2.51    2.10
   0   2   2    4.30    2.33
   0   2   3  481.15   36.20
   0   2   3  631.38   36.93
   0   2   4   12.85    4.08
   0   2   4   11.41    2.97
   0   2   5   46.31    5.15
   0   2   5   43.38    6.81
   0   2   6   46.44    4.86
   0   2   7  977.88   64.42
   0   2   7 1062.40   64.58
   0   2   8   93.94    7.60
   0   2   8   96.56    7.96
   0   2   8   89.39    7.40
   0   2   8  104.54   13.26
   0   2   8   96.32    8.10
   0   2   8   94.65    7.54
   0   2   8   88.45    7.31
   0   2   8   96.80    7.51
   0   2   8   84.68    7.87
   0   2   8   85.97    7.95
   0   2   9  245.52   17.07
   0   2   9  240.01   17.39
   0   2   9  253.29   17.94
   0   2   9  248.59   18.07
   0   2   9  240.95   17.98
   0   2   9  252.41   17.18
   0   2   9  243.35   17.18
   0   2   9  264.06   25.23
   0   2   9  242.32   17.59
   0   2   9  241.37   17.91
   0   2   9  241.58   16.95
   0   2   9  237.13   17.99
   0   2   9  249.96   17.22
   0   2   9  247.98   18.52
   0   2  10  279.68   21.37
   0   2  10  295.92   21.09
   0   2  10  316.69   21.61
   0   2  10  292.44   20.29
   0   2  10  311.85   20.71
   0   2  10  258.20   19.94
   0   2  10  303.43   20.52
   0   2  10  343.64   30.94
   0   2  10  312.45   21.01
   0   2  10  297.54   21.60
   0   2  10  311.93   20.63
   0   2  10  272.84   21.58
   0   2  10  293.27   21.43
   0   2  11   83.70    9.03
   0   2  11   91.76    8.56
   0   2  11   86.45    8.61
   0   2  11   90.83    8.27
   0   2  11   93.48   15.08
   0   2  11  106.17    8.70
   0   2  11   99.64    8.07
   0   2  11  108.78    9.48
   0   2  11  107.99    9.17
   0   2  11   73.26    9.00
   0   2  12   94.51    9.42
   0   2  12   99.14    9.11
   0   2  12   62.00   13.13
   0   2  12  132.21    9.42
   0   2  12   86.45    7.94
   0   2  12  101.30    8.57
   0   2  12   97.25    9.49
   0   2  12  114.06    9.57
   0   2  13   65.37    7.05
   0   2  13   73.92    6.55
   0   2  13   75.54    7.32
   0   2  13   77.04    7.16
   0   2  14    8.56    2.37
   0   2  14   10.62    2.71
   0   2  14   10.08    2.82
   0   2  14    8.34    2.17
   0   2  15   17.96    2.71
   0   2  15   30.30    2.83
   0   3   1  494.73   31.26
   0   3   2 2202.74  137.08
   0   3   3  205.94   15.61
   0   3   4 1133.64   73.60
   0   3   5  196.92   15.85
   0   3   5  192.63   12.16
   0   3   5  152.66   11.85
   0   3   5  187.83   14.77
   0   3   6  252.95   20.37
   0   3   6  227.13   15.65
   0   3   6  222.20   17.77
   0   3   6  227.73   15.68
   0   3   7  144.61   14.99
   0   3   7  127.95    9.54
   0   3   7  134.58    9.61
   0   3   8    2.70    1.97
   0   3   8    1.75    1.81
   0   3   8   -1.34    1.79
   0   3   8    0.98    1.96
   0   3   9  486.69   34.55
   0   3   9  523.89   34.31
   0   3   9  530.99   34.61
   0   3   9  526.14   34.85
   0   3   9  519.44   34.08
   0   3   9  490.30   33.77
   0   3   9  551.03   34.03
   0   3   9  556.68   34.24
   0   3   9  501.75   33.94
   0   3   9  526.31   35.38
   0   3  10  191.31   14.25
   0   3  10  194.47   15.18
   0   3  10  182.79   14.22
   0   3  10  182.32   15.46
   0   3  10  205.76   15.31
   0   3  10  208.57   15.65
   0   3  10  230.49   14.90
   0   3  10  210.17   14.66
   0   3  10  240.45   24.19
   0   3  10  179.65   14.19
   0   3  10  188.37   15.61
   0   3  10  221.98   16.02
   0   3  10  185.69   14.69
   0   3  10  197.71   14.61
   0   3  11   37.88    5.90
   0   3  11   42.53    5.74
   0   3  11   46.55    5.69
   0   3  11   37.70    5.14
   0   3  11   47.23    6.47
   0   3  11   44.27    6.08
   0   3  11   43.60    4.80
   0   3  11   50.46    5.40
   0   3  11   50.88    6.32
   0   3  11   48.82    5.31
   0   3  11   43.89   10.57
   0   3  11   41.91    4.81
   0   3  11   48.46    5.59
   0   3  12  163.94   14.23
   0   3  12  229.47   15.65
   0   3  12  150.44   13.79
   0   3  12  196.50   13.92
   0   3  12  178.54   13.32
   0   3  12  193.06   15.16
   0   3  12  133.51   20.33
   0   3  12  214.67   14.33
   0   3  13   -0.83    1.70
   0   3  13   -0.71    2.63
   0   3  13    1.78    2.29
   0   3  13    0.61    2.93
   0   3  13   -1.00    2.81
   0   3  13    2.90    3.13
   0   3  14  105.59    9.30
   0   3  14  117.07    9.02
   0   3  14   91.86    8.85
   0   3  14  103.86    8.25
   0   3  14  117.89    8.81
   0   3  15   99.23    7.26
   0   3  15   87.99    6.83
   0   3  15   83.63    7.24
   0   3  15  105.43    7.28
   0   4   1   82.85    5.64
   0   4   2   70.38    6.19
   0   4   3   25.03    4.17
   0   4   4 1287.70   83.12
   0   4   5  204.21   14.95
   0   4   5  218.87   18.66
   0   4   5  236.11   15.10
   0   4   6  273.83   21.40
   0   4   6  273.42   22.35
   0   4   6  249.49   17.56
   0   4   6  264.62   17.65
   0   4   7   12.53    2.76
   0   4   7   15.66    2.78
   0   4   7   14.52    5.51
   0   4   7   12.29    3.98
   0   4   8  539.06   36.31
   0   4   8  601.25   37.14
   0   4   8  590.33   36.63
   0   4   8  595.44   44.36
   0   4   8  549.55   36.33
   0   4   8  523.02   36.77
   0   4   8  574.22   36.91
   0   4   9   30.10    4.90
   0   4   9   29.72    4.05
   0   4   9   30.18    3.67
   0   4   9   27.19    3.80
   0   4   9   35.28    8.98
   0   4   9   23.32    3.83
   0   4   9   29.33    4.66
   0   4   9   32.31    3.73
   0   4   9   31.84    3.68
   0   4   9   30.80    4.63
   0   4   9   30.87    3.80
   0   4   9   26.92    4.31
   0   4   9   31.18    4.03
   0   4  10   10.99    3.89
   0   4  10   17.41    3.09
   0   4  10   18.39    2.96
   0   4  10   13.78    3.22
   0   4  10   18.49    3.52
   0   4  10   13.46    2.82
   0   4  10   18.86    3.54
   0   4  10   17.31    3.12
   0   4  10   21.03    3.61
   0   4  11  104.64    9.79
   0   4  11   97.45    8.67
   0   4  11  113.29    9.29
   0   4  11  107.85    8.97
   0   4  11  110.49    9.04
   0   4  11  131.63    9.80
   0   4  11   95.59    9.26
   0   4  12  127.14   10.57
   0   4  12  151.39   11.51
   0   4  12  144.49   10.52
   0   4  12  102.24    9.71
   0   4  12  123.01   10.08
   0   4  12  111.07    9.42
   0   4  12  139.13   11.66
   0   4  12  106.65    9.46
   0   4  12   88.95   16.84
   0   4  13   10.24    3.89
   0   4  13   11.95    2.38
   0   4  13   18.80    3.31
   0   4  13   18.40    3.52
   0   4  13   15.10    3.97
   0   4  13   16.16    3.69
   0   4  13   22.93    3.89
   0   4  14  174.09   12.28
   0   4  14  187.96   12.47
   0   4  14  149.77   12.81
   0   4  14  172.39   12.08
   0   4  14  140.88   12.78
   0   4  14  159.32   12.52
   0   4  15    2.67    1.61
   0   4  15    2.48    1.48
   0   4  15    2.48    1.60
   0   4  15    2.01    1.91
   0   4  15    4.19    1.86
   0   5   2    2.76    1.66
   0   5   3 1258.78   80.26
   0   5   4  469.57   32.89
   0   5   5 1881.10  113.78
   0   5   5 1725.97  109.30
   0   5   5 1769.60  109.36
   0   5   6  302.65   20.03
   0   5   6  303.96   24.70
   0   5   6  288.72   19.99
   0   5   6  320.56   25.55
   0   5   7  122.99   10.01
   0   5   7  128.23   14.60
   0   5   7  139.23   10.21
   0   5   7  142.30   14.46
   0   5   8  206.40   14.94
   0   5   8  219.04   14.58
   0   5   8  220.60   21.32
   0   5   8  188.73   14.36
   0   5   8  206.08   14.96
   0   5   8  188.53   14.80
   0   5   8  156.31   17.45
   0   5   8  223.98   14.71
   0   5   8  214.70   15.06
   0   5   9  175.92   13.00
   0   5   9  193.31   13.38
   0   5   9  178.19   13.40
   0   5   9  152.70   13.53
   0   5   9  171.74   20.22
   0   5   9  177.73   13.34
   0   5   9  189.75   14.15
   0   5   9  161.24   13.71
   0   5   9  175.11   13.30
   0   5   9  192.94   14.24
   0   5   9  196.03   13.61
   0   5   9  196.69   13.50
   0   5   9  196.88   13.58
   0   5  10   90.83    8.21
   0   5  10  103.70    8.80
   0   5  10  101.98    9.50
   0   5  10  108.86    8.87
   0   5  10   97.20    8.64
   0   5  10  104.75    9.55
   0   5  10   90.37    9.23
   0   5  10   97.61    8.10
   0   5  10   93.56   15.45
   0   5  10  100.83    8.55
   0   5  10  102.30    8.57
   0   5  10   96.46    8.22
   0   5  11   51.51    5.64
   0   5  11   51.41    6.13
   0   5  11   54.37    7.36
   0   5  11   62.83    6.24
   0   5  11   53.41    5.58
   0   5  11   55.60    6.37
   0   5  11   61.97    7.44
   0   5  11   49.85    5.46
   0   5  11   54.96    5.87
   0   5  11   72.43   13.77
   0   5  11   74.41    6.67
   0   5  12    3.97    2.11
   0   5  12    3.81    2.94
   0   5  12    0.82    2.62
   0   5  12    1.52    2.03
   0   5  12    1.93    2.87
   0   5  12    1.65    2.16
   0   5  13    7.52    2.10
   0   5  13   11.04    3.39
   0   5  13    1.95    2.21
   0   5  13    8.59    2.84
   0   5  13    8.93    3.10
   0   5  13    9.04    3.24
   0   5  14  112.87    8.69
   0   5  14  108.21    8.45
   0   5  14  116.74    8.77
   0   5  14   89.57    9.46
   0   5  14   94.10    8.93
   0   5  14  100.64    8.68
   0   5  15    2.39    2.12
   0   5  15    0.13    1.55
   0   5  15   -0.15    1.92
   0   5  15   -1.77    2.01
   0   5  15    4.60    2.00
   0   5  15   -2.78    1.96
   0   6   3    0.60    2.16
   0   6   4 2781.62  174.86
   0   6   5  669.92   43.97
   0   6   5  817.45   48.90
   0   6   5  695.46   44.00
   0   6   6   22.48    5.80
   0   6   6   28.20    3.39
   0   6   6   31.42    7.49
   0   6   6   23.54    3.23
   0   6   7  439.29   35.34
   0   6   7  445.70   29.75
   0   6   7  495.77   37.02
   0   6   7  450.81   29.83
   0   6   8    7.00    2.49
   0   6   8   10.38    2.40
   0   6   8    7.08    2.17
   0   6   8    7.36    2.39
   0   6   8    7.18    2.32
   0   6   8    7.43    5.00
   0   6   8    2.86    4.00
   0   6   8    6.48    2.51
   0   6   8    3.93    2.14
   0   6   8    8.72    2.86
   0   6   9  256.45   16.59
   0   6   9  233.45   16.26
   0   6   9  244.78   17.17
   0   6   9  226.31   16.07
   0   6   9  167.85   16.32
   0   6   9  230.49   16.89
   0   6   9  215.43   15.85
   0   6   9  199.14   22.83
   0   6   9  240.27   17.17
   0   6   9  229.74   16.39
   0   6   9  262.52   16.77
   0   6  10  143.04   11.47
   0   6  10  144.20   11.58
   0   6  10  158.82   12.66
   0   6  10  147.00   11.47
   0   6  10  135.57   12.29
   0   6  10  162.72   12.01
   0   6  10  137.64   11.46
   0   6  10  154.75   19.72
   0   6  10  140.98   11.05
   0   6  10  147.49   12.36
   0   6  10  150.47   11.54
   0   6  10  157.28   11.78
   0   6  11  107.10    9.47
   0   6  11  108.21   10.52
   0   6  11   94.50    8.71
   0   6  11  108.56    9.23
   0   6  11  101.80    8.60
   0   6  11  103.16    9.23
   0   6  11  141.92   18.97
   0   6  11  107.27   10.36
   0   6  11  121.76    9.32
   0   6  11  114.54    9.38
   0   6  11  108.30    9.39
   0   6  12  129.59   10.94
   0   6  12  115.41    9.72
   0   6  12  122.28    9.84
   0   6  12  129.68   10.66
   0   6  12  117.85   10.34
   0   6  12  117.57    9.97
   0   6  12  158.04   12.48
   0   6  12  131.60   10.41
   0   6  12   98.89   17.28
   0   6  12  134.26   10.55
   0   6  13  406.08   25.92
   0   6  13  385.89   25.14
   0   6  13  351.63   24.66
   0   6  13  317.06   24.28
   0   6  13  386.54   25.13
   0   6  13  338.47   24.26
   0   6  13  376.86   25.47
   0   6  13  414.00   27.14
   0   6  13  404.02   25.21
   0   6  14   13.66    3.12
   0   6  14   16.32    3.24
   0   6  14   18.93    3.25
   0   6  14   20.35    3.01
   0   6  14   18.75    3.34
   0   6  15   98.81    7.33
   0   6  15  115.62    7.47
   0   6  15  116.76    7.46
   0   6  16   21.15    2.09
   0   6  16    9.30    1.99
   0   7   4 1734.22  110.42
   0   7   5  190.43   12.76
   0   7   5  182.02   16.19
   0   7   5  179.48   12.67
   0   7   6  226.97   14.47
   0   7   6  177.25   17.91
   0   7   6  191.84   14.19
   0   7   7    4.23    2.18
   0   7   7    3.58    4.42
   0   7   7   10.90    5.38
   0   7   7    0.22    1.80
   0   7   8   33.95    4.29
   0   7   8   37.89    4.67
   0   7   8   39.44    4.61
   0   7   8   31.78    3.96
   0   7   8   40.86    4.65
   0   7   8   44.90    9.34
   0   7   8   43.13    4.42
   0   7   8   35.23    8.29
   0   7   9  128.77    9.81
   0   7   9  114.04    9.31
   0   7   9  126.60    9.84
   0   7   9  132.52   10.30
   0   7   9  123.73   10.16
   0   7   9   96.88    8.98
   0   7   9  131.66   16.31
   0   7   9  124.35   10.19
   0   7   9   89.52    9.77
   0   7   9  106.00   14.40
   0   7   9  130.26    9.86
   0   7  10  305.83   19.08
   0   7  10  273.26   18.70
   0   7  10  288.88   18.99
   0   7  10  265.20   18.65
   0   7  10  233.78   17.86
   0   7  10  262.24   27.14
   0   7  10  272.04   19.47
   0   7  10  212.42   18.79
   0   7  10  252.52   19.33
   0   7  11   -0.61    2.28
   0   7  11    0.57    2.21
   0   7  11   -0.25    2.03
   0   7  11    4.83    3.36
   0   7  11    1.47    2.69
   0   7  11   -0.43    2.05
   0   7  11   -1.63    6.07
   0   7  11    1.78    2.39
   0   7  11    2.42    2.11
   0   7  11    0.59    2.82
   0   7  11    1.99    2.97
   0   7  12  288.20   21.19
   0   7  12  348.13   22.67
   0   7  12  326.16   23.48
   0   7  12  281.13   21.47
   0   7  12  289.72   21.26
   0   7  12  311.82   21.22
   0   7  12  350.21   22.35
   0   7  12  333.54   22.08
   0   7  12  335.13   22.01
   0   7  12  292.16   21.34
   0   7  12  349.65   22.23
   0   7  12  273.45   31.58
   0   7  13   74.81    7.43
   0   7  13   68.71    6.26
   0   7  13   75.55    6.72
   0   7  13   64.84    6.19
   0   7  13   66.22    6.88
   0   7  13   75.82    8.32
   0   7  13   67.34    6.58
   0   7  13   89.27    7.26
   0   7  14   24.10    5.01
   0   7  14   22.55    3.25
   0   7  14   31.68    4.07
   0   7  14   32.21    4.08
   0   7  14   33.98    4.23
   0   7  15   76.09    6.41
   0   7  15   94.00    6.70
   0   7  15   85.17    6.64
   0   7  16   19.75    2.29
   0   7  16   22.79    2.39
   0   8  -1  160.32   12.41
   0   8  -1  186.75   12.76
   0   8   0  617.22   40.77
   0   8   0  649.14   40.96
   0   8   1  722.37   47.39
   0   8   1  755.50   47.42
   0   8   5   99.98   10.41
   0   8   5  102.67    8.27
   0   8   6    4.65    2.09
   0   8   6    4.17    1.85
   0   8   6    2.14    3.08
   0   8   7  365.57   23.47
   0   8   7  344.45   23.33
   0   8   7  328.76   28.33
   0   8   7  322.28   23.06
   0   8   7  335.15   23.09
   0   8   8  167.63   13.22
   0   8   8  176.61   18.90
   0   8   8  181.79   13.31
   0   8   8  183.92   21.94
   0   8   9  211.89   15.38
   0   8   9  241.83   16.51
   0   8   9  177.03   22.34
   0   8   9  185.50   15.19
   0   8   9  216.63   22.94
   0   8   9  227.30   16.09
   0   8   9  226.26   16.25
   0   8   9  240.00   16.18
   0   8  10  140.39   10.23
   0   8  10  108.09    9.26
   0   8  10   98.82    9.68
   0   8  10  108.97   10.16
   0   8  10  104.03    8.93
   0   8  10  122.34   10.34
   0   8  10  124.79    9.90
   0   8  10   99.91   15.62
   0   8  10  120.57    9.97
   0   8  11  145.13   12.41
   0   8  11  151.62   11.90
   0   8  11  140.95   11.47
   0   8  11  147.26   11.84
   0   8  11  140.94   11.60
   0   8  11  141.94   11.41
   0   8  11  122.72   18.30
   0   8  12  603.04   39.63
   0   8  12  604.01   39.74
   0   8  12  651.62   41.01
   0   8  12  553.30   39.07
   0   8  12  634.83   39.70
   0   8  12  622.43   39.74
   0   8  13   -1.56    3.24
   0   8  13    2.01    2.48
   0   8  13    4.02    3.00
   0   8  13    2.22    2.24
   0   8  13    0.58    1.76
   0   8  13    1.68    2.57
   0   8  14  243.57   16.07
   0   8  14  209.21   15.44
   0   8  14  208.24   16.84
   0   8  14  234.72   15.80
   0   8  15   18.02    2.73
   0   8  15   15.62    3.31
   0   8  15   10.52    2.24
   0   8  15   15.13    2.49
   0   8  16    1.14    1.07
   0   8  16   -0.58    1.13
   0   9  -1  277.38   19.26
   0   9   0  576.24   38.36
   0   9   0  599.15   38.40
   0   9   1    2.24    1.94
   0   9   1    3.00    1.93
   0   9   2  150.38   11.30
   0   9   2  140.76   11.24
   0   9   3  266.70   18.64
   0   9   3  261.98   18.55
   0   9   4    2.30    1.87
   0   9   4    0.78    1.61
   0   9   4    0.75    1.86
   0   9   5   82.83    7.11
   0   9   6    7.72    2.53
   0   9   6    8.21    2.36
   0   9   6    3.25    6.57
   0   9   7   92.08    8.18
   0   9   7   91.84    8.02
   0   9   7  110.59   16.84
   0   9   7   84.45   11.34
   0   9   8  124.69   10.16
   0   9   8  134.56   10.46
   0   9   8  113.30   14.65
   0   9   8  122.88    9.90
   0   9   8   93.62   17.20
   0   9   8  120.90   10.02
   0   9   9  220.94   23.94
   0   9   9  233.62   16.93
   0   9   9  254.62   28.33
   0   9   9  269.02   18.07
   0   9  10  165.53   12.23
   0   9  10  137.04   11.11
   0   9  10  149.76   12.08
   0   9  10  144.88   12.11
   0   9  10  133.60   11.81
   0   9  10  138.99   18.05
   0   9  10  158.20   12.10
   0   9  11  654.77   38.88
   0   9  11  551.31   37.78
   0   9  11  547.97   38.70
   0   9  11  554.86   38.44
   0   9  11  618.54   38.60
   0   9  11  511.58   46.82
   0   9  11  572.44   38.28
   0   9  11  573.50   38.36
   0   9  12   49.56    5.46
   0   9  12   58.54    6.05
   0   9  12   62.95   11.72
   0   9  12   45.76    6.18
   0   9  12   57.45    5.94
   0   9  12   45.78    5.38
   0   9  12   47.74    5.74
   0   9  13  183.24   12.49
   0   9  13  168.12   12.40
   0   9  13  142.62   11.60
   0   9  13  165.12   13.31
   0   9  13  176.09   12.46
   0   9  13  143.22   11.66
   0   9  13  169.36   12.40
   0   9  14   59.34    5.32
   0   9  14   62.27    5.48
   0   9  14   48.83    6.18
   0   9  14   60.91    5.53
   0   9  15    2.80    2.11
   0   9  15    2.81    1.97
   0   9  15    3.34    1.73
   0   9  16   24.37    2.59
   0  10  -1   61.75    6.03
   0  10  -1   88.29   14.33
   0  10   0  100.31    8.73
   0  10   0  139.23   19.20
   0  10   1  370.83   25.43
   0  10   2  765.12   49.71
   0  10   3    9.54    2.60
   0  10   4    1.23    1.63
   0  10   4    1.75    2.14
   0  10   5    5.93    2.46
   0  10   5    5.80    2.19
   0  10   6  352.26   24.59
   0  10   6  452.85   39.18
   0  10   7   63.17    6.24
   0  10   7   55.98   13.48
   0  10   7   56.08    6.28
   0  10   8  470.86   43.52
   0  10   8  404.43   29.71
   0  10   8  466.98   30.01
   0  10   8  445.26   29.75
   0  10   9    1.26    2.54
   0  10   9    5.45    2.72
   0  10   9   12.06    8.39
   0  10  10  203.40   15.01
   0  10  10  222.87   16.40
   0  10  10  207.26   15.98
   0  10  10  227.65   16.40
   0  10  10  218.90   16.27
   0  10  11  132.50   10.09
   0  10  11   99.27    9.42
   0  10  11   94.01    9.24
   0  10  11  103.07    8.47
   0  10  11  102.40    9.43
   0  10  11  102.64    9.20
   0  10  12   12.27    2.60
   0  10  12   11.79    3.28
   0  10  12    9.62    2.90
   0  10  12   12.02    3.57
   0  10  12    9.18    3.26
   0  10  12   16.46    3.45
   0  10  12   13.10    3.43
   0  10  13   78.29    6.87
   0  10  13   97.96    7.81
   0  10  13   72.82    7.63
   0  10  13   93.63    7.65
   0  10  13   76.83    6.97
   0  10  13   89.36    7.51
   0  10  14   24.97    4.07
   0  10  14   31.98    3.74
   0  10  14   36.22    3.87
   0  10  15   95.97    6.66
   0  10  15   81.25    6.48
   0  11   0   86.45    7.83
   0  11   0  115.18   18.33
   0  11   1   60.96    6.33
   0  11   1   85.28   15.26
   0  11   2    5.84    2.53
   0  11   2   12.03    7.79
   0  11   3   70.58    7.20
   0  11   3   93.54   17.81
   0  11   4  190.49   14.92
   0  11   4  217.98   26.81
   0  11   5  313.61   22.09
   0  11   5  298.95   21.14
   0  11   6   19.60    3.49
   0  11   6   30.81   10.45
   0  11   7  291.88   21.21
   0  11   7  297.10   20.84
   0  11   7  296.52   33.72
   0  11   8   59.06    6.44
   0  11   8   62.12    6.44
   0  11   8   73.97   15.25
   0  11   8   53.42    6.09
   0  11   9   26.07    4.38
   0  11   9   30.62   10.67
   0  11   9   28.89    4.31
   0  11  10  330.43   21.12
   0  11  10  290.64   20.78
   0  11  10  292.65   20.63
   0  11  10  277.83   20.63
   0  11  10  272.21   20.49
   0  11  11    8.18    3.22
   0  11  11   10.08    3.06
   0  11  11   13.72    3.74
   0  11  12  298.94   22.45
   0  11  12  349.87   22.85
   0  11  12  296.35   22.12
   0  11  12  352.82   22.52
   0  11  13   19.22    3.40
   0  11  13   23.47    3.84
   0  11  13   26.03    3.65
   0  11  13   19.10    3.04
   0  11  13   22.88    3.47
   0  11  14    5.97    2.29
   0  11  14    2.93    1.78
   0  11  14    5.00    1.96
   0  11  15   21.23    2.39
   0  11  15   21.61    2.73
   0  11  15   20.07    2.46
   0  12   0    0.70    1.66
   0  12   1   78.66    7.35
   0  12   1   82.71   15.15
   0  12   2    4.30    2.42
   0  12   2   -2.05    6.26
   0  12   3   82.40    8.03
   0  12   3  121.52   19.11
   0  12   4   86.99    8.50
   0  12   4  117.14   19.35
   0  12   5   40.94    5.32
   0  12   5   32.36    4.03
   0  12   6  244.55   18.59
   0  12   6  254.27   17.82
   0  12   7  178.29   25.50
   0  12   7  189.78   14.25
   0  12   8   70.77    6.90
   0  12   8   64.58   14.72
   0  12   8   58.07    6.38
   0  12   9   73.57    7.14
   0  12   9   66.63   14.96
   0  12   9   65.31    6.94
   0  12  10  101.45    8.60
   0  12  10   76.50    8.16
   0  12  10   86.42    8.07
   0  12  10   88.89    8.23
   0  12  10   98.30    8.74
   0  12  11   58.76    6.50
   0  12  11   63.32    6.44
   0  12  11   65.89    6.50
   0  12  11   58.89    6.41
   0  12  11   56.71    6.47
   0  12  12  209.71   15.70
   0  12  12  213.42   15.64
   0  12  12  225.67   15.79
   0  12  13   21.63    3.40
   0  12  13   19.33    3.03
   0  12  13   17.75    3.09
   0  12  13   21.07    3.18
   0  12  14   34.68    3.82
   0  12  14   40.17    3.79
   0  12  14   36.34    3.64
   0  12  15   50.93    4.07
   0  12  15   49.69    3.93
   0  12  15   54.99    4.26
   0  13   1   13.06    2.67
   0  13   2   18.24    3.34
   0  13   3   44.97    5.34
   0  13   4   20.17    3.80
   0  13   4   25.89    9.94
   0  13   5  153.60   12.69
   0  13   5  181.86   24.48
   0  13   6  342.80   23.88
   0  13   6  376.29   25.22
   0  13   7   -0.25    2.09
   0  13   7   -0.81    2.18
   0  13   8  104.06    8.70
   0  13   8   94.98    8.56
   0  13   9   43.30    5.04
   0  13   9   50.70    5.52
   0  13   9   53.69    5.69
   0  13  10   24.79    4.02
   0  13  10   27.85    3.85
   0  13  10   21.29    3.80
   0  13  10   28.34    4.33
   0  13  11  242.70   17.02
   0  13  11  227.65   16.94
   0  13  11  232.02   16.78
   0  13  11  230.04   16.58
   0  13  11  246.61   16.99
   0  13  12  131.88    9.05
   0  13  12  114.09    9.02
   0  13  12  106.27    8.86
   0  13  12   92.31    8.46
   0  13  12  110.94    8.90
   0  13  13   11.78    2.22
   0  13  13   11.72    2.28
   0  13  13    8.13    2.14
   0  13  14   17.92    2.18
   0  13  14   12.79    1.98
   0  13  14   11.49    1.92
   0  14   4   22.50    2.93
   0  14   5  237.05   16.48
   0  14   6   56.57    5.49
   0  14   7    2.32    2.18
   0  14   8   50.29    4.84
   0  14   8   53.91    5.37
   0  14   9    6.01    2.39
   0  14   9    5.19    2.01
   0  14   9    7.48    2.47
   0  14   9    9.03    2.89
   0  14  10  106.81    8.60
   0  14  10   96.14    7.72
   0  14  10   97.60    8.16
   0  14  11   53.13    5.05
   0  14  11   41.95    4.32
   0  14  11   55.54    5.01
   0  14  11   43.72    4.85
   0  14  12   15.23    2.21
   0  14  12   11.03    2.35
   0  14  12   10.63    2.29
   0  14  12   12.57    2.43
   0  14  13   50.45    4.14
   0  14  13   60.89    4.72
   0  14  13   52.00    4.33
   0  14  13   49.83    4.46
   0  15   6   66.17    5.57
   0  15   7   77.86    6.41
   0  15   8    0.23    2.01
   0  15   8    1.97    1.77
   0  15   9    0.66    2.13
   0  15   9    0.88    1.58
   0  15  10   65.89    6.02
   0  15  10   77.82    6.11
   0  15  11   92.72    6.97
   0  15  11   86.58    6.84
   0  15  12   87.29    5.87
   0  15  12   81.92    5.88
   0  15  13   48.81    3.83
   0  16   5    8.22    1.69
   0  16   6   94.42    7.22
   0  16   7   65.13    5.57
   0  16   8    2.92    1.21
   0  16   8    3.36    1.58
   0  16   9   43.59    4.23
   0  16   9   50.67    4.50
   0  16   9   49.63    4.04
   0  16  10   98.26    7.27
   0  16  10  108.09    7.65
   0  16  10  102.50    7.23
   0  16  11    2.29    0.89
   1 -16 -10  109.45    7.92
   1 -16  -9   60.58    5.15
   1 -16  -8  144.69   10.40
   1 -16  -7  172.77   11.93
   1 -16  -7  167.67   11.60
   1 -16  -6   20.79    2.80
   1 -16  -6   20.96    2.56
   1 -16  -5   59.61    5.00
   1 -16  -5   78.04    5.47
   1 -16  -4   59.30    4.92
   1 -16  -3   54.28    4.50
   1 -16  -2   22.31    2.40
   1 -15 -11   48.81    4.49
   1 -15 -10   17.83    2.88
   1 -15  -9   -0.21    1.79
   1 -15  -8  244.34   16.66
   1 -15  -7   83.11    7.30
   1 -15  -6  198.38   14.71
   1 -15  -6  230.93   15.27
   1 -15  -5  153.37   11.39
   1 -15  -5  150.95   11.25
   1 -15  -4    2.60    1.48
   1 -15  -4    1.83    1.53
   1 -15  -4   -0.22    1.99
   1 -15  -3   12.62    2.80
   1 -15  -3   14.73    2.46
   1 -15  -3   18.86    2.71
   1 -15  -2    1.86    1.54
   1 -15  -2    3.81    1.97
   1 -15  -2    6.04    1.72
   1 -15  -1   20.53    2.77
   1 -15  -1   15.23    2.44
   1 -15  -1   14.44    2.36
   1 -15   0   48.26    4.52
   1 -15   0   62.99    4.75
   1 -14 -12   18.39    2.51
   1 -14 -11   81.41    6.90
   1 -14 -10   22.89    3.52
   1 -14  -9  221.14   16.22
   1 -14  -8  197.01   14.39
   1 -14  -8  183.16   13.88
   1 -14  -6  275.69   20.31
   1 -14  -6  317.93   20.95
   1 -14  -5   80.91    7.61
   1 -14  -5   96.69    8.18
   1 -14  -5   95.27    8.10
   1 -14  -4    8.27    2.27
   1 -14  -4    4.13    2.36
   1 -14  -4    5.23    2.68
   1 -14  -3   66.23    6.80
   1 -14  -3   72.08    6.35
   1 -14  -3   69.98    6.75
   1 -14  -3   73.87    7.04
   1 -14  -2    8.20    2.80
   1 -14  -2   10.98    2.99
   1 -14  -2   12.50    3.02
   1 -14  -2   10.01    2.33
   1 -14  -1  201.43   14.96
   1 -14  -1  216.77   15.04
   1 -14  -1  180.82   14.10
   1 -14  -1  213.64   14.96
   1 -14   0  110.75    9.08
   1 -14   0  113.21    9.24
   1 -14   0  111.31    8.62
   1 -14   1    2.20    1.80
   1 -14   1   -0.35    1.57
   1 -14   1    2.14    1.77
   1 -14   1   -0.16    1.54
   1 -14   2   28.11    2.80
   1 -14   2   26.29    2.75
   1 -14   2   29.18    3.25
   1 -14   2   26.79    3.06
   1 -13 -12  184.89   13.12
   1 -13 -11   18.64    3.28
   1 -13 -10  115.86    9.79
   1 -13  -9  143.72   11.75
   1 -13  -8   14.43    3.32
   1 -13  -6  211.29   15.92
   1 -13  -6  232.04   23.00
   1 -13  -6  218.25   21.88
   1 -13  -6  223.77   24.79
   1 -13  -5   29.12    4.22
   1 -13  -5   24.99    4.21
   1 -13  -5   31.90    4.45
   1 -13  -5   32.26    8.32
   1 -13  -5   28.00    8.30
   1 -13  -5   23.32    7.45
   1 -13  -4   60.24    6.44
   1 -13  -4   54.24   10.52
   1 -13  -4   59.82    6.51
   1 -13  -4   56.38    6.05
   1 -13  -4   48.11   10.52
   1 -13  -4   54.84    6.06
   1 -13  -3    8.88    5.38
   1 -13  -3   17.18    3.27
   1 -13  -3   21.64    4.01
   1 -13  -3   16.23    3.84
   1 -13  -2   61.55    6.60
   1 -13  -2   53.43    5.54
   1 -13  -2   56.54    6.01
   1 -13  -2   63.48    6.78
   1 -13  -1  246.54   18.47
   1 -13  -1  251.65   18.34
   1 -13  -1  243.36   17.88
   1 -13   0  113.31    9.63
   1 -13   0  112.79   10.02
   1 -13   1  272.21   18.90
   1 -13   1  265.54   18.80
   1 -13   1  255.86   19.01
   1 -13   2   58.44    5.72
   1 -13   2   55.56    5.81
   1 -13   2   56.48    6.02
   1 -13   2   59.40    5.57
   1 -13   3    0.87    1.66
   1 -13   3   -0.68    1.34
   1 -13   4   11.39    1.71
   1 -13   4    9.50    1.54
   1 -13   4   10.31    1.70
   1 -12 -12   97.02    7.89
   1 -12 -11    5.47    2.49
   1 -12 -10  190.04   14.51
   1 -12  -9   45.13    9.27
   1 -12  -8  144.02   17.85
   1 -12  -7   18.61    6.16
   1 -12  -7   30.87    8.01
   1 -12  -6    1.13    4.05
   1 -12  -6    4.64    4.51
   1 -12  -6    2.60    2.19
   1 -12  -6   11.10    6.83
   1 -12  -6    5.27    5.12
   1 -12  -5   14.87    3.45
   1 -12  -5   15.91    5.20
   1 -12  -5   27.56    7.57
   1 -12  -5   12.69    6.33
   1 -12  -5   12.66    3.34
   1 -12  -5   32.62    9.36
   1 -12  -4  153.44   20.09
   1 -12  -4  146.64   18.51
   1 -12  -4  164.95   12.96
   1 -12  -4  159.25   13.04
   1 -12  -3    1.37    2.96
   1 -12  -3    1.11    2.46
   1 -12  -3   -1.52    4.33
   1 -12  -3   -0.30    2.07
   1 -12  -3   -1.75    2.72
   1 -12  -2   73.53   12.96
   1 -12  -2   77.14   13.97
   1 -12  -2   78.88    7.33
   1 -12  -2   81.59    7.86
   1 -12  -2   90.19    8.63
   1 -12  -2   91.06   13.83
   1 -12  -2   72.05    8.00
   1 -12  -1  184.86   14.73
   1 -12  -1  183.08   21.34
   1 -12  -1  177.11   14.18
   1 -12  -1  184.05   14.48
   1 -12  -1  191.38   21.00
   1 -12  -1  171.51   13.09
   1 -12   0   70.77    7.57
   1 -12   0   69.89   11.86
   1 -12   0   79.34   14.24
   1 -12   0   79.10    8.16
   1 -12   1  302.05   21.40
   1 -12   1  271.81   20.78
   1 -12   1  298.20   21.13
   1 -12   2   55.28    5.94
   1 -12   2   44.39    5.26
   1 -12   2   62.11    6.30
   1 -12   3   26.29    3.74
   1 -12   3   34.05    4.44
   1 -12   3   32.46    4.04
   1 -12   4  133.46    9.50
   1 -12   4  128.73    9.67
   1 -12   4  108.99    8.82
   1 -12   4  105.48    8.55
   1 -12   4  130.62    9.55
   1 -12   5   28.44    2.94
   1 -12   5   23.76    2.70
   1 -12   5   33.73    3.24
   1 -12   5   33.14    3.31
   1 -11 -11  199.99   14.84
   1 -11 -10   97.89    8.81
   1 -11  -9   33.05    9.00
   1 -11  -8   51.63   10.23
   1 -11  -7   10.54    5.07
   1 -11  -7    8.08    4.52
   1 -11  -6    1.37    1.95
   1 -11  -6    1.12    3.40
   1 -11  -6   -4.94    4.41
   1 -11  -6   -1.11    4.14
   1 -11  -5  417.93   38.21
   1 -11  -5  483.52   31.97
   1 -11  -5  490.66   38.42
   1 -11  -5  489.81   40.68
   1 -11  -5  464.38   31.70
   1 -11  -4  111.53   15.01
   1 -11  -4   90.41   14.51
   1 -11  -4  100.12   12.93
   1 -11  -4   98.56    8.97
   1 -11  -4  101.71    9.19
   1 -11  -3   69.28   12.13
   1 -11  -3   73.76    7.33
   1 -11  -3   81.97    7.89
   1 -11  -3   75.66    7.86
   1 -11  -3   91.13   14.12
   1 -11  -2  309.96   30.39
   1 -11  -2  328.18   31.55
   1 -11  -2  333.15   23.26
   1 -11  -2  291.72   22.52
   1 -11  -2  316.99   22.61
   1 -11  -2  382.18   32.02
   1 -11  -1  382.54   36.80
[truncated: 1,035,958 more chars]
