# Supplementary material for: (4-Amino­pyridine-κN 1)(2,2′-bi­pyridine-κ2 N,N′)(2,2′:6′,2′′-terpyridine-κ3 N,N′,N′′)ruthenium(II) bis­(hexa­fluorido­phosphate) unknown solvate
Source: IUCrdata. 2021 Mar 23;6(Pt 3):0. doi: 10.1107/S241431462100287X (PMC9462321; doi:10.1107/S241431462100287X)
Supplement: Supplementary file 2 [file x-06-00000-Isup2.hkl]

data_I                                                                          
_shelx_title ' brocr14_a.res in P-1'                                            
_shelx_refln_list_code          4                                               
_shelx_F_calc_maximum      278.68                                               
_exptl_crystal_F_000       872.00                                               
_reflns_d_resolution_high  0.7883                                               
                                                                                
loop_                                                                           
 _space_group_symop_operation_xyz                                               
 'x, y, z'                                                                      
 '-x, -y, -z'                                                                   
                                                                                
_cell_length_a    11.6594                                                       
_cell_length_b    13.4335                                                       
_cell_length_c    13.7219                                                       
_cell_angle_alpha  64.764                                                       
_cell_angle_beta   69.337                                                       
_cell_angle_gamma  86.320                                                       
                                                                                
_shelx_F_squared_multiplier     1.000                                           
                                                                                
loop_                                                                           
 _refln_index_h                                                                 
 _refln_index_k                                                                 
 _refln_index_l                                                                 
 _refln_F_squared_calc                                                          
 _refln_F_squared_meas                                                          
 _refln_F_squared_sigma                                                         
 _refln_observed_status                                                         
   1   0   0       3548.93       4672.96       182.80 o                         
   2   0   0       5178.28       6747.49       271.46 o                         
   3   0   0       2563.38       3709.40       149.58 o                         
   4   0   0       2116.76       2470.94       112.28 o                         
   5   0   0       1048.30       1474.94        96.26 o                         
   6   0   0       1907.03       2842.88       194.00 o                         
   7   0   0         19.12         30.37         7.37 o                         
   8   0   0       3469.65       5068.46       198.28 o                         
   9   0   0        386.67        678.68        33.19 o                         
  10   0   0         13.67         35.90        11.55 o                         
  11   0   0       1188.47       2225.79       129.59 o                         
  12   0   0        438.38        750.12        63.96 o                         
  13   0   0        106.97        201.55        26.09 o                         
 -13   1   0       1296.63       2344.80       158.45 o                         
 -12   1   0        450.37        759.73        48.18 o                         
 -11   1   0        380.30        583.88        55.02 o                         
 -10   1   0        385.19        632.98        31.67 o                         
  -9   1   0       1399.90       2079.09        65.67 o                         
  -8   1   0        230.26        276.31        17.37 o                         
  -7   1   0         19.93          7.57         6.05 o                         
  -6   1   0        131.53        135.83        18.54 o                         
  -5   1   0       2385.02       2524.76       109.49 o                         
  -4   1   0        990.70       1389.53        87.92 o                         
  -3   1   0        195.40        202.11        40.70 o                         
  -2   1   0      14970.42      13081.48      6439.83 o                         
  -1   1   0       3628.32       3401.37       503.62 o                         
   0   1   0      10385.38      10098.43       626.25 o                         
   1   1   0       2373.36       3216.51       147.88 o                         
   2   1   0       8253.53       7097.18      1029.81 o                         
   3   1   0        244.50        250.94        38.83 o                         
   4   1   0       2514.07       2113.34       186.30 o                         
   5   1   0        145.69        140.65        23.64 o                         
   6   1   0       4447.61       4986.29       323.81 o                         
   7   1   0       1000.08       1324.29        47.89 o                         
   8   1   0       3682.06       5149.16       154.35 o                         
   9   1   0          0.51          5.16         9.48 o                         
  10   1   0        596.00       1073.07        79.99 o                         
  11   1   0        696.17       1266.89        58.78 o                         
  12   1   0        202.72        369.41        63.38 o                         
  13   1   0        148.38        169.67        22.12 o                         
 -13   2   0        228.55        298.88       151.85 o                         
 -12   2   0          3.63          9.40        11.44 o                         
 -11   2   0         10.13         40.12        11.02 o                         
 -10   2   0        969.68       1284.62        52.67 o                         
  -9   2   0       4679.26       5764.05       159.48 o                         
  -8   2   0        144.55        140.37        12.49 o                         
  -7   2   0        260.17        189.07        10.94 o                         
  -6   2   0        804.06        614.36        44.66 o                         
  -5   2   0        237.50        299.31        23.08 o                         
  -4   2   0          2.07         11.06         7.07 o                         
  -3   2   0       1427.77       1220.10        51.40 o                         
  -2   2   0       5112.77       4891.22       314.54 o                         
  -1   2   0       7568.69       8280.08       604.13 o                         
   0   2   0        595.91        534.65        37.04 o                         
   1   2   0       6013.64       5629.23       362.60 o                         
   2   2   0      77662.55      64654.07      7379.18 o                         
   3   2   0        588.10        514.97        37.76 o                         
   4   2   0        173.00        172.49        47.53 o                         
   5   2   0         92.03         92.01        20.05 o                         
   6   2   0       1746.95       1663.41       124.62 o                         
   7   2   0       3317.00       3624.24       148.51 o                         
   8   2   0        834.15        983.44        57.16 o                         
   9   2   0         55.74         90.24        10.91 o                         
  10   2   0       1533.01       2058.47       213.38 o                         
  11   2   0        143.59        218.00        46.80 o                         
  12   2   0         34.90         62.63        19.35 o                         
  13   2   0        408.71        364.47        18.62 o                         
 -13   3   0         22.78         26.97         9.22 o                         
 -12   3   0        242.40        308.72        19.05 o                         
 -11   3   0       1258.45       1684.45        75.29 o                         
 -10   3   0        451.01        526.30        29.87 o                         
  -9   3   0        159.69        133.18        13.26 o                         
  -8   3   0        419.99        381.24        17.74 o                         
  -7   3   0        531.17        448.07        24.69 o                         
  -6   3   0       2354.14       2080.52       107.78 o                         
  -5   3   0        182.21        208.31        16.52 o                         
  -4   3   0        733.44        672.51        39.61 o                         
  -3   3   0       5077.83       5298.24       258.09 o                         
  -2   3   0        847.52        943.04        65.21 o                         
  -1   3   0        743.12        742.30        74.04 o                         
   0   3   0         42.54         44.71         9.91 o                         
   1   3   0       4420.16       4007.32       626.86 o                         
   2   3   0      44070.76      40331.68      2281.59 o                         
   3   3   0        195.23         96.14        15.20 o                         
   4   3   0       2652.54       2523.19       103.82 o                         
   5   3   0       1740.73       1419.62        86.07 o                         
   6   3   0       2180.92       1917.34        93.72 o                         
   7   3   0        285.90        249.24        14.99 o                         
   8   3   0       2346.10       2476.25       124.07 o                         
   9   3   0        303.88        296.22        28.13 o                         
  10   3   0        949.16       1119.54        62.73 o                         
  11   3   0        129.47        156.56        20.95 o                         
  12   3   0        417.38        579.03        48.98 o                         
  13   3   0        394.25        283.72        26.09 o                         
 -13   4   0         57.50         70.95        30.78 o                         
 -12   4   0        443.89        547.81        25.86 o                         
 -11   4   0        966.64       1118.97        38.21 o                         
 -10   4   0       1330.13       1449.36        51.98 o                         
  -9   4   0         17.37         25.00         7.90 o                         
  -8   4   0       2526.93       2363.05        61.87 o                         
  -7   4   0       4049.43       3741.35       111.50 o                         
  -6   4   0         16.49          9.72         7.41 o                         
  -5   4   0        580.41        583.35        55.70 o                         
  -4   4   0       1527.55       1518.94        73.85 o                         
  -3   4   0        896.27        970.41        45.26 o                         
  -2   4   0        118.84         99.05        13.25 o                         
  -1   4   0        416.21        414.35        16.98 o                         
   0   4   0         92.79        118.46        12.82 o                         
   1   4   0       1172.24        984.05        76.02 o                         
   2   4   0      11759.41      13042.49       727.37 o                         
   3   4   0       8377.60       8410.74       459.29 o                         
   4   4   0       8901.31       8111.39       724.85 o                         
   5   4   0         26.29         31.13        15.28 o                         
   6   4   0        295.52        259.88        14.36 o                         
   7   4   0        395.24        385.15        18.47 o                         
   8   4   0        772.35        823.98        33.08 o                         
   9   4   0       3502.34       3705.79       135.59 o                         
  10   4   0         15.92         19.31        10.20 o                         
  11   4   0         89.69        113.16        14.44 o                         
  12   4   0        428.53        430.33        27.89 o                         
 -13   5   0        378.09        285.20        24.45 o                         
 -12   5   0        827.58        926.66        52.55 o                         
 -11   5   0          8.84         11.88         8.12 o                         
 -10   5   0        801.55        829.61        30.51 o                         
  -9   5   0        247.68        304.35        16.82 o                         
  -8   5   0       1331.42       1313.34        51.34 o                         
  -7   5   0        257.90        230.10        19.87 o                         
  -6   5   0        648.23        641.01        30.52 o                         
  -5   5   0       2941.48       2826.53       110.35 o                         
  -4   5   0       5569.70       6025.83       226.23 o                         
  -3   5   0        215.83        354.68        44.63 o                         
  -2   5   0       1328.63       1517.61        81.15 o                         
  -1   5   0         44.60         42.32        10.82 o                         
   0   5   0       2491.13       2472.23       104.31 o                         
   1   5   0        106.30         94.19        16.63 o                         
   2   5   0       4721.99       5520.32       197.84 o                         
   3   5   0       6836.87       7284.45       246.23 o                         
   4   5   0      17344.24      17085.12       637.43 o                         
   5   5   0        163.02        186.27        14.38 o                         
   6   5   0       1965.43       1788.44        78.22 o                         
   7   5   0       3123.88       2871.58        85.33 o                         
   8   5   0        362.99        372.13        25.02 o                         
   9   5   0       1245.88       1316.43       109.83 o                         
  10   5   0         85.83        107.18        21.13 o                         
  11   5   0        131.27        128.41        12.42 o                         
  12   5   0        180.85        138.91        37.87 o                         
 -13   6   0        131.67         77.89        14.42 o                         
 -12   6   0         94.56         94.30        11.75 o                         
 -11   6   0         55.00         53.09         8.71 o                         
 -10   6   0       1770.12       1731.54        57.99 o                         
  -9   6   0        692.71        685.72        34.19 o                         
  -8   6   0       4645.86       4539.21       141.91 o                         
  -7   6   0        936.69        957.99        41.15 o                         
  -6   6   0       6858.45       6458.39       144.05 o                         
  -5   6   0       2449.26       2575.26        89.44 o                         
  -4   6   0        510.75        593.03        62.98 o                         
  -3   6   0       1196.55       1399.11        77.59 o                         
  -2   6   0        118.81         87.42        22.92 o                         
  -1   6   0        712.18        643.41        64.95 o                         
   0   6   0        841.78        725.28        41.07 o                         
   1   6   0       1227.36       1299.45        62.20 o                         
   2   6   0        745.91        740.18        56.78 o                         
   3   6   0        655.47        571.00        46.74 o                         
   4   6   0       3505.31       3598.82        90.08 o                         
   5   6   0        901.89        909.98        40.61 o                         
   6   6   0        777.27        764.67        35.57 o                         
   7   6   0        826.30        826.79        43.05 o                         
   8   6   0         88.11        114.17        25.09 o                         
   9   6   0        334.83        342.90        20.35 o                         
  10   6   0        536.57        619.05        27.60 o                         
  11   6   0        704.71        672.47        60.13 o                         
 -12   7   0          1.65        -10.91        14.65 o                         
 -11   7   0         47.21         47.85        14.26 o                         
 -10   7   0        618.80        643.42        31.09 o                         
  -9   7   0          5.78         13.47         8.55 o                         
  -8   7   0        754.78        757.25        35.41 o                         
  -7   7   0         98.00         67.52        15.57 o                         
  -6   7   0       8864.96       8591.48       199.43 o                         
  -5   7   0        448.22        427.37        17.66 o                         
  -4   7   0        210.05        208.12        16.01 o                         
  -3   7   0       1095.27       1064.79        43.95 o                         
  -2   7   0       3090.20       2900.68       209.14 o                         
  -1   7   0        333.70        379.81        33.73 o                         
   0   7   0          4.65         10.46         9.16 o                         
   1   7   0       1304.53       1314.54       105.81 o                         
   2   7   0       1071.28        953.30        33.47 o                         
   3   7   0        334.50        291.53        14.74 o                         
   4   7   0         57.50         64.25         8.06 o                         
   5   7   0       6553.20       6784.19       224.08 o                         
   6   7   0       4191.02       4336.77       121.69 o                         
   7   7   0         55.25         51.32        10.86 o                         
   8   7   0         84.11         81.87        11.91 o                         
   9   7   0        918.37        995.06        39.88 o                         
  10   7   0        255.75        282.89        18.15 o                         
  11   7   0         47.55         40.45         9.27 o                         
 -12   8   0          4.94         -1.14        10.30 o                         
 -11   8   0        106.62         98.69        15.07 o                         
 -10   8   0        412.23        398.96        96.80 o                         
  -9   8   0        105.51         88.19        26.49 o                         
  -8   8   0       6392.03       6379.09       200.32 o                         
  -7   8   0       1385.12       1318.96        58.70 o                         
  -6   8   0       1567.51       1519.61        44.12 o                         
  -5   8   0         21.91         20.49         7.06 o                         
  -4   8   0       1711.93       1670.58        46.06 o                         
  -3   8   0         72.75         62.87         7.48 o                         
  -2   8   0        542.35        546.96        24.00 o                         
  -1   8   0         13.14         23.25         8.23 o                         
   0   8   0       4946.00       4724.68       163.23 o                         
   1   8   0       1466.62       1428.42        48.19 o                         
   2   8   0       3788.00       3947.39        99.56 o                         
   3   8   0        125.68        141.93        16.92 o                         
   4   8   0       1126.42       1154.29        39.21 o                         
   5   8   0       1026.49       1091.97        38.48 o                         
   6   8   0       1437.44       1464.70        53.20 o                         
   7   8   0        155.00        159.21        14.49 o                         
   8   8   0        384.24        431.69        22.72 o                         
   9   8   0        527.58        596.92        40.07 o                         
  10   8   0        121.14        106.47        15.52 o                         
 -11   9   0       1218.04       1001.01        54.27 o                         
 -10   9   0         45.82         37.71         9.89 o                         
  -9   9   0        596.32        609.79        34.82 o                         
  -8   9   0       1688.15       1747.40        71.43 o                         
  -7   9   0       1381.12       1302.69        62.20 o                         
  -6   9   0         30.55         35.95         8.39 o                         
  -5   9   0         58.25         56.91         8.89 o                         
  -4   9   0       4480.27       4733.58       111.94 o                         
  -3   9   0       2378.80       2434.81        70.84 o                         
  -2   9   0         97.58        102.01        10.09 o                         
  -1   9   0       1804.09       1860.56        70.55 o                         
   0   9   0       4547.63       4642.69       144.49 o                         
   1   9   0        123.05        129.58        11.81 o                         
   2   9   0        251.28        255.60        18.80 o                         
   3   9   0         28.39         40.35         9.07 o                         
   4   9   0       1704.19       1864.91        61.16 o                         
   5   9   0        200.27        232.91        16.81 o                         
   6   9   0        251.72        286.80        18.40 o                         
   7   9   0       2694.05       2752.02        94.81 o                         
   8   9   0       2012.56       2076.75        80.98 o                         
   9   9   0         27.46         31.11         9.48 o                         
  10   9   0         27.82         25.48        10.30 o                         
 -11  10   0         37.66         29.96         7.53 o                         
 -10  10   0         41.01         22.65         8.09 o                         
  -9  10   0       1289.79       1266.97        54.53 o                         
  -8  10   0        138.70        158.36        14.53 o                         
  -7  10   0          1.97          6.52        10.39 o                         
  -6  10   0        538.89        500.06        21.52 o                         
  -5  10   0        965.70        982.49        33.54 o                         
  -4  10   0       1331.00       1381.68        43.08 o                         
  -3  10   0         35.41         44.29         9.99 o                         
  -2  10   0       1052.47       1068.47        39.06 o                         
  -1  10   0       1160.91       1174.49        49.31 o                         
   0  10   0        648.70        778.76        39.70 o                         
   1  10   0       1406.99       1462.33        53.52 o                         
   2  10   0       4923.92       4945.99       155.62 o                         
   3  10   0       1692.48       1681.86       103.36 o                         
   4  10   0        681.77        671.35        33.92 o                         
   5  10   0          1.31          7.12        10.74 o                         
   6  10   0        538.88        546.09        30.87 o                         
   7  10   0        598.46        638.44        32.67 o                         
   8  10   0       1132.01       1167.83        79.57 o                         
   9  10   0          0.78          4.78         5.49 o                         
 -10  11   0        164.80        133.40        12.52 o                         
  -9  11   0        403.64        393.67        21.58 o                         
  -8  11   0          3.70          6.40         8.36 o                         
  -7  11   0        417.11        443.03        32.10 o                         
  -6  11   0       1252.16       1253.85        44.39 o                         
  -5  11   0        145.92        150.00        12.83 o                         
  -4  11   0        628.75        666.15        25.83 o                         
  -3  11   0       1518.16       1618.31        54.86 o                         
  -2  11   0       4819.39       5381.31       176.68 o                         
  -1  11   0        682.40        686.20        33.84 o                         
   0  11   0        663.46        694.89        47.92 o                         
   1  11   0        338.81        339.96        19.05 o                         
   2  11   0       1315.15       1421.13        49.63 o                         
   3  11   0       1245.32       1279.96        49.39 o                         
   4  11   0        123.95        134.70        13.25 o                         
   5  11   0         34.33         33.27         8.74 o                         
   6  11   0        996.85       1163.36        43.81 o                         
   7  11   0        606.86        592.46        24.23 o                         
   8  11   0          5.19          5.20         5.86 o                         
  -9  12   0        142.94        137.14        22.39 o                         
  -8  12   0         59.80         80.17         9.83 o                         
  -7  12   0        829.70        846.11        39.35 o                         
  -6  12   0        722.80        747.04        37.19 o                         
  -5  12   0          9.91         10.06         7.78 o                         
  -4  12   0        133.44        149.78        12.67 o                         
  -3  12   0        106.79        131.47        11.85 o                         
  -2  12   0         27.22         41.02        12.63 o                         
  -1  12   0        489.72        569.41        36.16 o                         
   0  12   0          6.23          3.73         9.20 o                         
   1  12   0       3244.28       3376.66       160.81 o                         
   2  12   0        232.86        236.68        16.54 o                         
   3  12   0         33.80         31.13         8.26 o                         
   4  12   0       1037.82       1002.41        39.60 o                         
   5  12   0        689.01        688.31        28.47 o                         
   6  12   0         34.71         30.11         6.26 o                         
   7  12   0          4.92          1.75         8.93 o                         
  -8  13   0        175.85        206.78        18.77 o                         
  -7  13   0        268.86        226.58        14.80 o                         
  -6  13   0         52.86         78.82        12.73 o                         
  -5  13   0        116.46        116.76        11.54 o                         
  -4  13   0        396.23        424.61        22.04 o                         
  -3  13   0        266.74        326.98        19.89 o                         
  -2  13   0       1100.70       1252.93        49.40 o                         
  -1  13   0        802.04        862.52        52.97 o                         
   0  13   0        946.45       1070.06        61.80 o                         
   1  13   0        444.83        429.42        26.75 o                         
   2  13   0          9.76         13.44         9.64 o                         
   3  13   0        331.21        324.72        28.40 o                         
   4  13   0        204.87        217.27        15.44 o                         
   5  13   0        617.69        563.03        40.93 o                         
   6  13   0          8.80          4.42         5.95 o                         
  -6  14   0         58.56         33.41         7.91 o                         
  -5  14   0        898.15        914.03        47.84 o                         
  -4  14   0        438.09        441.96        20.07 o                         
  -3  14   0          7.77         13.30         6.75 o                         
  -2  14   0        183.45        170.22        14.49 o                         
  -1  14   0        790.01        852.40        39.50 o                         
   0  14   0       1095.38       1152.75        55.70 o                         
   1  14   0          9.08          7.15         7.25 o                         
   2  14   0         62.28         62.34         8.38 o                         
   3  14   0        665.63        581.15        29.90 o                         
   4  14   0        238.97        211.93        21.13 o                         
  -3  15   0        114.15         71.79        12.13 o                         
  -2  15   0        514.55        415.17        24.46 o                         
  -1  15   0        479.99        429.04        56.19 o                         
   0  15   0        440.85        378.87        18.60 o                         
   1  15   0        331.60        262.54        13.72 o                         
  -3 -14   1          0.59          5.04         6.18 o                         
  -2 -14   1        259.77        203.23        22.47 o                         
  -1 -14   1       1582.07       1505.14        66.00 o                         
   0 -14   1        224.08        255.54        19.19 o                         
   1 -14   1          1.90          6.67         6.32 o                         
   2 -14   1        139.18        161.31        11.28 o                         
   3 -14   1        620.25        636.94        29.81 o                         
   4 -14   1        250.43        232.94        14.28 o                         
   5 -14   1          3.32          7.78         5.44 o                         
   6 -14   1        962.47        890.44        63.78 o                         
  -5 -13   1         53.35         23.88         8.32 o                         
  -4 -13   1         36.27         23.68         5.30 o                         
  -3 -13   1          5.54         17.13         7.07 o                         
  -2 -13   1        378.95        354.12        26.56 o                         
  -1 -13   1       1207.77       1259.87        55.11 o                         
   0 -13   1         29.13         26.88        10.74 o                         
   1 -13   1       1853.36       2019.68        83.26 o                         
   2 -13   1        899.15        928.49        44.69 o                         
   3 -13   1        108.13        116.27        13.94 o                         
   4 -13   1         64.75         55.07        10.86 o                         
   5 -13   1        163.98        169.16        14.32 o                         
   6 -13   1        697.69        724.95        40.90 o                         
   7 -13   1        570.59        623.32        28.31 o                         
   8 -13   1         20.12          8.46         9.38 o                         
  -6 -12   1        437.81        315.18        19.75 o                         
  -5 -12   1         74.25         61.45         8.27 o                         
  -4 -12   1         27.54         29.41         8.84 o                         
  -3 -12   1       1306.78       1297.25        56.41 o                         
  -2 -12   1        868.71        829.66        41.28 o                         
  -1 -12   1        193.39        209.49        19.15 o                         
   0 -12   1         21.97         25.49        10.01 o                         
   1 -12   1       1995.92       2220.06        92.93 o                         
   2 -12   1        269.61        299.81        28.85 o                         
   3 -12   1        825.32        894.70        45.57 o                         
   4 -12   1         75.18         70.42        11.94 o                         
   5 -12   1        722.36        791.79        34.56 o                         
   6 -12   1        441.22        474.65        27.01 o                         
   7 -12   1          0.41         -4.74        10.42 o                         
   8 -12   1        515.24        518.28        23.38 o                         
   9 -12   1        449.07        380.52        19.75 o                         
  -7 -11   1         65.66         81.20        10.82 o                         
  -6 -11   1         29.06         15.85         8.98 o                         
  -5 -11   1        191.97        181.11        19.53 o                         
  -4 -11   1        934.63        870.21        50.62 o                         
  -3 -11   1         63.52         71.88        13.83 o                         
  -2 -11   1       1296.91       1320.72        82.94 o                         
  -1 -11   1         40.06         44.42         8.53 o                         
   0 -11   1       1021.26       1041.31        43.34 o                         
   1 -11   1       1353.69       1490.75        50.54 o                         
   2 -11   1        170.96        185.47        16.21 o                         
   3 -11   1       1284.27       1325.24        58.48 o                         
   4 -11   1       1426.34       1434.18        43.94 o                         
   5 -11   1        853.16        876.70        33.96 o                         
   6 -11   1        264.57        245.82        15.38 o                         
   7 -11   1        125.36        144.02        14.88 o                         
   8 -11   1        605.07        637.15        28.18 o                         
   9 -11   1       1001.02        979.50        37.14 o                         
  10 -11   1          2.89          2.30         5.36 o                         
  -8 -10   1       1830.33       1632.09       501.94 o                         
  -7 -10   1        136.35        144.35        15.99 o                         
  -6 -10   1         16.81         35.36        10.47 o                         
  -5 -10   1        423.35        389.43        34.94 o                         
  -4 -10   1       2279.25       2272.11       122.75 o                         
  -3 -10   1         78.64         66.52         9.74 o                         
  -2 -10   1        125.66         95.14        12.23 o                         
  -1 -10   1         24.92         18.51         9.23 o                         
   0 -10   1        502.04        538.75        27.13 o                         
   1 -10   1        452.49        481.73        27.20 o                         
   2 -10   1         16.91         12.13         9.53 o                         
   3 -10   1       4144.18       4276.54       126.32 o                         
   4 -10   1       2393.05       2450.78        74.09 o                         
   5 -10   1        657.10        619.16        25.41 o                         
   6 -10   1         33.57         21.38         9.25 o                         
   7 -10   1        804.87        899.17        38.90 o                         
   8 -10   1        374.26        437.52        26.45 o                         
   9 -10   1         39.69         27.82         7.64 o                         
  10 -10   1         41.14         41.99         7.30 o                         
  11 -10   1        309.01        221.31        22.58 o                         
  -9  -9   1        506.39        538.21        43.87 o                         
  -8  -9   1       1638.38       1612.49       112.26 o                         
  -7  -9   1          3.67         -3.41         7.61 o                         
  -6  -9   1       2907.05       3077.11       104.79 o                         
  -5  -9   1        226.00        236.00        16.51 o                         
  -4  -9   1         91.18         91.72        13.36 o                         
  -3  -9   1        297.65        270.17        25.60 o                         
  -2  -9   1        565.63        595.93        31.15 o                         
  -1  -9   1        309.68        281.25        16.15 o                         
   0  -9   1       2175.66       2238.23        82.66 o                         
   1  -9   1         47.17         53.83         7.98 o                         
   2  -9   1       9065.73       9251.69       249.55 o                         
   3  -9   1       2774.40       2707.58        82.06 o                         
   4  -9   1         54.93         64.60         9.40 o                         
   5  -9   1        373.41        385.67        19.02 o                         
   6  -9   1        182.06        198.70        12.61 o                         
   7  -9   1        138.83        154.63        12.84 o                         
   8  -9   1        673.86        684.26        32.87 o                         
   9  -9   1        483.69        544.29        24.81 o                         
  10  -9   1        551.97        612.00        24.10 o                         
  11  -9   1        928.43        920.74        37.44 o                         
 -10  -8   1        218.28        203.00        22.20 o                         
  -9  -8   1         40.60         38.36         8.62 o                         
  -8  -8   1        108.23         96.45        10.69 o                         
  -7  -8   1        936.01        915.51        38.32 o                         
  -6  -8   1       4288.31       4445.12       135.35 o                         
  -5  -8   1        249.86        271.29        19.07 o                         
  -4  -8   1        133.60        131.05        14.65 o                         
  -3  -8   1         16.98         20.80         8.42 o                         
  -2  -8   1       1129.39       1268.03        51.57 o                         
  -1  -8   1        156.97        155.36        11.31 o                         
   0  -8   1       1377.14       1387.37        44.44 o                         
   1  -8   1         13.45          9.59         6.39 o                         
   2  -8   1       1094.50       1045.59        36.66 o                         
   3  -8   1        640.38        632.16        33.25 o                         
   4  -8   1        329.92        309.91        15.17 o                         
   5  -8   1        912.01        830.34        28.07 o                         
   6  -8   1       2160.26       2114.14        57.41 o                         
   7  -8   1         44.38         49.78        10.66 o                         
   8  -8   1        214.73        258.53        24.79 o                         
   9  -8   1        107.16        134.74        15.55 o                         
  10  -8   1       1358.53       1506.03        49.69 o                         
  11  -8   1          2.94         -0.01         8.14 o                         
  12  -8   1        306.36        299.81        38.68 o                         
 -10  -7   1        143.25        117.62        10.80 o                         
  -9  -7   1          5.98         14.90         9.04 o                         
  -8  -7   1        366.96        355.93        20.65 o                         
  -7  -7   1       4650.76       4700.26       155.50 o                         
  -6  -7   1       3641.92       3829.18       118.98 o                         
  -5  -7   1        355.88        387.68        20.87 o                         
  -4  -7   1       1120.94       1098.01        46.55 o                         
  -3  -7   1        564.70        547.76        24.90 o                         
  -2  -7   1         14.27         14.44         6.70 o                         
  -1  -7   1        364.60        353.37        19.17 o                         
   0  -7   1       1272.93       1191.31        49.25 o                         
   1  -7   1       2100.85       1886.16        91.90 o                         
   2  -7   1        812.72        766.93        58.86 o                         
   3  -7   1        480.45        468.34        22.61 o                         
   4  -7   1       3624.19       3526.09        93.53 o                         
   5  -7   1       1663.03       1682.67        43.13 o                         
   6  -7   1         32.82         48.57         7.49 o                         
   7  -7   1        414.16        400.12        25.61 o                         
   8  -7   1        970.79       1088.53        42.63 o                         
   9  -7   1        135.69        174.71        13.67 o                         
  10  -7   1        856.90        928.24        38.87 o                         
  11  -7   1         59.70         52.02        12.97 o                         
  12  -7   1        377.74        302.56        31.89 o                         
 -11  -6   1        331.81        288.86        46.99 o                         
 -10  -6   1         10.60         10.74         6.72 o                         
  -9  -6   1       1341.71       1528.76        62.68 o                         
  -8  -6   1        812.45        794.94        40.21 o                         
  -7  -6   1       1533.90       1603.11        59.50 o                         
  -6  -6   1       2032.99       2118.05        70.26 o                         
  -5  -6   1        686.21        643.08        27.50 o                         
  -4  -6   1       5166.64       5006.81       259.11 o                         
  -3  -6   1        185.80        183.66        12.54 o                         
  -2  -6   1         62.22         85.73        18.15 o                         
  -1  -6   1        122.91         67.06        22.23 o                         
   0  -6   1       1783.80       1969.26       130.41 o                         
   1  -6   1        559.95        548.50        37.88 o                         
   2  -6   1         16.98         12.53        19.68 o                         
   3  -6   1       1569.59       1584.73       103.95 o                         
   4  -6   1       3666.91       3804.73       132.61 o                         
   5  -6   1       3324.65       3405.74        77.16 o                         
   6  -6   1       3800.04       3584.94        83.76 o                         
   7  -6   1         92.07         99.77        10.02 o                         
   8  -6   1       2077.10       2009.10        54.01 o                         
   9  -6   1        504.18        500.91        18.18 o                         
  10  -6   1        479.28        513.82        23.87 o                         
  11  -6   1         11.07         14.12         8.49 o                         
  12  -6   1        608.99        634.41        26.89 o                         
  13  -6   1        158.77        120.69        17.70 o                         
 -11  -5   1        123.45        140.12        11.61 o                         
 -10  -5   1          7.13          4.99         9.22 o                         
  -9  -5   1       1392.75       1375.75       133.96 o                         
  -8  -5   1       1844.50       1790.85        92.73 o                         
  -7  -5   1       1454.36       1425.64        72.95 o                         
  -6  -5   1        522.05        487.52        30.19 o                         
  -5  -5   1       8916.89       8486.36       273.47 o                         
  -4  -5   1       8292.78       8082.25       248.11 o                         
  -3  -5   1        149.85        143.06        15.09 o                         
  -2  -5   1       3369.94       3765.96       156.78 o                         
  -1  -5   1       5384.46       5472.61       675.99 o                         
   0  -5   1       2894.47       2858.34       337.27 o                         
   1  -5   1         90.84         99.06        14.53 o                         
   2  -5   1        348.68        257.26        28.46 o                         
   3  -5   1        234.84        196.08        19.71 o                         
   4  -5   1        738.70        792.37        53.87 o                         
   5  -5   1        337.24        334.58        28.69 o                         
   6  -5   1       3607.68       3465.67        82.43 o                         
   7  -5   1       2139.80       2116.07        60.00 o                         
   8  -5   1         11.76          4.46         8.22 o                         
   9  -5   1       1836.46       1760.20        47.83 o                         
  10  -5   1       1026.43       1170.43        35.22 o                         
  11  -5   1       1440.22       1572.17        60.31 o                         
  12  -5   1        523.39        588.23        24.32 o                         
  13  -5   1          5.54          1.23         5.28 o                         
 -12  -4   1         27.82         10.92         5.62 o                         
 -11  -4   1        440.86        479.30        25.76 o                         
 -10  -4   1       1622.90       1693.38       136.37 o                         
  -9  -4   1         14.38          9.78         7.40 o                         
  -8  -4   1          6.74          0.13         8.25 o                         
  -7  -4   1       1362.28       1456.42        58.00 o                         
  -6  -4   1         22.45         21.44         7.79 o                         
  -5  -4   1       4680.77       4448.07       130.28 o                         
  -4  -4   1       8682.53       7807.56       280.47 o                         
  -3  -4   1       4347.60       4303.22       183.35 o                         
  -2  -4   1       9609.66      10099.57       324.82 o                         
  -1  -4   1        277.78        172.99        36.90 o                         
   0  -4   1        167.32        161.76        15.14 o                         
   1  -4   1       1548.39       1445.10        78.40 o                         
   2  -4   1       6786.28       7078.89       305.05 o                         
   3  -4   1       1819.32       1855.19       119.65 o                         
   4  -4   1        339.35        437.52        29.78 o                         
   5  -4   1       1945.04       1833.09        78.89 o                         
   6  -4   1       1734.98       1582.27        49.11 o                         
   7  -4   1       5847.26       5727.10       157.17 o                         
   8  -4   1       1286.65       1266.45        41.79 o                         
   9  -4   1       1616.16       1633.90        58.89 o                         
  10  -4   1        442.38        493.32        20.84 o                         
  11  -4   1        606.73        628.77        27.32 o                         
  12  -4   1         80.91         99.18        12.17 o                         
  13  -4   1        121.34        142.11        18.12 o                         
 -12  -3   1        275.08        267.99        15.49 o                         
 -11  -3   1        323.69        337.69        41.23 o                         
 -10  -3   1       2141.78       2448.23       122.41 o                         
  -9  -3   1        170.47        171.82        15.93 o                         
  -8  -3   1        106.74        133.81        17.70 o                         
  -7  -3   1         39.79         45.66         8.99 o                         
  -6  -3   1       5854.76       5393.04       155.86 o                         
  -5  -3   1        192.69        140.96        15.93 o                         
  -4  -3   1       1024.68        847.88        65.44 o                         
  -3  -3   1      21947.19      21793.11      1075.66 o                         
  -2  -3   1      11331.13      10715.16      1107.78 o                         
  -1  -3   1        505.16        517.58        28.37 o                         
   0  -3   1        469.53        462.28        24.20 o                         
   1  -3   1       3669.01       3129.77       144.79 o                         
   2  -3   1       2154.42       1954.21       125.61 o                         
   3  -3   1        514.11        565.02        31.25 o                         
   4  -3   1        424.74        397.45        29.64 o                         
   5  -3   1       1495.87       1154.03        60.35 o                         
   6  -3   1        589.40        523.47        46.27 o                         
   7  -3   1         29.36         16.05         7.11 o                         
   8  -3   1        844.21        797.04        29.99 o                         
   9  -3   1       1589.94       1550.11        46.49 o                         
  10  -3   1       1442.93       1458.61        49.57 o                         
  11  -3   1        616.89        645.19        30.98 o                         
  12  -3   1        501.34        583.20        29.39 o                         
  13  -3   1        707.71        664.71        66.62 o                         
 -13  -2   1          3.51         -3.05         7.63 o                         
 -12  -2   1        979.05       1025.70       124.66 o                         
 -11  -2   1        536.15        707.67        46.38 o                         
 -10  -2   1         13.69          6.63        12.27 o                         
  -9  -2   1        137.60        141.86        18.15 o                         
  -8  -2   1       1713.16       1803.41       137.71 o                         
  -7  -2   1        132.19         96.55         9.61 o                         
  -6  -2   1        577.85        582.14        29.28 o                         
  -5  -2   1        509.42        419.01        40.31 o                         
  -4  -2   1       3098.35       2303.30       130.85 o                         
  -3  -2   1      13623.85      11418.95       513.17 o                         
  -2  -2   1      27280.61      24719.60       901.48 o                         
  -1  -2   1      10020.84      10312.33       457.24 o                         
   0  -2   1       9315.31       9092.65       379.94 o                         
   1  -2   1      10205.80       9524.59       297.58 o                         
   2  -2   1       3270.69       3074.66       120.74 o                         
   3  -2   1       1008.55       1071.10        51.25 o                         
   4  -2   1       4402.13       4000.20       139.15 o                         
   5  -2   1       1800.08       1649.49        76.62 o                         
   6  -2   1        319.60        306.09        42.65 o                         
   7  -2   1       2364.38       2070.45        62.48 o                         
   8  -2   1       3036.05       2752.56        83.17 o                         
   9  -2   1        609.08        626.42        27.46 o                         
  10  -2   1          4.62          5.66         9.88 o                         
  11  -2   1         57.39         68.53        12.09 o                         
  12  -2   1        873.04       1059.73        60.27 o                         
  13  -2   1        283.89        273.23        55.34 o                         
 -13  -1   1        610.97        587.96        91.74 o                         
 -12  -1   1       1231.75       1650.41        90.57 o                         
 -11  -1   1        243.99        335.89        24.89 o                         
 -10  -1   1        297.52        446.04        29.18 o                         
  -9  -1   1         33.88         29.29        11.44 o                         
  -8  -1   1       1562.75       1910.19        63.41 o                         
  -7  -1   1       1553.87       1480.88        42.72 o                         
  -6  -1   1       1382.89       1388.44        89.53 o                         
  -5  -1   1       8051.56       8149.23       857.99 o                         
  -4  -1   1       1369.62       1040.71        72.65 o                         
  -3  -1   1       2112.10       1791.28        98.13 o                         
  -2  -1   1        727.11        837.42        48.79 o                         
  -1  -1   1        403.06        419.80        17.55 o                         
   0  -1   1      23849.32      23592.03       832.18 o                         
   1  -1   1       8242.79       8349.54       301.77 o                         
   2  -1   1       1029.61       1110.82       181.34 o                         
   3  -1   1       5439.36       5315.92       644.41 o                         
   4  -1   1       4713.24       4046.48       188.64 o                         
   5  -1   1        420.04        458.26        40.80 o                         
   6  -1   1        576.56        546.00        42.18 o                         
   7  -1   1         66.24         51.50         9.86 o                         
   8  -1   1        214.92        216.33        15.34 o                         
   9  -1   1        305.44        361.60        22.88 o                         
  10  -1   1        703.70       1015.12        62.30 o                         
  11  -1   1       1352.11       2086.65        79.42 o                         
  12  -1   1        876.81       1237.57        84.85 o                         
  13  -1   1        103.07        121.43        33.19 o                         
  14  -1   1         12.31          8.39        10.18 o                         
 -13   0   1        539.36        688.96        53.94 o                         
 -12   0   1        446.04        650.40        42.41 o                         
 -11   0   1          8.63          0.46        12.60 o                         
 -10   0   1        506.16        729.95        38.28 o                         
  -9   0   1       1853.13       2914.43       108.81 o                         
  -8   0   1         83.26        108.51        11.29 o                         
  -7   0   1        796.73       1147.11        32.81 o                         
  -6   0   1       2054.39       2596.27       358.70 o                         
  -5   0   1        760.85        764.45       137.73 o                         
  -4   0   1       1063.43        900.20        89.94 o                         
  -3   0   1        143.34         90.81        18.56 o                         
  -2   0   1      17162.31      14128.99       512.00 o                         
  -1   0   1      17602.29      14562.02       884.13 o                         
   0   0   1        886.92        846.11        58.28 o                         
   1   0   1       5042.55       6567.35       411.80 o                         
   2   0   1      15118.41      13693.06       603.82 o                         
   3   0   1       3044.90       2688.42       175.42 o                         
   4   0   1       1873.36       1825.78        76.09 o                         
   5   0   1        134.90        113.01        15.23 o                         
   6   0   1       2861.26       3404.05       182.68 o                         
   7   0   1       2771.30       3423.01       122.21 o                         
   8   0   1        373.55        513.16        25.44 o                         
   9   0   1        958.97       1271.97        56.70 o                         
  10   0   1       1858.68       2874.36       111.37 o                         
  11   0   1        533.27        858.75        44.42 o                         
  12   0   1         18.74         35.35         8.87 o                         
  13   0   1          3.43          3.97        10.32 o                         
  14   0   1        276.40        269.14        24.56 o                         
 -13   1   1         64.89         86.43        16.78 o                         
 -12   1   1          6.07         14.16        10.26 o                         
 -11   1   1       1247.84       2260.05       152.20 o                         
 -10   1   1        613.21       1026.67       108.26 o                         
  -9   1   1        733.64       1125.83        54.73 o                         
  -8   1   1         61.28         75.58        10.91 o                         
  -7   1   1       3229.70       4149.10       162.74 o                         
  -6   1   1       2080.86       2575.74       152.24 o                         
  -5   1   1        426.27        465.51        38.53 o                         
  -4   1   1       2005.94       2271.00       159.99 o                         
  -3   1   1       8387.53       8843.09       993.69 o                         
  -2   1   1       2797.91       2329.19       461.81 o                         
  -1   1   1       8852.22       7642.88       274.24 o                         
   0   1   1        416.09        446.28        24.43 o                         
   1   1   1        287.50        209.70        13.14 o                         
   2   1   1      14453.54      12580.92       797.29 o                         
   3   1   1       3804.48       2962.81       221.46 o                         
   4   1   1       2796.53       2945.95       240.54 o                         
   5   1   1       4654.21       5514.47       269.40 o                         
   6   1   1       3587.07       4675.53       238.91 o                         
   7   1   1        309.67        332.53        20.60 o                         
   8   1   1        452.12        563.19        28.71 o                         
   9   1   1        117.79        170.36        14.37 o                         
  10   1   1       1745.26       2852.61       103.91 o                         
  11   1   1        154.79        208.18        21.06 o                         
  12   1   1         77.65        119.72        14.32 o                         
  13   1   1        348.93        533.90        37.65 o                         
 -13   2   1        157.78        165.62        22.58 o                         
 -12   2   1         24.02         16.29        11.68 o                         
 -11   2   1       1250.09       1897.87        88.13 o                         
 -10   2   1       2261.42       3150.32       131.62 o                         
  -9   2   1        437.53        554.17        31.36 o                         
  -8   2   1       3907.39       4412.02       243.74 o                         
  -7   2   1        561.17        561.17        23.33 o                         
  -6   2   1       1384.07       1522.42        82.77 o                         
  -5   2   1          2.16          8.60        11.99 o                         
  -4   2   1       6379.00       6818.82       266.66 o                         
  -3   2   1       7256.80       6426.53       375.82 o                         
  -2   2   1        678.32        749.51        41.09 o                         
  -1   2   1       1277.82       1389.90        70.54 o                         
   0   2   1      11325.54      11081.17       686.98 o                         
   1   2   1      11484.22      10255.17       367.92 o                         
   2   2   1       2395.20       2197.43       111.31 o                         
   3   2   1        136.31        141.59        39.67 o                         
   4   2   1         38.03         28.33         7.65 o                         
   5   2   1       2196.50       2312.55       128.35 o                         
   6   2   1       2233.88       2425.68       113.77 o                         
   7   2   1        563.55        621.91        27.41 o                         
   8   2   1       7034.09       8507.23       277.32 o                         
   9   2   1         60.98         83.65        14.00 o                         
  10   2   1       1065.51       1347.71        84.62 o                         
  11   2   1         54.54         70.86        11.70 o                         
  12   2   1        790.95       1262.54       156.39 o                         
  13   2   1        459.88        493.58        77.57 o                         
 -12   3   1        432.62        590.28       104.51 o                         
 -11   3   1        221.49        299.15        37.73 o                         
 -10   3   1        319.63        338.51        23.47 o                         
  -9   3   1       1291.03       1540.73        75.96 o                         
  -8   3   1       1337.50       1280.61        58.74 o                         
  -7   3   1       2038.47       1821.78        48.55 o                         
  -6   3   1         26.51          7.57        17.87 o                         
  -5   3   1       4387.71       4303.46       296.70 o                         
  -4   3   1      11557.67      11234.48       750.53 o                         
  -3   3   1        190.81        195.44        14.25 o                         
  -2   3   1        236.17        213.30        34.94 o                         
  -1   3   1       1817.42       1779.50       116.19 o                         
   0   3   1       3704.38       3853.91       143.87 o                         
   1   3   1      35412.38      32673.06      1426.14 o                         
   2   3   1       3473.48       3744.87       182.25 o                         
   3   3   1       1157.43       1062.93        77.05 o                         
   4   3   1       8331.90       6012.56      1424.38 o                         
   5   3   1        135.47        151.96        22.96 o                         
   6   3   1       3728.55       3224.64       183.58 o                         
   7   3   1        342.56        326.66        32.33 o                         
   8   3   1        258.58        315.72        18.42 o                         
   9   3   1         10.19          9.91         8.08 o                         
  10   3   1       1162.92       1308.48        59.19 o                         
  11   3   1         16.00         18.91         8.88 o                         
  12   3   1       1646.31       2268.13       111.08 o                         
  13   3   1        176.04        151.95        12.48 o                         
 -13   4   1        227.88        166.79        70.15 o                         
 -12   4   1       1016.68       1220.71        45.91 o                         
 -11   4   1         16.17         18.39         8.61 o                         
 -10   4   1        239.16        269.59        15.92 o                         
  -9   4   1       4743.65       4935.24       138.00 o                         
  -8   4   1       2227.19       2160.48        61.80 o                         
  -7   4   1       1477.37       1308.33        40.43 o                         
  -6   4   1       2502.39       2593.64        79.20 o                         
  -5   4   1       4563.73       4897.41       209.78 o                         
  -4   4   1       1337.60        977.80        84.53 o                         
  -3   4   1        317.33        369.41        33.41 o                         
  -2   4   1        472.06        485.49        29.20 o                         
  -1   4   1      20098.96      20646.06      1098.33 o                         
   0   4   1        684.28        682.40        35.28 o                         
   1   4   1       1126.07        994.77        43.58 o                         
   2   4   1       3270.49       3398.70       164.02 o                         
   3   4   1      10793.66      11181.93       515.11 o                         
   4   4   1      12577.89      10826.06       817.70 o                         
   5   4   1        487.89        466.65        40.84 o                         
   6   4   1        365.31        314.62        22.91 o                         
   7   4   1       6383.53       6014.42       227.95 o                         
   8   4   1          6.94          8.35         7.65 o                         
   9   4   1        337.22        348.23        34.90 o                         
  10   4   1        471.85        527.71        22.23 o                         
  11   4   1        610.51        613.41        57.67 o                         
  12   4   1         18.96         22.69         6.66 o                         
  13   4   1          3.25          4.35         7.78 o                         
 -13   5   1        317.37        141.29        17.39 o                         
 -12   5   1         46.47         53.45         8.61 o                         
 -11   5   1       1042.28       1104.58        36.36 o                         
 -10   5   1        752.88        830.59        30.75 o                         
  -9   5   1        224.38        242.21        16.28 o                         
  -8   5   1       4261.53       4093.04       104.93 o                         
  -7   5   1        427.41        406.73        17.05 o                         
  -6   5   1       6650.80       6231.89       146.11 o                         
  -5   5   1       1750.48       1678.99        97.37 o                         
  -4   5   1          4.92          5.62         8.13 o                         
  -3   5   1       9319.19      10648.98       432.64 o                         
  -2   5   1       4453.37       5007.45       195.57 o                         
  -1   5   1       1017.51        977.85        37.56 o                         
   0   5   1        669.98        576.41        31.46 o                         
   1   5   1       1657.70       1397.67        66.96 o                         
   2   5   1      10378.80      10172.10       868.96 o                         
   3   5   1       8746.96       7894.02       393.05 o                         
   4   5   1         37.58         56.50        16.37 o                         
   5   5   1        195.80        139.38        31.05 o                         
   6   5   1       1052.14        912.47        37.71 o                         
   7   5   1         19.00         13.36         8.31 o                         
   8   5   1        110.39        112.80        11.67 o                         
   9   5   1       1026.89       1050.44        35.29 o                         
  10   5   1       1078.98        990.76        55.29 o                         
  11   5   1        511.55        561.15        47.98 o                         
  12   5   1         57.61         46.07        11.21 o                         
 -12   6   1         79.30         74.55        11.71 o                         
 -11   6   1        788.42        798.34        27.80 o                         
 -10   6   1        905.66        953.96        33.97 o                         
  -9   6   1          2.01         13.85         8.03 o                         
  -8   6   1       1137.46       1124.93        39.54 o                         
  -7   6   1       1548.83       1587.81        47.27 o                         
  -6   6   1       1152.02       1086.62        43.80 o                         
  -5   6   1       1729.80       1621.92        45.23 o                         
  -4   6   1        738.65        861.83        50.04 o                         
  -3   6   1       4983.80       5774.93       390.38 o                         
  -2   6   1      12781.88      13703.33       438.45 o                         
  -1   6   1         21.10         22.64         7.87 o                         
   0   6   1         26.52         31.68        10.92 o                         
   1   6   1       2723.45       2612.58       182.31 o                         
   2   6   1       1715.49       1627.35       120.86 o                         
   3   6   1       2172.50       2016.86       135.25 o                         
   4   6   1       1307.38       1201.58        70.52 o                         
   5   6   1       1529.34       1446.13        72.72 o                         
   6   6   1       2090.02       1977.52        81.54 o                         
   7   6   1         13.39         14.30        11.34 o                         
   8   6   1        349.67        371.20        35.14 o                         
   9   6   1       3202.44       3147.00       114.12 o                         
  10   6   1        729.51        718.50        39.46 o                         
  11   6   1         30.46         34.91         9.35 o                         
  12   6   1        305.05        243.40        28.80 o                         
 -12   7   1        569.05        509.65       128.97 o                         
 -11   7   1        247.19        273.01        16.65 o                         
 -10   7   1        176.56        175.76        12.11 o                         
  -9   7   1        592.23        609.24        24.59 o                         
  -8   7   1        382.20        376.63        18.52 o                         
  -7   7   1       1951.31       2034.84        62.69 o                         
  -6   7   1       1363.36       1409.73        46.81 o                         
  -5   7   1        453.32        461.93        16.70 o                         
  -4   7   1      10016.74      10072.46       244.69 o                         
  -3   7   1        194.30        168.15        22.81 o                         
  -2   7   1         11.14         22.18        15.40 o                         
  -1   7   1       1688.24       1797.45       135.60 o                         
   0   7   1       3882.84       3741.20       155.61 o                         
   1   7   1       2103.90       2007.98        92.28 o                         
   2   7   1          7.75          0.02        15.83 o                         
   3   7   1        793.36        683.70        30.54 o                         
   4   7   1       3431.85       3269.25       100.40 o                         
   5   7   1       2914.56       2813.40        94.08 o                         
   6   7   1        560.26        574.73        25.72 o                         
   7   7   1        258.50        281.13        19.15 o                         
   8   7   1        313.06        303.39        20.02 o                         
   9   7   1        268.69        242.91        17.35 o                         
  10   7   1        166.03        159.77        12.43 o                         
  11   7   1        241.12        275.53        21.13 o                         
 -12   8   1        368.71        272.69        74.11 o                         
 -11   8   1        574.22        616.66        39.73 o                         
 -10   8   1          9.21         15.91         9.19 o                         
  -9   8   1       1783.63       1785.13        98.18 o                         
  -8   8   1        110.54        106.51        15.86 o                         
  -7   8   1       1196.61       1141.45        56.00 o                         
  -6   8   1        582.84        596.17        25.43 o                         
  -5   8   1        320.56        337.68        16.32 o                         
  -4   8   1        232.29        203.78        12.22 o                         
  -3   8   1       1480.86       1516.59        41.41 o                         
  -2   8   1       1381.71       1498.29        46.27 o                         
  -1   8   1       2727.89       2859.94        91.72 o                         
   0   8   1       5609.48       5512.26       138.72 o                         
   1   8   1        583.06        709.94        31.99 o                         
   2   8   1        527.84        548.07        23.61 o                         
   3   8   1        961.69       1069.21        34.72 o                         
   4   8   1        719.89        755.05        27.63 o                         
   5   8   1        242.52        268.64        17.03 o                         
   6   8   1        179.26        182.81        13.86 o                         
   7   8   1        180.44        206.32        14.56 o                         
   8   8   1       2152.27       2325.56        81.91 o                         
   9   8   1         15.12         20.03         8.00 o                         
  10   8   1        395.32        400.99        26.37 o                         
  11   8   1        246.64        218.47        16.14 o                         
 -11   9   1         41.89         39.27        10.52 o                         
 -10   9   1        678.73        657.41        32.54 o                         
  -9   9   1       1213.82       1296.02        59.10 o                         
  -8   9   1        352.52        326.34        21.00 o                         
  -7   9   1        402.61        369.96        22.80 o                         
  -6   9   1         19.49         16.34         7.52 o                         
  -5   9   1       4026.80       4141.40       103.82 o                         
  -4   9   1        494.83        512.05        20.96 o                         
  -3   9   1       1805.59       1885.80        54.37 o                         
  -2   9   1       4709.76       4777.54       125.78 o                         
  -1   9   1       1085.02       1095.99        40.38 o                         
   0   9   1         14.11         14.01         6.76 o                         
   1   9   1          5.38         11.31         8.69 o                         
   2   9   1       2229.22       2424.36       107.08 o                         
   3   9   1        647.53        679.34        28.40 o                         
   4   9   1        207.47        216.19        14.64 o                         
   5   9   1         27.84         49.07        10.25 o                         
   6   9   1       2815.14       3048.92        88.88 o                         
   7   9   1        690.85        667.24        31.13 o                         
   8   9   1        525.54        489.10        24.34 o                         
   9   9   1         65.70         94.93        22.27 o                         
  10   9   1        321.61        358.03        23.69 o                         
 -11  10   1        799.91        700.19        63.09 o                         
 -10  10   1        398.42        392.15        24.67 o                         
  -9  10   1        258.30        246.70        13.66 o                         
  -8  10   1        138.56        134.34        14.07 o                         
  -7  10   1        971.66        964.82        42.17 o                         
  -6  10   1         23.72         26.33         8.36 o                         
  -5  10   1       2328.30       2302.92        63.94 o                         
  -4  10   1         11.54         14.43         7.80 o                         
  -3  10   1       2718.29       2846.09        78.06 o                         
  -2  10   1       1931.27       1961.86        58.12 o                         
  -1  10   1       4854.32       5229.07       138.17 o                         
   0  10   1       2676.90       2928.17        88.32 o                         
   1  10   1       2416.27       2633.31        80.99 o                         
   2  10   1         59.72         62.58        13.07 o                         
   3  10   1        142.51        138.39        13.79 o                         
   4  10   1        895.20       1032.55        43.87 o                         
   5  10   1        102.27        119.07        13.24 o                         
   6  10   1       1809.72       1939.54        82.11 o                         
   7  10   1        915.08       1006.20        47.32 o                         
   8  10   1          3.42          9.77         8.83 o                         
   9  10   1         71.68         95.48        13.96 o                         
 -10  11   1        103.19        103.07        16.63 o                         
  -9  11   1        209.89        222.62        37.19 o                         
  -8  11   1         43.91         50.72        10.89 o                         
  -7  11   1        835.66        823.03        50.37 o                         
  -6  11   1         66.08         99.47        15.74 o                         
  -5  11   1        141.18        130.23        11.54 o                         
  -4  11   1        390.43        383.79        19.00 o                         
  -3  11   1       2765.45       2940.67        82.61 o                         
  -2  11   1         33.03         19.20         8.00 o                         
  -1  11   1       3048.33       3191.34        84.24 o                         
   0  11   1        428.43        451.27        27.57 o                         
   1  11   1        768.50        838.47        36.90 o                         
   2  11   1         50.10         44.87         9.69 o                         
   3  11   1        150.09        159.11        13.97 o                         
   4  11   1       1461.12       1589.08        70.07 o                         
   5  11   1       3989.33       4174.85       160.95 o                         
   6  11   1         77.03         75.56        12.58 o                         
   7  11   1          2.82          5.70         8.67 o                         
   8  11   1        361.67        400.50        18.51 o                         
   9  11   1         46.78         32.50         9.46 o                         
  -9  12   1        484.40        429.48        73.20 o                         
  -8  12   1        495.43        417.87        22.40 o                         
  -7  12   1        359.66        353.95        26.64 o                         
  -6  12   1         68.40         70.03        14.44 o                         
  -5  12   1        238.59        272.64        16.09 o                         
  -4  12   1        874.04        870.38        33.76 o                         
  -3  12   1       1920.94       2098.55        61.74 o                         
  -2  12   1          8.22         13.26         8.70 o                         
  -1  12   1       1175.25       1379.96        42.83 o                         
   0  12   1        531.62        563.05        25.77 o                         
   1  12   1        486.35        476.57        29.37 o                         
   2  12   1        886.74        912.68        42.65 o                         
   3  12   1       2019.27       2112.94        76.05 o                         
   4  12   1        363.95        336.31        17.63 o                         
   5  12   1        165.55        185.58        16.16 o                         
   6  12   1         52.08         51.26         7.94 o                         
   7  12   1        203.81        190.24        13.10 o                         
  -8  13   1        615.92        397.52       236.57 o                         
  -7  13   1         35.22         11.82         6.51 o                         
  -6  13   1        913.85        856.08        46.95 o                         
  -5  13   1       1342.88       1322.34        56.76 o                         
  -4  13   1        519.96        545.41        22.99 o                         
  -3  13   1        918.22        931.03        34.23 o                         
  -2  13   1        172.97        214.34        16.70 o                         
  -1  13   1       1666.41       1885.60        80.27 o                         
   0  13   1         83.59        101.69        12.23 o                         
   1  13   1        243.87        246.33        19.21 o                         
   2  13   1         66.63         55.80        10.82 o                         
   3  13   1       1550.18       1520.14        63.74 o                         
   4  13   1        424.28        406.63        22.75 o                         
   5  13   1          6.08          9.86         6.21 o                         
   6  13   1        405.67        355.27        31.66 o                         
  -6  14   1        738.57        785.54        60.42 o                         
  -5  14   1        291.52        220.78        24.56 o                         
  -4  14   1         12.14         18.86        10.09 o                         
  -3  14   1          5.36          4.73         6.84 o                         
  -2  14   1        620.06        652.58        28.48 o                         
  -1  14   1       1459.86       1552.27        56.26 o                         
   0  14   1        200.78        201.73        32.54 o                         
   1  14   1       1253.99       1155.79        61.29 o                         
   2  14   1       1421.41       1584.45        74.49 o                         
   3  14   1        114.67         96.62         9.90 o                         
   4  14   1         71.30         48.52         9.76 o                         
   5  14   1        134.26         82.28         8.64 o                         
  -5  15   1        153.34        122.75        10.67 o                         
  -4  15   1        676.11        619.23        47.60 o                         
  -3  15   1        830.34        841.83        40.59 o                         
  -2  15   1        627.84        637.13        29.12 o                         
  -1  15   1        131.57        128.01        13.74 o                         
   0  15   1        250.26        227.65        18.04 o                         
   1  15   1       1325.66       1343.99        66.03 o                         
   2  15   1        381.78        329.36        16.97 o                         
   3  15   1          0.58          3.20         5.87 o                         
  -1 -14   2         89.22         74.15        10.26 o                         
   0 -14   2         99.13         86.04        10.13 o                         
   1 -14   2        249.91        210.15        11.23 o                         
   2 -14   2        235.48        202.31        11.15 o                         
   3 -14   2        394.30        375.78        23.79 o                         
   4 -14   2        265.36        216.73        22.89 o                         
   5 -14   2        843.84        705.13        51.57 o                         
  -3 -13   2        262.05        211.93        22.12 o                         
  -2 -13   2        311.07        283.89        16.52 o                         
  -1 -13   2         13.77         19.64         7.45 o                         
   0 -13   2        570.95        551.81        28.40 o                         
   1 -13   2        463.04        439.25        22.02 o                         
   2 -13   2         17.09         11.54         8.10 o                         
   3 -13   2         43.29         57.86        10.48 o                         
   4 -13   2         28.40         39.50         8.43 o                         
   5 -13   2         70.20         78.16         9.43 o                         
   6 -13   2         44.28         61.70        15.30 o                         
   7 -13   2         95.05         76.50         9.58 o                         
  -5 -12   2        309.59        202.84        44.63 o                         
  -4 -12   2        558.83        601.16        34.98 o                         
  -3 -12   2         28.84         22.14        10.23 o                         
  -2 -12   2         16.08         15.08         8.74 o                         
  -1 -12   2        689.40        675.71        34.83 o                         
   0 -12   2        578.75        560.69        39.09 o                         
   1 -12   2        397.36        410.79        34.44 o                         
   2 -12   2         26.45         32.65        19.03 o                         
   3 -12   2        345.38        429.91        34.17 o                         
   4 -12   2        285.82        325.71        28.34 o                         
   5 -12   2        235.67        249.72        18.73 o                         
   6 -12   2         71.70         98.68        12.00 o                         
   7 -12   2        784.88        816.73        37.39 o                         
   8 -12   2        263.83        268.45        15.64 o                         
   9 -12   2          6.25          5.01         6.40 o                         
  -6 -11   2        118.59        123.99        29.52 o                         
  -5 -11   2         59.48         71.04        12.92 o                         
  -4 -11   2        347.82        372.95        22.38 o                         
  -3 -11   2         29.50         26.20        10.68 o                         
  -2 -11   2       1646.14       1667.06        62.22 o                         
  -1 -11   2        929.44        924.18        40.06 o                         
   0 -11   2       3144.58       3392.15       134.58 o                         
   1 -11   2       1476.93       1503.87        55.66 o                         
   2 -11   2       1295.77       1376.28        51.97 o                         
   3 -11   2        129.15        164.89        16.47 o                         
   4 -11   2        798.06        920.68        69.12 o                         
   5 -11   2        136.66        150.38        21.86 o                         
   6 -11   2        144.13        173.27        16.97 o                         
   7 -11   2        591.78        620.19        39.77 o                         
   8 -11   2        234.43        241.73        17.77 o                         
   9 -11   2        245.46        222.25        22.28 o                         
  10 -11   2        276.13        203.00        85.60 o                         
  -7 -10   2        125.42         85.67        14.42 o                         
  -6 -10   2        412.44        355.81        35.32 o                         
  -5 -10   2        516.85        455.28        30.93 o                         
  -4 -10   2         16.07         17.54        10.05 o                         
  -3 -10   2        551.03        499.28        35.43 o                         
  -2 -10   2       2830.48       2840.17       109.36 o                         
  -1 -10   2         77.64         75.49        14.47 o                         
   0 -10   2          9.50          0.81        10.35 o                         
   1 -10   2        132.52        122.36        14.50 o                         
   2 -10   2       3042.25       3317.42       104.09 o                         
   3 -10   2       1051.22       1211.55        50.23 o                         
   4 -10   2          0.16         12.48         9.98 o                         
   5 -10   2        970.99       1068.40        42.66 o                         
   6 -10   2       1574.33       1699.34        54.26 o                         
   7 -10   2         19.24         24.07         9.76 o                         
   8 -10   2         23.61         19.38         9.23 o                         
   9 -10   2        359.33        387.70        19.77 o                         
  10 -10   2        534.63        519.13        20.97 o                         
  11 -10   2         43.21         28.53         9.54 o                         
  -8  -9   2        130.57        120.46        18.84 o                         
  -7  -9   2       1130.15       1250.82        91.85 o                         
  -6  -9   2        158.83        172.69        18.07 o                         
  -5  -9   2          1.45         -6.90         8.52 o                         
  -4  -9   2        413.19        393.95        21.01 o                         
  -3  -9   2        420.21        441.01        26.62 o                         
  -2  -9   2       1445.12       1508.28        71.31 o                         
  -1  -9   2        819.74        807.96        34.32 o                         
   0  -9   2       8105.17       8482.77       236.80 o                         
   1  -9   2       1533.14       1686.07        54.35 o                         
   2  -9   2       1079.43       1150.90        45.33 o                         
   3  -9   2        562.16        554.38        29.53 o                         
   4  -9   2        796.58        906.39        47.70 o                         
   5  -9   2        451.43        503.31        24.90 o                         
   6  -9   2       1191.66       1167.90        38.78 o                         
   7  -9   2         10.05          4.26         8.18 o                         
   8  -9   2        205.39        225.99        17.06 o                         
   9  -9   2       1029.34       1143.43        41.02 o                         
  10  -9   2        876.72        883.26        30.84 o                         
  11  -9   2        162.04        139.92         9.77 o                         
  -9  -8   2         18.56         24.64        12.05 o                         
  -8  -8   2        195.62        226.49        20.64 o                         
  -7  -8   2       1770.63       1806.98        90.43 o                         
  -6  -8   2        283.25        280.52        20.13 o                         
  -5  -8   2        390.44        380.64        24.21 o                         
  -4  -8   2        895.97        909.08        47.97 o                         
  -3  -8   2       2351.87       2324.20        73.27 o                         
  -2  -8   2        119.09        130.27        13.77 o                         
  -1  -8   2         16.26         26.61         8.91 o                         
   0  -8   2       2584.59       2601.65        79.74 o                         
   1  -8   2        237.15        201.94        14.98 o                         
   2  -8   2         95.44         96.20        12.07 o                         
   3  -8   2         16.30         12.26         8.78 o                         
   4  -8   2       5020.43       5089.27       143.86 o                         
   5  -8   2        882.43        886.48        30.39 o                         
   6  -8   2          0.83          3.20         7.23 o                         
   7  -8   2         72.25         64.86         9.40 o                         
   8  -8   2       2330.42       2500.98        78.54 o                         
   9  -8   2          4.61          4.92         9.79 o                         
  10  -8   2        104.08        105.33        10.97 o                         
  11  -8   2        356.30        390.96        20.96 o                         
  12  -8   2        456.50        400.07        20.57 o                         
 -10  -7   2         40.31         56.76        12.59 o                         
  -9  -7   2        591.69        628.30        59.38 o                         
  -8  -7   2        928.04       1024.84        46.71 o                         
  -7  -7   2        607.72        598.22        43.85 o                         
  -6  -7   2          6.43          8.55         9.66 o                         
  -5  -7   2        208.93        227.49        17.95 o                         
  -4  -7   2         84.18         72.15        11.84 o                         
  -3  -7   2        729.59        700.05        40.75 o                         
  -2  -7   2        724.22        707.35        31.50 o                         
  -1  -7   2       3810.41       3836.51       118.38 o                         
   0  -7   2        473.60        400.33        24.75 o                         
   1  -7   2        143.39        114.77        12.98 o                         
   2  -7   2       2982.71       3056.54        83.70 o                         
   3  -7   2       2433.65       2494.87        77.74 o                         
   4  -7   2        653.92        678.01        29.26 o                         
   5  -7   2        180.56        185.04        12.39 o                         
   6  -7   2        157.54        137.82        11.70 o                         
   7  -7   2        502.87        567.03        27.38 o                         
   8  -7   2       3614.16       3755.29       110.67 o                         
   9  -7   2        485.36        494.93        22.69 o                         
  10  -7   2       1363.37       1447.16        50.05 o                         
  11  -7   2        380.36        422.40        22.65 o                         
  12  -7   2        158.96        164.35        19.57 o                         
 -10  -6   2        108.00         96.10        11.14 o                         
  -9  -6   2        342.33        404.76        23.06 o                         
  -8  -6   2         62.47         68.57        10.85 o                         
  -7  -6   2         98.71        119.02        11.51 o                         
  -6  -6   2        765.09        793.12        34.28 o                         
  -5  -6   2       4539.94       4562.52       138.50 o                         
  -4  -6   2        560.77        514.96        23.58 o                         
  -3  -6   2       1136.30       1030.03        32.63 o                         
  -2  -6   2       1476.01       1508.18        49.80 o                         
  -1  -6   2       4514.31       4552.79       167.34 o                         
   0  -6   2       1759.40       1807.19        90.74 o                         
   1  -6   2        395.88        368.60        32.47 o                         
   2  -6   2       4632.66       4907.06       255.16 o                         
   3  -6   2        227.33        328.17        22.61 o                         
   4  -6   2         36.79         40.25         9.59 o                         
   5  -6   2        214.83        203.00        10.81 o                         
   6  -6   2       4742.78       4603.19       164.17 o                         
   7  -6   2       5866.57       5624.40       142.22 o                         
   8  -6   2        144.02        153.55        10.26 o                         
   9  -6   2        129.48         97.86         9.42 o                         
  10  -6   2        701.39        672.40        22.49 o                         
  11  -6   2        208.81        219.95        15.05 o                         
  12  -6   2        148.61        146.52        18.54 o                         
  13  -6   2         23.36         16.17        12.13 o                         
 -11  -5   2        201.15        191.67        17.36 o                         
 -10  -5   2        856.01        969.38        47.03 o                         
  -9  -5   2         52.43         62.30        13.24 o                         
  -8  -5   2         43.82         40.44         8.97 o                         
  -7  -5   2       3273.58       3250.75       141.05 o                         
  -6  -5   2       1397.50       1375.01        64.51 o                         
  -5  -5   2        343.43        385.14        23.58 o                         
  -4  -5   2         20.03         17.92         8.51 o                         
  -3  -5   2       1101.18        996.82        43.17 o                         
  -2  -5   2        673.33        637.13        43.84 o                         
  -1  -5   2       1406.99       1431.40        96.30 o                         
   0  -5   2        213.59        262.42        27.07 o                         
   1  -5   2        358.40        253.29        25.32 o                         
   2  -5   2       2095.65       2205.61       115.45 o                         
   3  -5   2        616.10        731.25        39.34 o                         
   4  -5   2       1003.10       1140.30        60.56 o                         
   5  -5   2       3088.55       2894.13        91.32 o                         
   6  -5   2       1979.44       1928.92        43.29 o                         
   7  -5   2       3337.65       3115.72        74.81 o                         
   8  -5   2        109.19        101.63        10.16 o                         
   9  -5   2       1698.74       1723.57        45.89 o                         
  10  -5   2        340.05        360.08        16.01 o                         
  11  -5   2         20.92         35.98        10.12 o                         
  12  -5   2        657.63        718.21        31.11 o                         
  13  -5   2        611.08        513.17        19.96 o                         
 -11  -4   2        532.30        583.74        26.81 o                         
 -10  -4   2        169.74        223.35        29.98 o                         
  -9  -4   2         14.38         10.26        10.90 o                         
  -8  -4   2        234.07        233.11        19.44 o                         
  -7  -4   2        150.87        139.19        14.09 o                         
  -6  -4   2       2189.37       2098.84        82.26 o                         
  -5  -4   2        193.04        181.42        16.40 o                         
  -4  -4   2       1677.10       1506.89        59.92 o                         
  -3  -4   2       1091.72        923.62        95.70 o                         
  -2  -4   2       1120.77       1177.25        51.38 o                         
  -1  -4   2       1746.01       1760.60        67.31 o                         
   0  -4   2       6024.85       6476.89       318.47 o                         
   1  -4   2       2633.59       2461.89       176.70 o                         
   2  -4   2         68.97         55.58        10.75 o                         
   3  -4   2       1464.55       1641.58        67.29 o                         
   4  -4   2       6555.60       7328.62       538.82 o                         
   5  -4   2        380.71        272.37        38.63 o                         
   6  -4   2        204.37        209.21        12.23 o                         
   7  -4   2       1189.71       1146.86        34.50 o                         
   8  -4   2        454.93        431.09        19.13 o                         
   9  -4   2       2102.81       2093.43        59.27 o                         
  10  -4   2          2.03          2.51         7.61 o                         
  11  -4   2        236.81        265.38        19.48 o                         
  12  -4   2        420.74        482.45        23.01 o                         
  13  -4   2        766.75        894.68        38.77 o                         
 -12  -3   2        363.90        262.52        96.39 o                         
 -11  -3   2        229.05        252.77        33.87 o                         
 -10  -3   2         81.92         90.07        16.00 o                         
  -9  -3   2        320.58        370.71        20.48 o                         
  -8  -3   2       3028.62       3130.62       104.56 o                         
  -7  -3   2         66.22         66.82        11.01 o                         
  -6  -3   2        411.92        424.31        25.39 o                         
  -5  -3   2       1204.19       1163.68       112.47 o                         
  -4  -3   2       2248.91       2161.46       114.69 o                         
  -3  -3   2        625.11        651.83        35.11 o                         
  -2  -3   2         51.74         53.75        12.84 o                         
  -1  -3   2       1432.36       1417.70        56.37 o                         
   0  -3   2       4189.39       3710.72       123.27 o                         
   1  -3   2        539.68        428.36        26.22 o                         
   2  -3   2        973.77        888.13        39.45 o                         
   3  -3   2         67.61         45.85        13.82 o                         
   4  -3   2       6253.77       6449.09       440.60 o                         
   5  -3   2        164.93        127.26        20.27 o                         
   6  -3   2        124.93        115.62        27.92 o                         
   7  -3   2       3171.27       2932.10        74.36 o                         
   8  -3   2        919.50        868.40        38.50 o                         
   9  -3   2        563.75        562.98        23.47 o                         
  10  -3   2        121.41        110.44        13.17 o                         
  11  -3   2       1112.93       1252.37        46.50 o                         
  12  -3   2        425.31        475.38        23.29 o                         
  13  -3   2          2.29          1.34         8.12 o                         
  14  -3   2         82.42         53.10        10.76 o                         
 -12  -2   2        394.30        334.43        28.43 o                         
 -11  -2   2          0.28          6.90         7.10 o                         
 -10  -2   2       1831.09       2159.68        90.26 o                         
  -9  -2   2        618.85        669.60        48.63 o                         
  -8  -2   2        428.46        388.22        26.31 o                         
  -7  -2   2       2151.72       2230.53        75.53 o                         
  -6  -2   2       2143.96       1973.40        80.48 o                         
  -5  -2   2        833.50        817.25        91.85 o                         
  -4  -2   2       5473.12       4932.19       192.86 o                         
  -3  -2   2        965.53       1025.39        67.48 o                         
  -2  -2   2       3067.34       2697.82        94.97 o                         
  -1  -2   2        739.12        786.69        33.75 o                         
   0  -2   2       1112.09       1033.74        41.09 o                         
   1  -2   2        262.69        206.97        12.84 o                         
   2  -2   2       1774.96       1815.63        86.88 o                         
   3  -2   2       1626.50       1740.31        86.71 o                         
   4  -2   2        917.61        907.59       111.11 o                         
   5  -2   2       7421.85       7095.68       270.73 o                         
   6  -2   2       3184.61       3395.65       163.48 o                         
   7  -2   2        748.99        632.53        38.61 o                         
   8  -2   2        142.75        132.41        10.49 o                         
   9  -2   2        514.72        460.81        19.05 o                         
  10  -2   2        725.10        709.34        27.54 o                         
  11  -2   2        847.67       1013.79        41.25 o                         
  12  -2   2         75.33         92.11        12.09 o                         
  13  -2   2         69.28         67.22        13.51 o                         
  14  -2   2        192.26        122.56        59.85 o                         
 -12  -1   2         10.51         12.36         7.77 o                         
 -11  -1   2        556.28        621.45        34.11 o                         
 -10  -1   2        487.75        552.15        50.20 o                         
  -9  -1   2       3437.98       3585.71       404.45 o                         
  -8  -1   2        336.33        298.33        20.02 o                         
  -7  -1   2       1743.25       1653.72        62.55 o                         
  -6  -1   2       2850.78       2444.51        97.82 o                         
  -5  -1   2       1864.18       1698.68       110.35 o                         
  -4  -1   2         41.37         29.75        10.21 o                         
  -3  -1   2       1208.63        986.21        58.22 o                         
  -2  -1   2       4996.43       4237.09       347.19 o                         
  -1  -1   2       1383.40       1007.50        30.80 o                         
   0  -1   2        774.24        812.24        32.52 o                         
   1  -1   2        579.01        625.62        23.61 o                         
   2  -1   2      75701.35      69873.46      2146.74 o                         
   3  -1   2       5308.88       5097.84       286.84 o                         
   4  -1   2         66.13         85.67        28.46 o                         
   5  -1   2       3939.22       3678.37       177.76 o                         
   6  -1   2       4035.89       3870.15       238.12 o                         
   7  -1   2       1562.24       1658.32        54.36 o                         
   8  -1   2       1199.65       1238.82        39.27 o                         
   9  -1   2        578.00        546.43        31.55 o                         
  10  -1   2       1742.43       1881.99        61.60 o                         
  11  -1   2        297.75        298.17        20.05 o                         
  12  -1   2        201.21        228.16        18.48 o                         
  13  -1   2        690.60        769.40        36.46 o                         
  14  -1   2        220.46        150.96        76.17 o                         
 -12   0   2         49.17         55.59         8.28 o                         
 -11   0   2       2738.37       3759.93       300.46 o                         
 -10   0   2        651.04        834.10        66.98 o                         
  -9   0   2        268.46        318.09        19.86 o                         
  -8   0   2       2351.76       2508.28       130.29 o                         
  -7   0   2       2211.14       2243.80        72.08 o                         
  -6   0   2        690.81        657.14        30.40 o                         
  -5   0   2         78.33        116.33        12.61 o                         
  -4   0   2       2526.06       2184.74        92.67 o                         
  -3   0   2       2741.97       2131.96       218.76 o                         
  -2   0   2       4191.49       3631.96       170.65 o                         
  -1   0   2       1776.61       1597.72       209.64 o                         
   0   0   2      17442.17      16146.91       704.31 o                         
   1   0   2        629.74        492.98        22.91 o                         
   2   0   2      10066.01       9139.42       408.84 o                         
   3   0   2       1895.98       1967.46       107.69 o                         
   4   0   2       1544.65       1384.87       170.12 o                         
   5   0   2        289.88        221.59        21.42 o                         
   6   0   2       3831.48       3636.19       136.67 o                         
   7   0   2       1037.62       1182.82        47.50 o                         
   8   0   2       5590.90       5755.32       204.25 o                         
   9   0   2        784.63        839.49        29.09 o                         
  10   0   2        401.63        498.16        36.19 o                         
  11   0   2        118.84        103.91        19.24 o                         
  12   0   2        455.57        564.43        56.13 o                         
  13   0   2        659.41        772.75        45.14 o                         
  14   0   2        148.32        109.87        58.51 o                         
 -13   1   2         15.43          6.94         7.63 o                         
 -12   1   2         93.56         71.48        14.85 o                         
 -11   1   2       2145.70       3165.42       261.68 o                         
 -10   1   2         46.29         51.25        14.52 o                         
  -9   1   2       1550.58       1901.90       155.65 o                         
  -8   1   2       1649.40       1794.31        70.43 o                         
  -7   1   2       4554.14       4820.58       140.34 o                         
  -6   1   2        388.19        330.17        26.75 o                         
  -5   1   2         14.59         18.14        10.70 o                         
  -4   1   2       1411.66       1169.74        61.16 o                         
  -3   1   2       1075.50        932.59        47.75 o                         
  -2   1   2        377.54        363.95        22.91 o                         
  -1   1   2       6556.58       6389.49       445.23 o                         
   0   1   2       9611.05       7614.86       481.68 o                         
   1   1   2      34600.26      25580.74      4256.04 o                         
   2   1   2       7972.11       6888.85       670.42 o                         
   3   1   2       4196.81       3694.64       269.53 o                         
   4   1   2       9745.58       8575.32       407.82 o                         
   5   1   2         17.97         19.53        15.17 o                         
   6   1   2        441.82        417.28        56.11 o                         
   7   1   2        336.48        433.77        32.37 o                         
   8   1   2       5054.85       5656.01       151.98 o                         
   9   1   2        733.02        861.71        34.76 o                         
  10   1   2        280.41        296.76        21.57 o                         
  11   1   2        464.28        562.10        27.08 o                         
  12   1   2        939.16       1068.13        51.69 o                         
  13   1   2         52.77         65.36        10.05 o                         
  14   1   2         49.99         46.71        10.98 o                         
 -13   2   2         65.63         33.91        12.47 o                         
 -12   2   2        144.56        187.58        19.97 o                         
 -11   2   2        720.59        948.71       128.01 o                         
 -10   2   2         65.93         75.84        13.80 o                         
  -9   2   2       5739.14       7172.66       300.08 o                         
  -8   2   2        452.17        540.30        24.49 o                         
  -7   2   2        100.70        103.15        12.47 o                         
  -6   2   2       1209.59       1181.62        59.24 o                         
  -5   2   2         47.10         97.92        14.13 o                         
  -4   2   2       2084.25       1867.16        81.68 o                         
  -3   2   2        177.28        184.61        18.06 o                         
  -2   2   2       1998.65       1793.32        84.89 o                         
  -1   2   2      46448.95      45316.43      1611.86 o                         
   0   2   2         24.54         25.62        11.90 o                         
   1   2   2        982.28        944.05        34.78 o                         
   2   2   2        512.74        431.44        22.30 o                         
   3   2   2       1244.65       1200.11       100.24 o                         
   4   2   2        895.40        695.33        57.27 o                         
   5   2   2       5219.91       4529.81       185.25 o                         
   6   2   2       1780.22       1651.34       119.06 o                         
   7   2   2      10914.18      11708.74       388.75 o                         
   8   2   2        923.33        966.30        34.94 o                         
   9   2   2          1.49          2.16         9.28 o                         
  10   2   2        768.24        950.70        67.10 o                         
  11   2   2        208.61        220.74        19.21 o                         
  12   2   2        278.82        335.77        25.42 o                         
  13   2   2        108.99        101.89        18.08 o                         
 -12   3   2         74.96         81.75        15.45 o                         
 -11   3   2         52.51         46.24        12.70 o                         
 -10   3   2        349.20        439.94        35.36 o                         
  -9   3   2       2855.62       3391.68       129.60 o                         
  -8   3   2       1815.11       1807.31       102.23 o                         
  -7   3   2        196.55        193.91        18.34 o                         
  -6   3   2       5368.84       4899.69       144.55 o                         
  -5   3   2       1982.49       1750.56       118.29 o                         
  -4   3   2          4.18         -3.56         8.12 o                         
  -3   3   2        157.08        201.80        17.76 o                         
  -2   3   2        131.84        149.02        23.46 o                         
  -1   3   2      14032.10      14062.13       882.27 o                         
   0   3   2      15728.42      16804.31      1045.76 o                         
   1   3   2        147.86        167.01        13.83 o                         
   2   3   2         86.40         70.61        10.81 o                         
   3   3   2        168.83        127.50        54.76 o                         
   4   3   2        404.08        482.13        48.19 o                         
   5   3   2       2906.24       1534.08       440.74 o                         
   6   3   2        995.42        974.03        58.84 o                         
   7   3   2       1473.23       1449.73        54.01 o                         
   8   3   2        291.40        290.44        37.93 o                         
   9   3   2         26.20         37.81        10.93 o                         
  10   3   2        432.26        435.14        23.62 o                         
  11   3   2        425.49        485.73        26.86 o                         
  12   3   2         17.10          8.07         8.73 o                         
  13   3   2        252.66        230.80        18.36 o                         
 -12   4   2          6.99          3.55         7.00 o                         
 -11   4   2         38.55         59.02        12.61 o                         
 -10   4   2       1980.05       2311.35        85.02 o                         
  -9   4   2        259.87        297.46        20.89 o                         
  -8   4   2        367.84        398.99        23.37 o                         
  -7   4   2        885.39        848.63        27.21 o                         
  -6   4   2        105.00         84.99         9.41 o                         
  -5   4   2       1268.80       1086.07        54.05 o                         
  -4   4   2        631.68        644.93        62.30 o                         
  -3   4   2       2026.56       1974.08       110.22 o                         
  -2   4   2       8856.58       9929.07       641.51 o                         
  -1   4   2         88.23         85.98        23.19 o                         
   0   4   2        646.23        580.85        31.24 o                         
   1   4   2       7964.40       7289.75       267.40 o                         
   2   4   2        639.55        670.61        34.58 o                         
   3   4   2        312.34        343.00        23.59 o                         
   4   4   2        370.22        332.92        31.88 o                         
   5   4   2       4447.15       3139.25       676.21 o                         
   6   4   2       4682.54       4096.23       275.11 o                         
   7   4   2        803.81        697.78        28.98 o                         
   8   4   2        249.60        252.14        33.94 o                         
   9   4   2       3997.29       4298.92       165.41 o                         
  10   4   2        441.53        515.69        24.53 o                         
  11   4   2        374.92        424.69        23.57 o                         
  12   4   2        105.17         95.66        14.08 o                         
  13   4   2        207.16        186.68        23.27 o                         
 -12   5   2       1219.01       1291.98        53.36 o                         
 -11   5   2         74.62         72.76        11.45 o                         
 -10   5   2         75.84         80.67        12.02 o                         
  -9   5   2       1510.82       1455.64        48.03 o                         
  -8   5   2       3442.63       3429.96       117.76 o                         
  -7   5   2       7043.05       6913.32       152.83 o                         
  -6   5   2        754.34        676.48        22.47 o                         
  -5   5   2       1649.04       1741.12        79.27 o                         
  -4   5   2       6007.98       5624.48       321.70 o                         
  -3   5   2       1159.15       1243.79        92.97 o                         
  -2   5   2       4308.59       4798.79       158.58 o                         
  -1   5   2        403.64        377.83        30.90 o                         
   0   5   2         39.52         27.74         9.77 o                         
   1   5   2       1731.34       1689.83        92.74 o                         
   2   5   2         53.64         15.42         7.56 o                         
   3   5   2         53.88         38.99        11.59 o                         
   4   5   2       5574.03       5292.70       183.56 o                         
   5   5   2         25.86         21.13        13.32 o                         
   6   5   2         66.24         50.58        12.45 o                         
   7   5   2        120.36        103.42        12.42 o                         
   8   5   2         39.92         37.00         8.62 o                         
   9   5   2       4151.12       4488.58       170.14 o                         
  10   5   2        467.60        498.19        23.94 o                         
  11   5   2        844.51        792.23        37.41 o                         
  12   5   2        375.17        415.54        27.99 o                         
  13   5   2        486.08        469.02        38.30 o                         
 -12   6   2        828.10        841.17        36.71 o                         
 -11   6   2        454.80        508.29        25.74 o                         
 -10   6   2        733.30        781.34        32.11 o                         
  -9   6   2         21.86         31.92         9.30 o                         
  -8   6   2       1060.70       1046.54        36.53 o                         
  -7   6   2        529.13        564.00        21.56 o                         
  -6   6   2         67.69         74.41         8.31 o                         
  -5   6   2          9.01          6.19         5.61 o                         
  -4   6   2       7033.38       7107.34       212.77 o                         
  -3   6   2       1833.98       1941.17        92.93 o                         
  -2   6   2        992.62       1235.89        63.06 o                         
  -1   6   2       1711.24       1552.82        71.00 o                         
   0   6   2       7231.31       7327.15       342.76 o                         
   1   6   2        863.14        828.72        95.93 o                         
   2   6   2        132.66        105.15        16.41 o                         
   3   6   2       2568.04       2327.77       100.46 o                         
   4   6   2        134.61        179.25        18.57 o                         
   5   6   2        573.91        470.89        26.68 o                         
   6   6   2          0.68         -1.18         7.88 o                         
   7   6   2       3085.53       3014.96       106.95 o                         
   8   6   2       1099.77       1040.89        42.32 o                         
   9   6   2          3.37         17.93         8.42 o                         
  10   6   2        183.94        197.98        18.55 o                         
  11   6   2       1835.79       1975.54       103.18 o                         
  12   6   2        224.38        205.19        21.01 o                         
 -12   7   2         78.03         44.86        20.06 o                         
 -11   7   2         67.38         52.77         7.85 o                         
 -10   7   2         54.72         58.44         9.76 o                         
  -9   7   2         96.29         83.87        10.18 o                         
  -8   7   2        951.27        974.93        53.99 o                         
  -7   7   2       3218.44       3190.07        81.83 o                         
  -6   7   2       7682.62       7471.06       187.81 o                         
  -5   7   2       6228.93       6146.96       135.59 o                         
  -4   7   2         24.38         27.37         7.23 o                         
  -3   7   2       2329.64       2716.34       123.42 o                         
  -2   7   2       4220.47       4466.03       188.66 o                         
  -1   7   2       1608.43       1912.94       112.73 o                         
   0   7   2       4104.60       3973.74       156.64 o                         
   1   7   2         36.15         30.26        15.85 o                         
   2   7   2       2309.32       2134.83       202.49 o                         
   3   7   2       4226.23       4467.69       253.46 o                         
   4   7   2         55.28         55.78         8.13 o                         
   5   7   2         82.10         58.36         9.67 o                         
   6   7   2        281.41        259.94        15.61 o                         
   7   7   2        251.02        227.07        15.83 o                         
   8   7   2        528.13        502.93        27.59 o                         
   9   7   2        527.01        514.07        25.35 o                         
  10   7   2        465.85        540.03        37.01 o                         
  11   7   2       1172.38       1331.52        56.15 o                         
  12   7   2         29.86         45.24        11.60 o                         
 -12   8   2          6.26          6.48         7.55 o                         
 -11   8   2        319.23        330.84        19.99 o                         
 -10   8   2       1003.16       1056.90        49.83 o                         
  -9   8   2       1223.47       1199.83        44.50 o                         
  -8   8   2        617.16        604.15        26.50 o                         
  -7   8   2         30.82         30.93         9.94 o                         
  -6   8   2       1843.96       1882.50        69.15 o                         
  -5   8   2       7180.95       7040.75       209.03 o                         
  -4   8   2        210.41        226.10        12.24 o                         
  -3   8   2        101.02        113.49         9.63 o                         
  -2   8   2       7169.48       7212.35       197.08 o                         
  -1   8   2       3519.10       3648.40       161.79 o                         
   0   8   2       1087.33       1175.99        63.28 o                         
   1   8   2        586.55        587.25        27.96 o                         
   2   8   2       3550.33       3610.64       121.69 o                         
   3   8   2       1176.46       1353.57        54.48 o                         
   4   8   2        186.20        200.30        14.26 o                         
   5   8   2        257.15        252.51        17.94 o                         
   6   8   2        795.05        831.46        33.87 o                         
   7   8   2         10.58          2.47         8.29 o                         
   8   8   2         16.98         12.96         7.97 o                         
   9   8   2        654.83        639.93        38.74 o                         
  10   8   2        695.13        741.47        59.06 o                         
  11   8   2        107.14        111.96        18.71 o                         
 -11   9   2        302.41        274.30        19.96 o                         
 -10   9   2        454.26        459.21        30.09 o                         
  -9   9   2        160.11        168.71        15.07 o                         
  -8   9   2        317.41        301.08        23.38 o                         
  -7   9   2       2016.18       2027.66        74.27 o                         
  -6   9   2       2353.47       2510.11        82.03 o                         
  -5   9   2       1209.98       1239.39        34.93 o                         
  -4   9   2       2197.84       2332.47        60.16 o                         
  -3   9   2       2055.96       2139.85        60.13 o                         
  -2   9   2        363.27        394.75        18.12 o                         
  -1   9   2        957.28       1013.72        35.99 o                         
   0   9   2       1111.80       1132.67        34.21 o                         
   1   9   2       3503.48       3472.68       122.53 o                         
   2   9   2       2050.69       2211.89       110.83 o                         
   3   9   2        279.60        272.11        20.38 o                         
   4   9   2       1926.96       2070.54        64.86 o                         
   5   9   2       1112.43       1206.50        43.89 o                         
   6   9   2         63.85         69.50        10.51 o                         
   7   9   2          4.72          6.36         8.24 o                         
   8   9   2        843.64        794.24        35.41 o                         
   9   9   2        222.52        211.03        17.85 o                         
  10   9   2        281.57        283.54        20.68 o                         
  11   9   2          2.85          6.94         8.24 o                         
 -11  10   2        486.47        393.27        33.72 o                         
 -10  10   2          2.04          1.57         6.71 o                         
  -9  10   2       1238.36       1220.51        67.27 o                         
  -8  10   2        800.24        792.77        40.35 o                         
  -7  10   2       1001.80       1020.47        45.75 o                         
  -6  10   2         46.71         51.64         9.96 o                         
  -5  10   2         53.12         66.95         8.33 o                         
  -4  10   2       1003.08       1097.01        34.28 o                         
  -3  10   2       3953.70       4165.05        99.11 o                         
  -2  10   2          1.43          6.28         7.57 o                         
  -1  10   2       4891.76       5296.72       130.47 o                         
   0  10   2       5559.91       5851.61       177.45 o                         
   1  10   2       2527.66       2707.74        75.38 o                         
   2  10   2         30.55         38.25        10.43 o                         
   3  10   2         32.01         36.66        11.03 o                         
   4  10   2        923.13        969.48        42.84 o                         
   5  10   2       1898.96       1975.08        76.40 o                         
   6  10   2          7.02         10.83         9.84 o                         
   7  10   2          6.21          1.88        10.11 o                         
   8  10   2        599.59        721.64        36.84 o                         
   9  10   2         74.38         83.19        11.16 o                         
  10  10   2         81.36         78.84         8.10 o                         
 -10  11   2        167.98        202.85        23.88 o                         
  -9  11   2        327.32        356.79        17.73 o                         
  -8  11   2       1250.91       1236.41        52.07 o                         
  -7  11   2         15.15         28.57        11.04 o                         
  -6  11   2         95.32        111.59        16.95 o                         
  -5  11   2        142.58        156.47        10.48 o                         
  -4  11   2       1771.62       1872.40        48.51 o                         
  -3  11   2        427.13        462.81        20.49 o                         
  -2  11   2       1105.34       1208.44        38.89 o                         
  -1  11   2       2127.75       2447.79        72.83 o                         
   0  11   2         37.60         54.15        10.04 o                         
   1  11   2       1260.97       1203.27        40.23 o                         
   2  11   2        127.90        133.60        12.04 o                         
   3  11   2       4412.14       4924.87       153.76 o                         
   4  11   2        716.48        755.09        76.10 o                         
   5  11   2         47.93         55.69        14.99 o                         
   6  11   2       2156.83       2214.18       118.96 o                         
   7  11   2        849.36        900.82        43.18 o                         
   8  11   2         13.76          7.35         8.32 o                         
   9  11   2        269.95        255.62        21.27 o                         
  -9  12   2        339.05        341.31        23.01 o                         
  -8  12   2        319.03        295.96        18.89 o                         
  -7  12   2        178.22        193.67        16.43 o                         
  -6  12   2        698.44        738.24        37.45 o                         
  -5  12   2        567.12        587.84        37.27 o                         
  -4  12   2        225.48        234.91        12.89 o                         
  -3  12   2         90.86         91.34        10.03 o                         
  -2  12   2       1133.08       1328.68        45.38 o                         
  -1  12   2        547.72        629.25        31.37 o                         
   0  12   2         20.31         16.70         8.76 o                         
   1  12   2        978.14       1101.61        39.04 o                         
   2  12   2        913.57        965.42        36.43 o                         
   3  12   2       1172.05       1185.96        45.44 o                         
   4  12   2        150.23        144.11        13.71 o                         
   5  12   2        436.65        448.42        24.53 o                         
   6  12   2        229.29        227.37        13.52 o                         
   7  12   2       1390.46       1568.40        52.63 o                         
   8  12   2          4.88          2.24         4.91 o                         
  -8  13   2         44.09         60.63         9.75 o                         
  -7  13   2        264.44        222.56        15.57 o                         
  -6  13   2       1281.72       1204.52        51.36 o                         
  -5  13   2         76.82         75.41        10.52 o                         
  -4  13   2        270.63        296.15        15.99 o                         
  -3  13   2        423.16        486.15        22.10 o                         
  -2  13   2        472.21        559.63        24.32 o                         
  -1  13   2        415.82        445.40        23.55 o                         
   0  13   2        112.55        125.28        10.98 o                         
   1  13   2       1383.02       1480.22        56.46 o                         
   2  13   2       1424.93       1473.58        69.95 o                         
   3  13   2        537.51        495.09        39.14 o                         
   4  13   2         28.42         33.48         9.73 o                         
   5  13   2       1845.99       2065.20        78.22 o                         
   6  13   2        103.07        112.88        19.99 o                         
   7  13   2         29.54         12.64         6.22 o                         
  -7  14   2        123.51        110.01        15.79 o                         
  -6  14   2         49.89         86.58         8.99 o                         
  -5  14   2         31.07         35.32         9.34 o                         
  -4  14   2        455.05        444.62        23.74 o                         
  -3  14   2        229.47        275.95        19.16 o                         
  -2  14   2        654.59        717.91        30.89 o                         
  -1  14   2         94.37         80.05        10.45 o                         
   0  14   2       1401.44       1412.41        85.55 o                         
   1  14   2        848.66        875.21        49.02 o                         
   2  14   2        128.74        137.87        16.35 o                         
   3  14   2        231.61        266.17        31.85 o                         
   4  14   2        126.15        151.35        12.47 o                         
   5  14   2        320.99        270.78        15.39 o                         
   6  14   2        191.12        132.89        15.49 o                         
  -5  15   2        543.94        508.69        48.10 o                         
  -4  15   2       1249.99       1165.00        83.76 o                         
  -3  15   2         10.63          5.27         6.76 o                         
  -2  15   2        155.16        145.75        12.60 o                         
  -1  15   2         37.06         30.11         7.76 o                         
   0  15   2        867.49        871.29        38.77 o                         
   1  15   2         78.74         70.88         9.35 o                         
   2  15   2        127.90        125.34        18.31 o                         
   3  15   2        592.98        425.08        35.32 o                         
   4  15   2        537.04        363.44        30.59 o                         
  -1  16   2        239.09        170.20        18.31 o                         
   0  16   2        187.76        151.89        16.55 o                         
   1  16   2          0.84          2.59         5.87 o                         
  -2 -13   3        128.65         98.06        11.27 o                         
  -1 -13   3        735.76        646.98        35.55 o                         
   0 -13   3        778.18        783.39        39.64 o                         
   1 -13   3          8.48          0.09         7.95 o                         
   2 -13   3        116.11        132.39        12.09 o                         
   3 -13   3        757.36        802.46        36.47 o                         
   4 -13   3        107.45        110.29        11.30 o                         
   5 -13   3          4.39          5.05         7.50 o                         
   6 -13   3          9.28         12.72         7.08 o                         
  -4 -12   3         37.90         21.89         7.29 o                         
  -3 -12   3        624.30        701.40        47.63 o                         
  -2 -12   3        688.58        645.31        46.55 o                         
  -1 -12   3        419.49        444.93        27.30 o                         
   0 -12   3        693.52        712.46        34.74 o                         
   1 -12   3        258.75        235.57        17.81 o                         
   2 -12   3       1339.23       1404.11        52.16 o                         
   3 -12   3        781.86        859.00        41.72 o                         
   4 -12   3         94.96         95.83        11.15 o                         
   5 -12   3        179.98        173.57        12.73 o                         
   6 -12   3        225.61        212.36        13.97 o                         
   7 -12   3        311.68        220.49        40.24 o                         
   8 -12   3         40.68         30.43        12.55 o                         
  -5 -11   3        152.51        135.69        11.02 o                         
  -4 -11   3         38.56         55.01         9.50 o                         
  -3 -11   3        658.35        666.59        33.81 o                         
  -2 -11   3       2240.45       2351.88        80.88 o                         
  -1 -11   3         54.37         50.26        10.72 o                         
   0 -11   3        959.39       1012.38        42.52 o                         
   1 -11   3        480.96        544.08        28.09 o                         
   2 -11   3        372.51        403.09        23.48 o                         
   3 -11   3         51.63         49.23         9.91 o                         
   4 -11   3        135.37        129.65        12.31 o                         
   5 -11   3       1750.65       1957.65        62.79 o                         
   6 -11   3       1557.92       1653.87        69.68 o                         
   7 -11   3         83.31         94.01        11.79 o                         
   8 -11   3        121.03        168.11        14.06 o                         
   9 -11   3        666.87        585.96        60.30 o                         
  -7 -10   3        481.60        368.58        17.88 o                         
  -6 -10   3        188.72        173.29        34.86 o                         
  -5 -10   3         13.99         13.69        14.00 o                         
  -4 -10   3        477.35        462.14        32.15 o                         
  -3 -10   3        764.43        757.39        37.02 o                         
  -2 -10   3          3.51          8.28         8.51 o                         
  -1 -10   3        130.49        135.61        12.87 o                         
   0 -10   3       1403.75       1460.31        49.04 o                         
   1 -10   3         51.43         66.80        11.03 o                         
   2 -10   3       1527.99       1606.18        53.27 o                         
   3 -10   3         78.09         98.18        12.51 o                         
   4 -10   3       5471.53       5726.83       140.82 o                         
   5 -10   3        991.83        978.32        35.98 o                         
   6 -10   3         24.84         23.06         8.19 o                         
   7 -10   3        140.01        154.96        16.34 o                         
   8 -10   3        262.65        267.62        19.99 o                         
   9 -10   3        477.20        491.95        28.00 o                         
  10 -10   3        220.53        247.14        21.33 o                         
  -8  -9   3        247.60        157.46        17.78 o                         
  -7  -9   3          7.58         13.63         8.78 o                         
  -6  -9   3          0.87          1.28        11.11 o                         
  -5  -9   3        373.94        373.84        24.28 o                         
  -4  -9   3        973.59        946.15        38.70 o                         
  -3  -9   3        497.66        491.65        25.63 o                         
  -2  -9   3        448.13        467.14        27.33 o                         
  -1  -9   3        638.62        694.34        31.71 o                         
   0  -9   3        635.63        666.05        29.25 o                         
   1  -9   3         92.66        116.59        11.03 o                         
   2  -9   3       1145.62       1207.51        42.87 o                         
   3  -9   3         86.96         97.72        12.10 o                         
   4  -9   3       1118.84       1119.54        37.19 o                         
   5  -9   3        725.33        681.43        26.53 o                         
   6  -9   3         71.19         72.73        11.16 o                         
   7  -9   3       1027.95        942.34        41.33 o                         
   8  -9   3       1301.54       1337.71        56.63 o                         
   9  -9   3          4.01          0.45         7.06 o                         
  10  -9   3        342.78        360.36        27.87 o                         
  11  -9   3        156.58        134.79         9.55 o                         
  -8  -8   3        165.93        156.01        21.36 o                         
  -7  -8   3          0.01         -4.81        14.57 o                         
  -6  -8   3        845.43        948.42        54.61 o                         
  -5  -8   3        930.50        869.52        42.06 o                         
  -4  -8   3        306.15        319.36        21.55 o                         
  -3  -8   3          6.32         11.69        10.08 o                         
  -2  -8   3        179.45        201.14        19.82 o                         
  -1  -8   3       1330.60       1362.17        49.61 o                         
   0  -8   3        279.76        244.52        17.35 o                         
   1  -8   3        433.67        406.28        18.35 o                         
   2  -8   3       3549.37       3677.34       101.52 o                         
   3  -8   3       3688.19       3714.14       108.79 o                         
   4  -8   3        287.92        303.64        17.80 o                         
   5  -8   3         22.74         15.75         8.21 o                         
   6  -8   3       2433.50       2362.32        60.78 o                         
   7  -8   3         36.23         42.42         8.11 o                         
   8  -8   3         48.36         47.63         8.86 o                         
   9  -8   3          4.91         12.39         7.34 o                         
  10  -8   3        834.51        957.51        32.90 o                         
  11  -8   3        528.26        574.33        24.37 o                         
  12  -8   3        189.70        133.15        14.08 o                         
  -9  -7   3        225.25        240.92        25.40 o                         
  -8  -7   3          5.69         30.44        17.09 o                         
  -7  -7   3        745.11        797.14        67.90 o                         
  -6  -7   3       1296.55       1271.30        70.77 o                         
  -5  -7   3        580.59        635.14        32.36 o                         
  -4  -7   3        353.52        340.00        42.84 o                         
  -3  -7   3        527.48        514.26        41.20 o                         
  -2  -7   3         40.69         43.58        11.25 o                         
  -1  -7   3       1653.26       1766.63        67.02 o                         
   0  -7   3        441.95        443.03        19.89 o                         
   1  -7   3       4231.09       4389.82       126.98 o                         
   2  -7   3        486.83        443.86        18.32 o                         
   3  -7   3         11.97         16.15         6.67 o                         
   4  -7   3          0.92         -0.54         6.86 o                         
   5  -7   3        447.27        453.37        17.10 o                         
   6  -7   3       1525.66       1503.95        42.27 o                         
   7  -7   3       3051.28       3075.33        78.94 o                         
   8  -7   3       1731.74       1729.07        51.40 o                         
   9  -7   3        856.27        908.94        33.18 o                         
  10  -7   3        932.92       1011.75        32.74 o                         
  11  -7   3        250.34        286.34        17.50 o                         
  12  -7   3         94.02         94.90        15.83 o                         
 -10  -6   3        147.04        111.15        15.11 o                         
  -9  -6   3          0.06         -9.61        13.81 o                         
  -8  -6   3        114.73        108.07        12.25 o                         
  -7  -6   3       2397.02       2321.22       112.58 o                         
  -6  -6   3       2674.75       2658.40        82.24 o                         
  -5  -6   3         10.46          8.92         6.37 o                         
  -4  -6   3        979.15        998.59        38.67 o                         
  -3  -6   3       1585.70       1566.78        67.52 o                         
  -2  -6   3         33.22         35.40        10.86 o                         
  -1  -6   3         58.02         35.54         8.47 o                         
   0  -6   3         10.15         15.44         7.24 o                         
   1  -6   3       7971.75       8385.50       244.33 o                         
   2  -6   3       2766.76       2940.33        96.95 o                         
   3  -6   3        160.66        193.00        21.98 o                         
   4  -6   3       1213.52       1060.66        35.72 o                         
   5  -6   3       1114.03       1037.96        30.77 o                         
   6  -6   3         11.42         17.82         6.67 o                         
   7  -6   3         56.66         56.11         9.24 o                         
   8  -6   3       1570.16       1589.04        57.48 o                         
   9  -6   3       1066.46       1045.29        32.44 o                         
  10  -6   3          6.20          1.45         6.37 o                         
  11  -6   3         52.36         59.91         8.29 o                         
  12  -6   3        703.81        725.45        68.01 o                         
  13  -6   3        474.04        350.62        32.96 o                         
 -10  -5   3         97.28         88.28         9.55 o                         
  -9  -5   3        365.84        372.75        31.52 o                         
  -8  -5   3       1078.19       1086.58        42.93 o                         
  -7  -5   3        239.19        220.88        16.79 o                         
  -6  -5   3        294.47        303.85        20.49 o                         
  -5  -5   3       1714.26       1584.88        69.40 o                         
  -4  -5   3        478.88        425.18        24.89 o                         
  -3  -5   3       1174.01       1035.34        37.94 o                         
  -2  -5   3       2145.18       1855.70       213.63 o                         
  -1  -5   3       2916.35       2705.16       125.83 o                         
   0  -5   3       3491.50       3539.67       153.59 o                         
   1  -5   3       6245.59       6654.61       376.68 o                         
   2  -5   3        100.40         58.24        21.21 o                         
   3  -5   3        548.10        514.95        32.10 o                         
   4  -5   3       4803.53       4933.08       213.14 o                         
   5  -5   3        560.10        578.19        21.94 o                         
   6  -5   3        256.82        220.58        11.18 o                         
   7  -5   3       3427.90       3357.13        83.23 o                         
   8  -5   3        582.51        633.05        24.05 o                         
   9  -5   3       2336.92       2296.30        60.60 o                         
  10  -5   3        540.97        536.98        19.19 o                         
  11  -5   3        783.34        807.39        27.53 o                         
  12  -5   3        570.53        635.99        24.11 o                         
  13  -5   3        456.84        448.93        32.31 o                         
 -11  -4   3          1.53          2.74         4.68 o                         
 -10  -4   3        206.86        264.05        21.12 o                         
  -9  -4   3         92.89         80.55        17.68 o                         
  -8  -4   3       2259.74       2313.86       114.37 o                         
  -7  -4   3         32.67         37.32         9.79 o                         
  -6  -4   3        663.46        652.62        27.87 o                         
  -5  -4   3       2498.27       2482.88        75.58 o                         
  -4  -4   3       4189.54       4006.05       140.49 o                         
  -3  -4   3       1289.26       1298.11        72.66 o                         
  -2  -4   3         44.30         40.02        12.16 o                         
  -1  -4   3       3323.08       3490.05       109.95 o                         
   0  -4   3       3026.51       2909.20       149.82 o                         
   1  -4   3        202.40        163.15        24.16 o                         
   2  -4   3       2978.53       2781.20       115.67 o                         
   3  -4   3       4106.36       4135.77       147.37 o                         
   4  -4   3        630.88        640.95        38.09 o                         
   5  -4   3         12.34         16.66        12.72 o                         
   6  -4   3        161.54        128.11        10.50 o                         
   7  -4   3       2030.24       1965.70        52.45 o                         
   8  -4   3        137.08        136.33        11.22 o                         
   9  -4   3          8.72          5.19         7.89 o                         
  10  -4   3        366.69        357.25        17.69 o                         
  11  -4   3       1432.71       1476.69        45.34 o                         
  12  -4   3        212.38        268.22        17.99 o                         
  13  -4   3          1.93         -1.16         6.52 o                         
 -11  -3   3          7.22          0.98         5.28 o                         
 -10  -3   3       1195.58       1387.86        71.86 o                         
  -9  -3   3       1021.05       1050.37        83.80 o                         
  -8  -3   3        177.78        145.13        17.97 o                         
  -7  -3   3         67.13         83.74        13.84 o                         
  -6  -3   3        267.48        297.02        22.18 o                         
  -5  -3   3         40.79         39.29         8.89 o                         
  -4  -3   3        631.09        584.38        25.83 o                         
  -3  -3   3         54.57         46.31        11.01 o                         
  -2  -3   3       7341.81       6542.49       308.77 o                         
  -1  -3   3       2043.19       2014.74        68.82 o                         
   0  -3   3        127.92        123.90        16.64 o                         
   1  -3   3        301.25        223.99        15.54 o                         
   2  -3   3       2107.73       1882.10        82.48 o                         
   3  -3   3      20648.35      21874.09       686.17 o                         
   4  -3   3        192.79        212.72        22.07 o                         
   5  -3   3       5014.73       4852.71       170.53 o                         
   6  -3   3       1664.53       1742.71       110.58 o                         
   7  -3   3        394.89        397.35        14.93 o                         
   8  -3   3       1016.75       1058.99        33.89 o                         
   9  -3   3       2460.82       2454.62        61.15 o                         
  10  -3   3       1021.26       1043.54        34.57 o                         
  11  -3   3        431.02        456.11        30.20 o                         
  12  -3   3          0.04         -5.57         9.59 o                         
  13  -3   3        274.24        297.59        17.61 o                         
  14  -3   3        284.62        144.66        11.57 o                         
 -12  -2   3        267.92        170.56        43.14 o                         
 -11  -2   3        571.10        590.71        38.52 o                         
 -10  -2   3        512.66        549.53        36.06 o                         
  -9  -2   3        396.88        442.35        27.45 o                         
  -8  -2   3        138.53        162.59        25.63 o                         
  -7  -2   3        144.13        126.84        19.82 o                         
  -6  -2   3       3586.46       3718.53       168.53 o                         
  -5  -2   3       2248.58       2185.12        91.30 o                         
  -4  -2   3       4349.30       4081.80       314.04 o                         
  -3  -2   3       2529.82       2492.97       157.23 o                         
  -2  -2   3       6945.75       6473.21       308.03 o                         
  -1  -2   3          1.85         -0.69         7.07 o                         
   0  -2   3         92.50         96.93        13.34 o                         
   1  -2   3       1214.06       1221.26        39.83 o                         
   2  -2   3       2746.59       2259.15       104.05 o                         
   3  -2   3       5981.58       6090.78       201.27 o                         
   4  -2   3        377.51        305.34        23.54 o                         
   5  -2   3       3340.52       3543.58       293.71 o                         
   6  -2   3       3440.63       3013.23       234.97 o                         
   7  -2   3        104.55         91.03         8.51 o                         
   8  -2   3         82.75         90.59        10.62 o                         
   9  -2   3        296.89        351.14        18.27 o                         
  10  -2   3        495.11        487.34        26.13 o                         
  11  -2   3        518.51        513.55        24.60 o                         
  12  -2   3        439.06        511.01        31.11 o                         
  13  -2   3       1119.77       1223.33       105.36 o                         
  14  -2   3        438.22        221.44        45.09 o                         
 -12  -1   3        436.54        330.37       109.59 o                         
 -11  -1   3       1147.67       1309.35        63.82 o                         
 -10  -1   3         63.98         56.85        10.36 o                         
  -9  -1   3         15.68          7.37        10.49 o                         
  -8  -1   3        159.11        180.91        16.52 o                         
  -7  -1   3       1861.95       2026.87        71.42 o                         
  -6  -1   3        472.89        441.14        26.86 o                         
  -5  -1   3        197.96        194.26        17.16 o                         
  -4  -1   3       5491.78       4402.72       180.48 o                         
  -3  -1   3      10504.12      10102.35       560.11 o                         
  -2  -1   3        191.48        176.93        19.06 o                         
  -1  -1   3        866.59        665.55        33.93 o                         
   0  -1   3       9705.49       8574.74       386.67 o                         
   1  -1   3       3945.31       3452.96       103.50 o                         
   2  -1   3       2223.83       2284.70        79.76 o                         
   3  -1   3        302.31        401.54        28.58 o                         
   4  -1   3      12370.48      11121.61       405.44 o                         
   5  -1   3       2321.46       2510.10       127.89 o                         
   6  -1   3       1338.42       1190.63       118.63 o                         
   7  -1   3        175.98        193.97        16.32 o                         
   8  -1   3       2348.26       2321.40        58.78 o                         
   9  -1   3        627.89        619.37        23.97 o                         
  10  -1   3        419.57        408.88        24.72 o                         
  11  -1   3         70.78        106.95        20.36 o                         
  12  -1   3        514.78        700.27        34.48 o                         
  13  -1   3        406.27        442.41        31.21 o                         
  14  -1   3          1.25         -1.60         7.32 o                         
 -12   0   3       1094.87        984.79       155.40 o                         
 -11   0   3        564.79        676.65        39.03 o                         
 -10   0   3        142.87        195.22        23.26 o                         
  -9   0   3        715.76        849.69        58.79 o                         
  -8   0   3         23.96         34.47        10.91 o                         
  -7   0   3       1418.84       1589.05        58.56 o                         
  -6   0   3          0.83         -6.80        10.88 o                         
  -5   0   3       1798.88       1683.32       132.72 o                         
  -4   0   3        531.64        378.64        48.03 o                         
  -3   0   3       1044.82        913.55        44.89 o                         
  -2   0   3       1843.22       1834.93        80.15 o                         
  -1   0   3        832.87        765.41        38.05 o                         
   0   0   3       9372.25       8656.00       293.60 o                         
   1   0   3       2898.57       2462.86        74.81 o                         
   2   0   3      10110.26       8870.88       322.09 o                         
   3   0   3      19171.72      18802.38      1077.53 o                         
   4   0   3       5417.20       4903.35       238.31 o                         
   5   0   3      13448.85      13235.09       781.69 o                         
   6   0   3       5724.11       5578.60       308.26 o                         
   7   0   3       1773.04       1750.49        97.05 o                         
   8   0   3       1597.46       1525.72        48.78 o                         
   9   0   3        321.22        311.29        17.79 o                         
  10   0   3          3.83          7.10        10.93 o                         
  11   0   3        838.39        939.43        46.41 o                         
  12   0   3        689.45        777.21        36.40 o                         
  13   0   3        115.67        111.50        12.96 o                         
  14   0   3        194.85        123.21        15.36 o                         
 -12   1   3       1016.75       1062.17        54.51 o                         
 -11   1   3          1.80          6.93         9.13 o                         
 -10   1   3         58.49         83.39        42.42 o                         
  -9   1   3       1406.19       1544.69        98.15 o                         
  -8   1   3        603.66        580.28        26.92 o                         
  -7   1   3        373.90        338.36        18.55 o                         
  -6   1   3       1317.08       1183.21        45.17 o                         
  -5   1   3       2006.68       1812.82       110.48 o                         
  -4   1   3       1784.28       1628.91        96.10 o                         
  -3   1   3       1095.90        939.66        60.08 o                         
  -2   1   3       2615.62       2353.93       360.19 o                         
  -1   1   3       9357.49       8016.27       400.25 o                         
   0   1   3        255.53        167.07        22.20 o                         
   1   1   3       5997.05       5000.26       230.85 o                         
   2   1   3      22558.80      19039.75       690.27 o                         
   3   1   3         74.98         77.36        29.83 o                         
   4   1   3        209.34        169.05        52.94 o                         
   5   1   3       3348.83       3331.35       278.22 o                         
   6   1   3       5795.51       5291.99       403.64 o                         
   7   1   3       2320.05       2322.74       191.86 o                         
   8   1   3        721.50        686.22        26.40 o                         
   9   1   3          3.13         14.42        10.51 o                         
  10   1   3       2089.07       2415.63       117.08 o                         
  11   1   3       1062.73       1196.85        75.09 o                         
  12   1   3         11.80         21.64         9.55 o                         
  13   1   3         47.38         55.67        11.08 o                         
  14   1   3        145.91         81.96        23.08 o                         
 -12   2   3        105.94        104.29        13.67 o                         
 -11   2   3        215.10        307.05        28.24 o                         
 -10   2   3        580.48        688.08        87.24 o                         
  -9   2   3         20.05         28.36        11.79 o                         
  -8   2   3         39.41         36.40        11.71 o                         
  -7   2   3       1804.36       1771.26        56.02 o                         
  -6   2   3       2323.11       2294.02        64.37 o                         
  -5   2   3       1265.17       1346.26        66.14 o                         
  -4   2   3        125.20        205.72        24.60 o                         
  -3   2   3         39.52         55.86        12.18 o                         
  -2   2   3       2174.70       1987.11        73.16 o                         
  -1   2   3        670.88        571.66        41.51 o                         
   0   2   3       5235.24       4309.77       573.04 o                         
   1   2   3       2718.91       2420.89        82.42 o                         
   2   2   3      16563.03      14390.60       447.69 o                         
   3   2   3       8344.50       7401.77       279.99 o                         
   4   2   3         10.09         20.18        19.75 o                         
   5   2   3       5142.60       4644.68       185.35 o                         
   6   2   3       2383.00       2092.35       101.76 o                         
   7   2   3       3123.68       3047.63        98.53 o                         
   8   2   3       6145.39       6561.13       165.56 o                         
   9   2   3       1374.96       1393.20        50.09 o                         
  10   2   3        597.83        652.09        30.00 o                         
  11   2   3         29.02         31.86        15.74 o                         
  12   2   3        146.48        151.63        16.82 o                         
  13   2   3         36.31         40.89         9.54 o                         
  14   2   3        800.59        637.74        40.28 o                         
 -12   3   3        204.17        213.63        29.18 o                         
 -11   3   3         10.59         14.18        11.34 o                         
 -10   3   3       3676.45       4254.49       183.54 o                         
  -9   3   3        150.27        173.12        15.32 o                         
  -8   3   3       1438.55       1540.68        58.53 o                         
  -7   3   3       3020.08       3240.63       140.40 o                         
  -6   3   3        277.90        252.99        15.95 o                         
  -5   3   3       3234.20       3595.10       128.68 o                         
  -4   3   3       6124.14       5768.22       271.24 o                         
  -3   3   3       9487.38      10097.41       431.83 o                         
  -2   3   3       1156.83       1195.37        57.88 o                         
  -1   3   3        654.66        671.65        36.03 o                         
   0   3   3       1655.46       1571.08       119.09 o                         
   1   3   3       5405.78       4458.19       168.23 o                         
   2   3   3         75.70         72.82        10.31 o                         
   3   3   3        671.15        581.72        30.05 o                         
   4   3   3       3859.82       4141.83       268.49 o                         
   5   3   3       1969.46       1852.80       119.62 o                         
   6   3   3        168.52        195.74        24.53 o                         
   7   3   3       1410.53       1443.47        53.13 o                         
   8   3   3       1776.03       1687.20        59.56 o                         
   9   3   3       6407.70       6912.48       287.04 o                         
  10   3   3          8.41          0.59        11.60 o                         
  11   3   3         45.59         62.01        11.08 o                         
  12   3   3        144.24        146.61        20.39 o                         
  13   3   3        487.46        418.51        44.15 o                         
  14   3   3          5.51          0.69         7.32 o                         
 -12   4   3       1188.25       1009.53       420.96 o                         
 -11   4   3        137.65        189.71        20.73 o                         
 -10   4   3        246.37        284.67        23.59 o                         
  -9   4   3        153.98        160.69        13.59 o                         
  -8   4   3       1752.79       1726.12        58.54 o                         
  -7   4   3        987.35        987.96        36.41 o                         
  -6   4   3        357.35        360.49        17.22 o                         
  -5   4   3       1208.81       1130.12        70.91 o                         
  -4   4   3       3308.38       3133.74       131.07 o                         
  -3   4   3       8583.72       8899.77       338.68 o                         
  -2   4   3         11.88         20.75        11.87 o                         
  -1   4   3      10071.32       9779.02       466.05 o                         
   0   4   3        285.50        190.95        31.81 o                         
   1   4   3         12.53         18.14        10.23 o                         
   2   4   3         31.31         43.41         8.99 o                         
   3   4   3       1345.06       1143.54        49.48 o                         
   4   4   3       5196.69       4654.20       196.68 o                         
   5   4   3       6487.03       6001.65       294.45 o                         
   6   4   3         38.91         48.57        18.95 o                         
   7   4   3       5151.21       4794.96       151.36 o                         
   8   4   3       1394.82       1366.14        52.55 o                         
   9   4   3        140.82        167.38        17.17 o                         
  10   4   3        385.14        391.21        24.48 o                         
  11   4   3        398.89        427.64        24.79 o                         
  12   4   3        539.00        563.65        25.67 o                         
  13   4   3        850.84        726.18        67.44 o                         
 -12   5   3        451.42        377.59        72.17 o                         
 -11   5   3        280.29        243.56        18.90 o                         
 -10   5   3        591.38        676.48        33.05 o                         
  -9   5   3        323.78        325.03        19.30 o                         
  -8   5   3       4297.84       4328.94       135.95 o                         
  -7   5   3         69.54         73.98        10.88 o                         
  -6   5   3       2327.17       2219.30        59.96 o                         
  -5   5   3       4891.27       4991.30       101.49 o                         
  -4   5   3        224.52        218.25        19.88 o                         
  -3   5   3        438.04        472.82        47.07 o                         
  -2   5   3         38.84         65.57        19.88 o                         
  -1   5   3       5362.45       5892.27       390.21 o                         
   0   5   3      10822.07      10015.96       370.61 o                         
   1   5   3         16.68         11.46         9.41 o                         
   2   5   3        320.59        255.02        30.17 o                         
   3   5   3       2975.91       2641.44        96.88 o                         
   4   5   3        117.48         72.46        15.51 o                         
   5   5   3         38.27         20.67        18.08 o                         
   6   5   3        258.40        271.41        29.70 o                         
   7   5   3       1266.53       1140.31        51.08 o                         
   8   5   3        991.63        922.94        39.98 o                         
   9   5   3        627.32        669.91        36.43 o                         
  10   5   3       1362.85       1429.97        50.51 o                         
  11   5   3       3123.81       3159.78       103.26 o                         
  12   5   3        521.60        388.14        57.13 o                         
  13   5   3          6.96         12.59        10.53 o                         
 -12   6   3         63.72         55.63        15.14 o                         
 -11   6   3         85.41         90.44         9.07 o                         
 -10   6   3       1376.19       1462.98        50.80 o                         
  -9   6   3         42.56         34.13        11.39 o                         
  -8   6   3        192.92        175.03        17.72 o                         
  -7   6   3       1189.32       1120.59        36.69 o                         
  -6   6   3        858.00        905.89        30.15 o                         
  -5   6   3       4894.12       4774.13       105.36 o                         
  -4   6   3        444.54        436.42        31.12 o                         
  -3   6   3       1428.61       1291.39        54.95 o                         
  -2   6   3      30350.07      33595.65      1212.40 o                         
  -1   6   3        116.68        133.92        19.06 o                         
   0   6   3          0.94          7.47        10.96 o                         
   1   6   3        604.64        595.79        35.95 o                         
   2   6   3       5058.37       4922.12       427.94 o                         
   3   6   3       4133.02       3827.91       141.00 o                         
   4   6   3        304.23        311.14        33.67 o                         
   5   6   3        392.79        385.78        26.69 o                         
   6   6   3       3757.80       3588.44       120.93 o                         
   7   6   3        681.80        619.74        35.05 o                         
   8   6   3          3.23         -9.15        14.54 o                         
   9   6   3        742.83        760.42        36.20 o                         
  10   6   3       1674.88       1634.87        67.31 o                         
  11   6   3        452.20        375.60        24.23 o                         
  12   6   3         40.54         38.94         9.55 o                         
  13   6   3        176.51        136.86        18.39 o                         
 -12   7   3         74.55         22.89         9.99 o                         
 -11   7   3        776.40        744.79        68.67 o                         
 -10   7   3        644.49        641.12        24.30 o                         
  -9   7   3       1153.21       1201.82        49.74 o                         
  -8   7   3         20.29         29.02        12.27 o                         
  -7   7   3       1339.95       1305.93        42.90 o                         
  -6   7   3       1633.76       1729.20        52.37 o                         
  -5   7   3         10.30         10.26         5.78 o                         
  -4   7   3       3765.56       3773.42       105.80 o                         
  -3   7   3        557.56        583.25        43.69 o                         
  -2   7   3        289.21        244.52        22.62 o                         
  -1   7   3      12793.56      13463.71       524.67 o                         
   0   7   3       3202.51       3258.39       212.39 o                         
   1   7   3       3857.07       3862.09       197.13 o                         
   2   7   3       1900.43       1853.63       197.00 o                         
   3   7   3       1278.13       1353.02        88.11 o                         
   4   7   3        106.79        128.75        16.53 o                         
   5   7   3       1005.57        862.78        32.47 o                         
   6   7   3        401.89        370.17        17.27 o                         
   7   7   3          1.28          5.51         8.33 o                         
   8   7   3        237.36        229.54        16.73 o                         
   9   7   3        232.59        236.47        17.33 o                         
  10   7   3        823.16        746.48        33.18 o                         
  11   7   3         16.71         26.04        21.67 o                         
  12   7   3        568.14        528.87       121.11 o                         
 -11   8   3       1377.55       1374.71        68.64 o                         
 -10   8   3        107.71        120.61        14.98 o                         
  -9   8   3         11.31          4.69         7.45 o                         
  -8   8   3         25.34         34.39        10.27 o                         
  -7   8   3        677.95        710.57        26.23 o                         
  -6   8   3         30.50         26.20         8.20 o                         
  -5   8   3       1200.17       1215.89        40.32 o                         
  -4   8   3       1288.60       1319.87        38.98 o                         
  -3   8   3      10837.19      11236.94       300.13 o                         
  -2   8   3       1609.87       1722.06        74.72 o                         
  -1   8   3        255.76        337.58        35.80 o                         
   0   8   3       6979.85       7295.24       355.88 o                         
   1   8   3       1986.39       2266.52       130.17 o                         
   2   8   3         12.13         27.55         8.08 o                         
   3   8   3        860.75        857.23        49.12 o                         
   4   8   3       1644.31       1596.13        56.73 o                         
   5   8   3       2609.61       2511.58        80.04 o                         
   6   8   3         53.07         37.85         9.64 o                         
   7   8   3        183.53        214.53        15.74 o                         
   8   8   3       1157.45       1269.24        55.61 o                         
   9   8   3        432.62        425.93        28.43 o                         
  10   8   3        263.90        260.44        17.45 o                         
  11   8   3        151.78        169.67        17.96 o                         
  12   8   3        408.23        402.57        34.25 o                         
 -11   9   3         50.83         26.73        16.94 o                         
 -10   9   3        220.43        235.35        17.79 o                         
  -9   9   3        877.93        949.21        46.76 o                         
  -8   9   3       2230.14       2254.85       120.58 o                         
  -7   9   3         17.25         20.62         9.13 o                         
  -6   9   3        240.49        258.72        16.32 o                         
  -5   9   3        860.69        948.90        36.23 o                         
  -4   9   3         19.10         21.27         7.49 o                         
  -3   9   3       1310.91       1323.75        36.87 o                         
  -2   9   3        151.77        149.56        10.90 o                         
  -1   9   3       1043.62       1034.10        34.33 o                         
   0   9   3       2087.96       2046.51        62.53 o                         
   1   9   3       9028.81       9547.42       252.58 o                         
   2   9   3       2659.97       2735.21       108.15 o                         
   3   9   3       3637.31       4099.25       112.58 o                         
   4   9   3        448.88        473.06        23.57 o                         
   5   9   3        187.24        184.42        16.10 o                         
   6   9   3        583.55        609.02        27.75 o                         
   7   9   3         42.43         35.14         9.02 o                         
   8   9   3       1056.72       1110.01        43.90 o                         
   9   9   3        378.45        394.19        36.11 o                         
  10   9   3        406.65        411.76        23.70 o                         
  11   9   3        349.48        266.61        24.72 o                         
 -10  10   3        881.20        903.49        39.57 o                         
  -9  10   3       1203.99       1293.49        57.03 o                         
  -8  10   3          7.94          0.44        11.07 o                         
  -7  10   3        540.69        560.75        31.82 o                         
  -6  10   3         70.64         66.61        11.45 o                         
  -5  10   3        515.06        499.06        24.13 o                         
  -4  10   3        959.41        986.62        29.46 o                         
  -3  10   3         45.67         36.11         7.41 o                         
  -2  10   3       1001.17       1039.61        33.09 o                         
  -1  10   3       5341.43       5806.20       149.76 o                         
   0  10   3         68.53         55.30        11.13 o                         
   1  10   3        764.26        731.05        29.97 o                         
   2  10   3       1431.61       1614.86        89.94 o                         
   3  10   3       1088.66       1279.74        45.55 o                         
   4  10   3         52.65         67.09        11.32 o                         
   5  10   3          3.67          8.37        11.06 o                         
   6  10   3        846.61        909.48        43.93 o                         
   7  10   3       2859.66       2975.79       105.79 o                         
   8  10   3         19.16         18.47         9.90 o                         
   9  10   3         17.66         15.19         9.28 o                         
  10  10   3        272.81        286.86        28.85 o                         
  11  10   3         85.13         51.19        10.38 o                         
 -10  11   3       1001.40        990.79        50.21 o                         
  -9  11   3        322.26        275.59        40.83 o                         
  -8  11   3        236.82        248.17        34.10 o                         
  -7  11   3        339.64        331.36        28.41 o                         
  -6  11   3        390.24        431.77        26.95 o                         
  -5  11   3        102.08         96.35        10.05 o                         
  -4  11   3         57.16         59.05         7.92 o                         
  -3  11   3         85.48         97.97        10.53 o                         
  -2  11   3        173.79        189.80        13.81 o                         
  -1  11   3        518.30        579.37        26.60 o                         
   0  11   3        550.28        579.26        25.28 o                         
   1  11   3       2070.74       2384.43        71.67 o                         
   2  11   3       1240.95       1429.00        45.89 o                         
   3  11   3        576.84        649.09        28.17 o                         
   4  11   3       2378.22       2488.28        83.43 o                         
   5  11   3       2448.43       2594.15       111.42 o                         
   6  11   3         74.96         67.19        14.48 o                         
   7  11   3       1353.52       1433.45        60.02 o                         
   8  11   3        184.13        184.74        16.18 o                         
   9  11   3        292.03        235.63        58.90 o                         
  10  11   3        245.59        212.20        19.59 o                         
  -9  12   3        345.76        384.49        34.33 o                         
  -8  12   3        444.60        453.25        31.55 o                         
  -7  12   3        210.01        202.21        16.73 o                         
  -6  12   3       1001.10       1032.60        60.03 o                         
  -5  12   3         47.15         53.77         8.67 o                         
  -4  12   3        961.12        980.23        29.97 o                         
  -3  12   3        839.20        917.10        31.27 o                         
  -2  12   3       1685.85       1799.36        52.14 o                         
  -1  12   3          2.89         -5.81         8.03 o                         
   0  12   3        537.24        649.91        33.49 o                         
   1  12   3         22.04         21.67         8.77 o                         
   2  12   3        232.80        259.58        16.77 o                         
   3  12   3         48.01         57.50         9.77 o                         
   4  12   3        427.66        427.06        21.21 o                         
   5  12   3       1647.73       1859.11        61.23 o                         
   6  12   3        315.90        338.62        23.95 o                         
   7  12   3        103.18        104.78        14.12 o                         
   8  12   3        280.32        283.26        15.36 o                         
   9  12   3        670.87        594.72        26.37 o                         
  -8  13   3       1593.03       1582.56        61.83 o                         
  -7  13   3        876.72        847.34        39.92 o                         
  -6  13   3        194.00        166.68        18.31 o                         
  -5  13   3        716.52        736.97        45.71 o                         
  -4  13   3       1165.23       1126.58        43.51 o                         
  -3  13   3        711.10        699.65        27.84 o                         
  -2  13   3        233.24        222.01        16.68 o                         
  -1  13   3        124.80        131.61        15.25 o                         
   0  13   3        260.57        331.49        19.15 o                         
   1  13   3        514.17        584.40        32.36 o                         
   2  13   3        196.23        221.53        20.03 o                         
   3  13   3        972.61       1078.02        62.77 o                         
   4  13   3       1504.80       1767.00        91.89 o                         
   5  13   3        122.42        136.29        12.86 o                         
   6  13   3        159.55        150.04        13.48 o                         
   7  13   3        447.57        526.47        27.82 o                         
   8  13   3         60.56         36.93         7.14 o                         
  -7  14   3         57.50         54.49         8.37 o                         
  -6  14   3        637.24        590.91        27.56 o                         
  -5  14   3        657.01        637.38        38.33 o                         
  -4  14   3       1007.25       1040.81        46.21 o                         
  -3  14   3        110.89        113.07        10.62 o                         
  -2  14   3        383.70        434.22        19.23 o                         
  -1  14   3        478.49        538.97        25.64 o                         
   0  14   3        885.67        900.37        45.38 o                         
   1  14   3          8.37         14.17         9.73 o                         
   2  14   3        727.58        799.98        39.43 o                         
   3  14   3        384.56        372.14        23.13 o                         
   4  14   3        952.70        967.76        81.46 o                         
   5  14   3         67.13         60.95        10.68 o                         
   6  14   3        290.37        238.04        33.73 o                         
  -6  15   3       1328.79       1091.91        74.15 o                         
  -5  15   3        826.90        946.20        68.74 o                         
  -4  15   3         35.93         17.70        12.74 o                         
  -3  15   3        383.19        387.54        36.54 o                         
  -2  15   3        931.11        995.33        76.06 o                         
  -1  15   3        136.01        120.69        13.18 o                         
   0  15   3        166.09        188.84        14.62 o                         
   1  15   3         15.21          2.06         7.64 o                         
   2  15   3       1179.74       1123.20       118.48 o                         
   3  15   3        341.87        337.99        18.36 o                         
   4  15   3          4.71          1.49         4.61 o                         
   5  15   3         64.11          1.60         8.24 o                         
  -3  16   3        876.32        731.30        53.02 o                         
  -2  16   3        905.25        742.49        38.53 o                         
  -1  16   3        392.39        414.09        34.33 o                         
   0  16   3        261.49        237.94        23.80 o                         
   1  16   3         25.58         10.15         9.76 o                         
   2  16   3        155.76         93.15        14.11 o                         
   0 -13   4          5.48         13.73         6.79 o                         
   1 -13   4        109.01         79.29         7.24 o                         
   2 -13   4        287.44        258.72        27.54 o                         
   3 -13   4        259.89        235.73        23.80 o                         
   4 -13   4         56.27         39.29         9.84 o                         
   5 -13   4        590.37        439.65        35.17 o                         
  -3 -12   4        149.40        115.65        14.11 o                         
  -2 -12   4        188.98        155.24        12.91 o                         
  -1 -12   4         41.12         47.24         8.23 o                         
   0 -12   4        803.63        798.34        36.05 o                         
   1 -12   4        988.64        926.96        43.36 o                         
   2 -12   4        618.82        617.27        25.86 o                         
   3 -12   4        117.90        125.20        11.25 o                         
   4 -12   4        746.80        825.45        46.46 o                         
   5 -12   4        317.18        295.29        22.97 o                         
   6 -12   4        840.44        988.47        36.85 o                         
   7 -12   4          0.70         -0.08         5.41 o                         
  -4 -11   4        666.67        614.91        30.65 o                         
  -3 -11   4        558.06        578.41        28.89 o                         
  -2 -11   4        223.97        217.93        17.43 o                         
  -1 -11   4        900.66        930.47        44.11 o                         
   0 -11   4       1000.31        975.72        54.56 o                         
   1 -11   4         44.01         60.19        10.36 o                         
   2 -11   4        105.91        112.77        12.37 o                         
   3 -11   4         10.80         10.14         8.78 o                         
   4 -11   4       1176.52       1256.09        47.34 o                         
   5 -11   4        379.49        409.44        18.76 o                         
   6 -11   4          0.83         -1.92        10.82 o                         
   7 -11   4        958.23       1076.24        42.20 o                         
   8 -11   4        468.21        554.65        42.26 o                         
   9 -11   4          9.76          5.04         9.54 o                         
  -6 -10   4        338.73        282.81        19.45 o                         
  -5 -10   4        260.46        219.48        12.41 o                         
  -4 -10   4        249.96        255.20        15.13 o                         
  -3 -10   4        224.78        234.51        15.59 o                         
  -2 -10   4       1393.65       1482.10        55.57 o                         
  -1 -10   4        491.29        483.32        24.77 o                         
   0 -10   4        561.84        598.91        26.39 o                         
   1 -10   4        189.60        222.47        22.70 o                         
   2 -10   4       3314.35       3643.42       123.72 o                         
   3 -10   4        464.69        543.70        28.13 o                         
   4 -10   4        570.40        624.77        30.39 o                         
   5 -10   4         49.73         57.54        11.37 o                         
   6 -10   4       1855.92       1807.18        58.41 o                         
   7 -10   4        340.92        334.25        17.33 o                         
   8 -10   4        945.64        997.50        87.81 o                         
   9 -10   4          1.24         -4.39        11.24 o                         
  10 -10   4        385.95        357.78        23.38 o                         
  -7  -9   4        155.30        128.12        10.15 o                         
  -6  -9   4        128.32        130.44        14.21 o                         
  -5  -9   4        553.44        617.82        38.05 o                         
  -4  -9   4         23.49         32.22        13.22 o                         
  -3  -9   4        444.67        458.53        33.85 o                         
  -2  -9   4       1320.59       1240.71        55.42 o                         
  -1  -9   4       2357.55       2578.40        90.55 o                         
   0  -9   4        367.76        378.70        18.86 o                         
   1  -9   4         69.75         67.27        10.33 o                         
   2  -9   4        421.17        457.77        20.76 o                         
   3  -9   4       1031.42       1147.58        43.12 o                         
   4  -9   4        148.44        159.31        13.93 o                         
   5  -9   4         19.63         24.53         9.40 o                         
   6  -9   4       3546.48       3538.37       101.81 o                         
   7  -9   4        562.30        594.06        28.57 o                         
   8  -9   4        340.45        344.07        22.29 o                         
   9  -9   4        390.38        386.07        29.00 o                         
  10  -9   4        115.64        108.15        14.94 o                         
  11  -9   4         31.21         29.89         9.09 o                         
  -8  -8   4         30.33         30.49         6.30 o                         
  -7  -8   4        350.19        386.43        21.09 o                         
  -6  -8   4        497.43        519.35        28.12 o                         
  -5  -8   4         54.45         53.74        14.54 o                         
  -4  -8   4        467.51        457.73        48.44 o                         
  -3  -8   4        620.48        552.61        29.14 o                         
  -2  -8   4        684.49        663.04        31.20 o                         
  -1  -8   4       2740.42       2646.23        91.19 o                         
   0  -8   4        441.01        451.00        36.30 o                         
   1  -8   4       3508.24       3729.68       103.35 o                         
   2  -8   4        392.18        388.85        20.52 o                         
   3  -8   4        140.61        140.96        15.09 o                         
   4  -8   4       3042.02       3032.31        96.18 o                         
   5  -8   4        546.34        586.66        25.74 o                         
   6  -8   4         34.59         41.81         8.40 o                         
   7  -8   4        774.22        725.03        30.19 o                         
   8  -8   4        156.34        143.11        12.08 o                         
   9  -8   4        510.76        520.58        21.53 o                         
  10  -8   4        815.74        829.91        29.52 o                         
  11  -8   4          7.58         10.83         5.90 o                         
  12  -8   4        625.07        482.45        40.43 o                         
  -8  -7   4        192.07        179.19        16.12 o                         
  -7  -7   4        430.89        528.74        34.19 o                         
  -6  -7   4         34.51         27.54        14.00 o                         
  -5  -7   4          3.51          5.03        13.58 o                         
  -4  -7   4        885.14        950.21        74.46 o                         
  -3  -7   4        937.48        942.80        83.98 o                         
  -2  -7   4        800.60        802.15        40.53 o                         
  -1  -7   4        851.10        932.47        33.98 o                         
   0  -7   4       2108.82       2177.53        64.89 o                         
   1  -7   4       1762.22       1704.41        58.64 o                         
   2  -7   4         47.46         49.83         8.63 o                         
   3  -7   4         52.42         59.78         8.32 o                         
   4  -7   4       1058.19       1078.58        38.01 o                         
   5  -7   4       3688.69       3622.00       100.24 o                         
   6  -7   4        241.91        229.32        15.91 o                         
   7  -7   4         65.56         69.09         9.26 o                         
   8  -7   4       2314.34       2217.40        68.66 o                         
   9  -7   4       1432.14       1488.49        44.36 o                         
  10  -7   4         60.74         45.35         8.16 o                         
  11  -7   4         14.26         18.76         6.00 o                         
  12  -7   4        502.43        438.15        35.54 o                         
  -9  -6   4        356.52        346.69        22.73 o                         
  -8  -6   4       1093.53       1216.83        58.50 o                         
  -7  -6   4        292.05        301.20        20.55 o                         
  -6  -6   4        845.98        963.68        45.64 o                         
  -5  -6   4       1923.02       2028.31        68.32 o                         
  -4  -6   4        974.47        988.93        43.82 o                         
  -3  -6   4        313.09        332.97        38.99 o                         
  -2  -6   4        167.51        154.98        20.76 o                         
  -1  -6   4       3408.76       3356.80       110.72 o                         
   0  -6   4       2995.82       2902.72        76.62 o                         
   1  -6   4       2721.19       2794.93        71.37 o                         
   2  -6   4        167.77        167.21         9.74 o                         
   3  -6   4       1950.59       1883.61        49.96 o                         
   4  -6   4        927.98        905.01        29.71 o                         
   5  -6   4         14.15          4.66         6.67 o                         
   6  -6   4         31.34         25.50         6.90 o                         
   7  -6   4        649.66        720.01        27.45 o                         
   8  -6   4        700.39        718.50        34.74 o                         
   9  -6   4       2521.05       2608.33        70.88 o                         
  10  -6   4        162.67        158.99        12.43 o                         
  11  -6   4       1390.92       1553.80        44.22 o                         
  12  -6   4         63.74         53.00         9.48 o                         
  13  -6   4         49.86         38.91        12.74 o                         
 -10  -5   4        502.82        404.72        23.41 o                         
  -9  -5   4        380.49        382.23        27.94 o                         
  -8  -5   4         32.91         53.13        12.16 o                         
  -7  -5   4         13.95          8.26         9.53 o                         
  -6  -5   4        299.15        291.12        18.39 o                         
  -5  -5   4        363.11        361.60        21.50 o                         
  -4  -5   4        511.29        546.55        36.66 o                         
  -3  -5   4         37.37         29.48         9.34 o                         
  -2  -5   4       3131.46       2949.84       104.45 o                         
  -1  -5   4       1055.01        937.22        31.28 o                         
   0  -5   4       1460.17       1318.15        50.66 o                         
   1  -5   4        533.62        530.37        48.68 o                         
   2  -5   4       6226.55       6509.71       309.85 o                         
   3  -5   4       1576.36       1534.22        54.63 o                         
   4  -5   4         38.46         54.19         7.35 o                         
   5  -5   4         27.63         33.27         5.83 o                         
   6  -5   4       1536.41       1536.88        36.98 o                         
   7  -5   4       3963.59       3975.05        93.39 o                         
   8  -5   4        365.92        344.73        14.05 o                         
   9  -5   4        242.33        265.52        12.70 o                         
  10  -5   4        570.66        539.04        19.38 o                         
  11  -5   4       1161.38       1174.95        35.52 o                         
  12  -5   4         40.99         26.78        11.09 o                         
  13  -5   4         41.66         32.84        10.90 o                         
 -10  -4   4        399.20        353.50        70.80 o                         
  -9  -4   4        387.82        443.82        31.07 o                         
  -8  -4   4         42.53         34.88         9.22 o                         
  -7  -4   4       1358.43       1339.04        79.18 o                         
  -6  -4   4       1641.33       1651.85        64.94 o                         
  -5  -4   4        441.85        422.39        29.32 o                         
  -4  -4   4        743.39        795.23        56.24 o                         
  -3  -4   4        417.73        397.38        21.79 o                         
  -2  -4   4       4033.30       3374.28       140.47 o                         
  -1  -4   4        162.39        187.10        36.08 o                         
   0  -4   4        280.28        283.07        23.83 o                         
   1  -4   4       4728.67       4589.65       191.68 o                         
   2  -4   4       3981.25       3726.40       160.26 o                         
   3  -4   4       1294.80       1179.47        62.16 o                         
   4  -4   4       2493.68       2626.00       103.80 o                         
   5  -4   4        530.42        492.82        18.19 o                         
   6  -4   4       2872.28       2722.93        61.77 o                         
   7  -4   4        641.70        615.35        21.25 o                         
   8  -4   4        857.72        769.36        27.75 o                         
   9  -4   4        855.17        835.85        27.78 o                         
  10  -4   4       1024.29       1026.36        33.45 o                         
  11  -4   4        173.08        166.72        10.88 o                         
  12  -4   4        339.35        314.17        22.68 o                         
  13  -4   4        918.74        952.52        53.34 o                         
  14  -4   4         62.90         36.63         6.55 o                         
 -10  -3   4        113.73        133.35        30.29 o                         
  -9  -3   4         89.11        101.20        10.85 o                         
  -8  -3   4       1930.65       2121.02       106.28 o                         
  -7  -3   4        491.78        541.73        28.33 o                         
  -6  -3   4         15.53          7.96         8.27 o                         
  -5  -3   4       3061.58       3052.55        89.80 o                         
  -4  -3   4       1093.81       1143.31        38.91 o                         
  -3  -3   4        526.57        495.98        22.47 o                         
  -2  -3   4       2902.50       2643.21       104.40 o                         
  -1  -3   4        210.89        227.69        25.14 o                         
   0  -3   4       7235.37       6366.56       215.03 o                         
   1  -3   4        996.30        882.89        41.39 o                         
   2  -3   4         13.02         11.46        10.43 o                         
   3  -3   4        349.59        366.49        26.16 o                         
   4  -3   4       1618.71       1701.62        81.16 o                         
   5  -3   4       1538.57       1513.76        78.71 o                         
   6  -3   4       1072.20       1016.06        31.11 o                         
   7  -3   4        714.73        743.06        24.91 o                         
   8  -3   4       1010.93        970.32        32.71 o                         
   9  -3   4        798.62        865.63        30.57 o                         
  10  -3   4        192.54        210.94        14.35 o                         
  11  -3   4        140.90        154.72        12.84 o                         
  12  -3   4        731.79        747.13        33.66 o                         
  13  -3   4        913.05        964.44        37.85 o                         
  14  -3   4        110.39         89.43         7.81 o                         
 -11  -2   4        244.01        208.80        16.68 o                         
 -10  -2   4         10.72          6.31         5.61 o                         
  -9  -2   4         98.41        101.38        11.37 o                         
  -8  -2   4       1296.59       1432.84        54.75 o                         
  -7  -2   4       2652.78       2811.01        95.11 o                         
  -6  -2   4        119.55        137.46        14.41 o                         
  -5  -2   4       1275.65       1243.98        47.58 o                         
  -4  -2   4       4545.04       4701.99       242.30 o                         
  -3  -2   4        428.40        350.74        21.54 o                         
  -2  -2   4       3670.71       3630.55       124.66 o                         
  -1  -2   4       2088.20       2028.66       112.98 o                         
   0  -2   4       4612.73       4304.39       208.69 o                         
   1  -2   4       1023.12        859.24        35.42 o                         
   2  -2   4        605.17        630.35        31.70 o                         
   3  -2   4       3665.54       3481.11       123.11 o                         
   4  -2   4       1953.40       1826.48        84.78 o                         
   5  -2   4       3696.60       3750.85       197.23 o                         
   6  -2   4        101.69        115.31        22.54 o                         
   7  -2   4        927.68        921.50        26.21 o                         
   8  -2   4       4303.13       4210.62       110.49 o                         
   9  -2   4        130.25        131.48        12.15 o                         
  10  -2   4          1.31         -4.61         8.59 o                         
  11  -2   4        271.16        284.30        18.14 o                         
  12  -2   4       1067.35       1153.05        47.87 o                         
  13  -2   4        183.21        206.31        13.49 o                         
  14  -2   4        215.61        144.57        11.67 o                         
 -11  -1   4          5.72          9.03         4.91 o                         
 -10  -1   4        618.59        577.42        25.76 o                         
  -9  -1   4       2103.33       2347.02        95.34 o                         
  -8  -1   4        311.33        325.13        24.53 o                         
  -7  -1   4        818.53        808.80        42.56 o                         
  -6  -1   4       1072.22       1173.45        50.58 o                         
  -5  -1   4       4983.47       4694.14       155.95 o                         
  -4  -1   4         54.11         67.11         9.49 o                         
  -3  -1   4        724.37        606.02        58.00 o                         
  -2  -1   4       6035.84       5773.86       187.62 o                         
  -1  -1   4       5929.57       5288.72       449.51 o                         
   0  -1   4       1022.85        849.83        41.29 o                         
   1  -1   4       3371.15       3155.20       108.35 o                         
   2  -1   4       2808.12       2500.54        88.18 o                         
   3  -1   4       7019.66       6518.12       216.26 o                         
   4  -1   4      17641.25      16617.56       608.19 o                         
   5  -1   4         17.33         29.31        11.37 o                         
   6  -1   4       5770.16       6020.65       209.32 o                         
   7  -1   4         24.47         32.96         7.29 o                         
   8  -1   4       2819.04       2677.55        70.23 o                         
   9  -1   4        106.17         96.27        10.64 o                         
  10  -1   4        347.99        379.04        21.30 o                         
  11  -1   4        600.35        742.97        33.82 o                         
  12  -1   4        246.86        262.45        29.99 o                         
  13  -1   4          9.02         14.70        11.63 o                         
  14  -1   4        439.37        297.52        30.59 o                         
 -11   0   4        102.38         69.49        19.30 o                         
 -10   0   4        694.79        694.88        37.47 o                         
  -9   0   4       1526.68       1744.20        64.82 o                         
  -8   0   4        911.25        917.22        51.42 o                         
  -7   0   4        251.72        251.56        21.78 o                         
  -6   0   4       4243.30       4430.26       173.30 o                         
  -5   0   4       3973.27       3784.24       168.27 o                         
  -4   0   4        557.35        582.78        41.31 o                         
  -3   0   4        980.48        877.06        54.69 o                         
  -2   0   4        191.52        139.71        13.66 o                         
  -1   0   4       8976.81       7770.49       291.17 o                         
   0   0   4         38.77         30.34         5.95 o                         
   1   0   4        417.69        332.76        26.78 o                         
   2   0   4       2042.46       1521.63        51.97 o                         
   3   0   4      11432.44      10133.25       286.69 o                         
   4   0   4       4704.75       4103.25       146.89 o                         
   5   0   4       2507.48       2520.58       107.59 o                         
   6   0   4       4925.29       4607.47       190.13 o                         
   7   0   4        500.29        449.76        25.53 o                         
   8   0   4       1343.79       1418.88        40.55 o                         
   9   0   4         69.76         60.15        11.37 o                         
  10   0   4       3108.72       3391.01       176.13 o                         
  11   0   4       1027.29       1163.49        48.09 o                         
  12   0   4         14.95         19.20        12.38 o                         
  13   0   4        363.59        373.58        20.50 o                         
  14   0   4       1080.88        982.93        49.36 o                         
 -12   1   4         27.84          6.41         8.85 o                         
 -11   1   4         99.49        101.81        10.67 o                         
 -10   1   4        586.24        652.77        34.41 o                         
  -9   1   4         31.40         30.12        10.79 o                         
  -8   1   4        736.76        724.97        37.24 o                         
  -7   1   4       2938.76       2789.21       160.85 o                         
  -6   1   4       3627.25       3122.27       153.14 o                         
  -5   1   4        493.69        475.93        20.12 o                         
  -4   1   4       5812.98       6201.48       365.61 o                         
  -3   1   4       1626.08       1308.85        60.60 o                         
  -2   1   4        226.89        196.77        17.31 o                         
  -1   1   4        810.46        710.75        46.45 o                         
   0   1   4       1214.54        891.28        67.29 o                         
   1   1   4       3407.97       2517.28       178.13 o                         
   2   1   4       2704.52       2702.14       138.77 o                         
   3   1   4       1728.16       1649.73        84.10 o                         
   4   1   4      11727.58      11423.25       524.55 o                         
   5   1   4       5898.09       5520.38       274.36 o                         
   6   1   4        157.46        160.40        32.88 o                         
   7   1   4       5108.28       4395.11       158.91 o                         
   8   1   4       4566.34       4677.63       110.27 o                         
   9   1   4       3557.01       3937.17       115.39 o                         
  10   1   4       1103.91       1275.60        41.66 o                         
  11   1   4          0.33          9.51        11.07 o                         
  12   1   4        250.60        264.02        32.16 o                         
  13   1   4        153.48        155.79        19.48 o                         
  14   1   4        205.84        181.12        12.63 o                         
 -12   2   4        141.77         82.20        14.90 o                         
 -11   2   4         14.37         13.89         8.11 o                         
 -10   2   4        100.70        119.99        16.53 o                         
  -9   2   4        186.16        181.81        20.24 o                         
  -8   2   4       1317.87       1326.73        67.03 o                         
  -7   2   4       2727.49       2531.35       127.37 o                         
  -6   2   4        615.13        531.90        38.87 o                         
  -5   2   4         55.07         76.24        23.63 o                         
  -4   2   4       1794.94       1830.47        92.25 o                         
  -3   2   4       8331.22       8252.72       301.34 o                         
  -2   2   4       1188.49       1164.37        54.18 o                         
  -1   2   4       1642.39       1567.28        88.40 o                         
   0   2   4         69.74         91.15        18.32 o                         
   1   2   4      23580.99      22205.07       703.29 o                         
   2   2   4       8857.31       8001.06       301.51 o                         
   3   2   4       1842.06       1507.21        63.44 o                         
   4   2   4        239.78        313.51        31.49 o                         
   5   2   4       7049.69       6467.09       263.06 o                         
   6   2   4       1785.18       1851.83       241.87 o                         
   7   2   4       2470.60       2374.45        84.02 o                         
   8   2   4         44.90         50.05        11.13 o                         
   9   2   4       1430.83       1512.40        46.68 o                         
  10   2   4        284.76        314.85        22.56 o                         
  11   2   4        265.36        346.44        24.07 o                         
  12   2   4        697.66        810.94       104.55 o                         
  13   2   4        152.62        162.08        16.44 o                         
  14   2   4          0.26          1.46         4.08 o                         
 -12   3   4        681.83        364.04       106.57 o                         
 -11   3   4         97.79        103.04        13.35 o                         
 -10   3   4         49.76         38.05         9.67 o                         
  -9   3   4        128.07        144.03        14.05 o                         
  -8   3   4       3774.78       3929.81       114.25 o                         
  -7   3   4        117.18         94.62        13.09 o                         
  -6   3   4        604.25        630.08        29.02 o                         
  -5   3   4        843.59        718.89        31.35 o                         
  -4   3   4       4682.71       4350.61       391.06 o                         
  -3   3   4        496.14        480.01        26.15 o                         
  -2   3   4      11319.02      10711.86       802.02 o                         
  -1   3   4       2200.51       1925.49       170.72 o                         
   0   3   4       9815.25       9192.51       572.66 o                         
   1   3   4       7902.21       7634.37       250.47 o                         
   2   3   4        106.00        104.70        11.78 o                         
   3   3   4       2306.99       1901.36       105.51 o                         
   4   3   4        430.51        462.73        36.17 o                         
   5   3   4        257.55        260.99        32.01 o                         
   6   3   4        447.92        421.10        31.87 o                         
   7   3   4      11105.99      10619.77       289.14 o                         
   8   3   4       2133.20       2146.61        74.85 o                         
   9   3   4        613.61        587.68        32.47 o                         
  10   3   4        173.76        155.31        31.86 o                         
  11   3   4        861.23        880.65        47.52 o                         
  12   3   4        114.60         99.15        14.87 o                         
  13   3   4        190.91        147.82        14.31 o                         
  14   3   4         36.17         16.74         4.58 o                         
 -12   4   4         96.67         80.18        13.43 o                         
 -11   4   4         61.73         58.73        10.86 o                         
 -10   4   4        940.72       1025.25        39.88 o                         
  -9   4   4        315.82        308.01        22.65 o                         
  -8   4   4        279.38        317.29        18.12 o                         
  -7   4   4          4.00          0.57         9.95 o                         
  -6   4   4       2341.35       2161.68        62.47 o                         
  -5   4   4       2595.85       2256.52        70.69 o                         
  -4   4   4        414.31        408.02        28.68 o                         
  -3   4   4        506.64        528.92        32.67 o                         
  -2   4   4       9323.81      10402.46       563.61 o                         
  -1   4   4       3479.36       3851.74       187.52 o                         
   0   4   4      10889.53      10167.40       462.58 o                         
   1   4   4        167.15        161.90        15.72 o                         
   2   4   4       1645.64       1491.62        66.91 o                         
   3   4   4        544.63        484.28        29.29 o                         
   4   4   4        104.87         74.60        20.37 o                         
   5   4   4       4136.29       4075.34       145.59 o                         
   6   4   4       7504.17       6892.64       238.46 o                         
   7   4   4       1540.24       1503.52        49.21 o                         
   8   4   4         84.67         77.90        15.67 o                         
   9   4   4         17.49         23.60        13.13 o                         
  10   4   4        191.55        198.77        23.29 o                         
  11   4   4        881.65        913.92        63.56 o                         
  12   4   4       1101.25       1118.89        40.42 o                         
  13   4   4        142.39        132.95        13.35 o                         
  14   4   4        411.49        309.58        26.70 o                         
 -12   5   4         49.26         31.50         9.04 o                         
 -11   5   4         82.53         91.13        10.74 o                         
 -10   5   4       1154.53       1249.56        76.61 o                         
  -9   5   4        371.11        435.61        22.30 o                         
  -8   5   4       1962.92       1891.25        66.03 o                         
  -7   5   4        748.86        803.08        33.63 o                         
  -6   5   4       1124.20       1125.59        34.72 o                         
  -5   5   4         44.51         40.80         7.66 o                         
  -4   5   4          8.32         11.69        12.06 o                         
  -3   5   4        288.28        307.45        22.48 o                         
  -2   5   4      12613.29      14180.05       484.63 o                         
  -1   5   4       4873.42       5482.99       214.08 o                         
   0   5   4       3098.50       3582.27       250.91 o                         
   1   5   4       3150.54       2846.21       116.49 o                         
   2   5   4       1820.07       1533.81        80.53 o                         
   3   5   4       3379.76       3426.61       121.61 o                         
   4   5   4        402.55        393.94        27.61 o                         
   5   5   4       3136.31       3057.45       140.18 o                         
   6   5   4       1209.80       1032.58        50.98 o                         
   7   5   4        579.94        474.93        25.22 o                         
   8   5   4         49.71         40.17        11.56 o                         
   9   5   4       1300.50       1312.13        68.44 o                         
  10   5   4        669.42        726.95        35.72 o                         
  11   5   4        209.65        200.15        13.95 o                         
  12   5   4        133.50        126.80         9.16 o                         
  13   5   4       1159.79        883.13        40.28 o                         
 -11   6   4       1370.21       1262.83        92.16 o                         
 -10   6   4         12.58          6.71         8.27 o                         
  -9   6   4        692.13        720.13        27.71 o                         
  -8   6   4          9.96          8.91        10.85 o                         
  -7   6   4        104.38        101.43        11.29 o                         
  -6   6   4        164.29        173.50        12.19 o                         
  -5   6   4        221.66        223.47        12.38 o                         
  -4   6   4       6370.95       6340.72       147.36 o                         
  -3   6   4       1039.50        942.65        51.43 o                         
  -2   6   4        155.48        179.23        13.79 o                         
  -1   6   4       1192.69       1349.27        83.95 o                         
   0   6   4      21470.57      22678.47       822.41 o                         
   1   6   4         87.96         73.34        15.65 o                         
   2   6   4       1465.52       1289.08        69.04 o                         
   3   6   4         34.95         22.90        13.18 o                         
   4   6   4       2573.46       2376.93        94.12 o                         
   5   6   4       3389.38       3067.62       140.12 o                         
   6   6   4        264.88        291.38        18.11 o                         
   7   6   4        610.35        557.35        27.28 o                         
   8   6   4       1118.93       1088.22        49.76 o                         
   9   6   4        782.46        796.48        36.30 o                         
  10   6   4        255.68        271.92        14.75 o                         
  11   6   4        104.93        108.89         9.40 o                         
  12   6   4        720.98        658.60        40.62 o                         
  13   6   4        928.38        791.14        90.82 o                         
 -11   7   4        656.97        574.80        84.29 o                         
 -10   7   4         38.81         42.58         8.44 o                         
  -9   7   4        987.11       1038.84        39.30 o                         
  -8   7   4        239.85        258.72        20.49 o                         
  -7   7   4         18.83          8.94         8.24 o                         
  -6   7   4        210.64        214.13        13.82 o                         
  -5   7   4        837.68        837.20        26.85 o                         
  -4   7   4        266.77        262.18        14.71 o                         
  -3   7   4       4062.22       3992.12       120.88 o                         
  -2   7   4          0.82          3.38         6.62 o                         
  -1   7   4         24.97         45.97        19.38 o                         
   0   7   4      13543.75      13915.40       515.64 o                         
   1   7   4       2257.33       2210.15        99.16 o                         
   2   7   4        877.58        898.18        97.59 o                         
   3   7   4       2813.97       2778.29       236.91 o                         
   4   7   4       2059.34       1880.89        78.28 o                         
   5   7   4        135.04        160.14        12.23 o                         
   6   7   4         32.31         29.49         8.94 o                         
   7   7   4        384.92        365.83        20.59 o                         
   8   7   4       1999.66       1876.74        74.95 o                         
   9   7   4        166.72        167.89        15.34 o                         
  10   7   4         64.34         46.22        11.46 o                         
  11   7   4        356.45        298.35        19.82 o                         
  12   7   4        461.32        439.42        42.80 o                         
 -11   8   4          0.14         -1.62         6.42 o                         
 -10   8   4        172.11        169.89        14.15 o                         
  -9   8   4       1097.20       1086.56        46.63 o                         
  -8   8   4       1158.56       1126.20        44.92 o                         
  -7   8   4       1142.04       1141.77        36.83 o                         
  -6   8   4         69.03         93.06         9.16 o                         
  -5   8   4       1895.89       1974.47        51.85 o                         
  -4   8   4       1250.00       1307.44        49.23 o                         
  -3   8   4         99.66        121.39         9.70 o                         
  -2   8   4       5430.76       5498.13       168.98 o                         
  -1   8   4        704.09        656.94        36.50 o                         
   0   8   4       1067.27       1056.82        76.42 o                         
   1   8   4       1214.83       1157.88        80.52 o                         
   2   8   4       4049.42       4628.26       450.54 o                         
   3   8   4       4175.69       4078.07       179.20 o                         
   4   8   4       2234.70       2087.89        88.29 o                         
   5   8   4          3.45          4.44         9.44 o                         
   6   8   4       2053.24       1967.43       108.58 o                         
   7   8   4        664.76        671.05        38.77 o                         
   8   8   4        142.99        127.06        18.17 o                         
   9   8   4          0.74         -2.34        10.03 o                         
  10   8   4       1062.58        931.21        60.95 o                         
  11   8   4        801.16        685.80        63.63 o                         
  12   8   4        249.65        203.69        25.40 o                         
 -11   9   4         23.21         -2.52         8.16 o                         
 -10   9   4        374.94        376.32        21.87 o                         
  -9   9   4       1433.95       1492.97        65.21 o                         
  -8   9   4        339.20        298.64        24.95 o                         
  -7   9   4       1549.33       1565.75        64.62 o                         
  -6   9   4       1107.93       1199.39        48.55 o                         
  -5   9   4         23.63         34.47         8.19 o                         
  -4   9   4          1.51          5.51         7.18 o                         
  -3   9   4        602.21        551.26        22.62 o                         
  -2   9   4        129.45        150.89        11.65 o                         
  -1   9   4      11192.27      11803.44       281.12 o                         
   0   9   4          5.13         10.07         5.74 o                         
   1   9   4       3400.48       3499.72        86.50 o                         
   2   9   4       7995.35       8280.10       220.71 o                         
   3   9   4       1423.88       1402.03        57.14 o                         
   4   9   4        528.07        544.48        28.46 o                         
   5   9   4         21.22         26.00        10.06 o                         
   6   9   4        941.92        939.05        60.45 o                         
   7   9   4       1422.72       1379.22        57.30 o                         
   8   9   4        243.35        263.45        21.05 o                         
   9   9   4        127.46        130.62        15.95 o                         
  10   9   4       1251.39       1177.58        90.06 o                         
  11   9   4        128.74        144.14        22.58 o                         
  12   9   4        110.98         98.95        13.81 o                         
 -10  10   4        303.48        256.60        17.63 o                         
  -9  10   4          4.71         10.46         9.65 o                         
  -8  10   4        156.27        169.12        21.68 o                         
  -7  10   4       1119.64       1190.80        61.32 o                         
  -6  10   4       2027.03       2053.95        74.91 o                         
  -5  10   4        161.01        175.91        13.18 o                         
  -4  10   4         48.28         42.91         9.25 o                         
  -3  10   4       3268.40       3401.78        96.85 o                         
  -2  10   4        109.00         98.86         9.99 o                         
  -1  10   4       2218.12       2395.62        68.93 o                         
   0  10   4          9.01         11.17         6.90 o                         
   1  10   4       4965.28       5135.96       158.88 o                         
   2  10   4       3669.32       3912.95       118.57 o                         
   3  10   4         92.10         83.51        12.23 o                         
   4  10   4        126.69        150.77        14.05 o                         
   5  10   4       3049.57       3325.33       118.68 o                         
   6  10   4        702.43        706.60        34.23 o                         
   7  10   4         96.31         96.59        14.90 o                         
   8  10   4       1074.04       1129.41        70.89 o                         
   9  10   4       1102.27       1046.35        74.94 o                         
  10  10   4        105.41        117.85        11.72 o                         
  11  10   4         37.12         55.51        16.75 o                         
 -10  11   4        383.03        249.69        24.26 o                         
  -9  11   4         23.73         23.59         8.00 o                         
  -8  11   4       1473.27       1466.10        77.56 o                         
  -7  11   4       1981.20       1949.49        80.92 o                         
  -6  11   4        749.51        798.38        49.55 o                         
  -5  11   4         89.96        115.18        14.84 o                         
  -4  11   4        204.43        256.17        19.47 o                         
  -3  11   4         23.71         26.14         7.80 o                         
  -2  11   4        401.67        431.92        20.61 o                         
  -1  11   4        711.68        731.90        28.60 o                         
   0  11   4       1374.91       1490.12        54.72 o                         
   1  11   4       1325.97       1415.91        50.14 o                         
   2  11   4         49.81         38.27        10.01 o                         
   3  11   4        413.66        465.10        23.69 o                         
   4  11   4       1096.98       1198.76        49.83 o                         
   5  11   4       1221.56       1348.68        63.57 o                         
   6  11   4          2.45          2.06        10.32 o                         
   7  11   4        896.11        895.71        83.99 o                         
   8  11   4        584.62        529.42        46.01 o                         
   9  11   4       1135.34       1228.08        98.89 o                         
  10  11   4          0.60          6.20         7.49 o                         
  -9  12   4         81.08         68.65        12.40 o                         
  -8  12   4        758.07        777.01        44.63 o                         
  -7  12   4        483.81        446.36        46.23 o                         
  -6  12   4         17.40         17.62         8.92 o                         
  -5  12   4        645.78        679.52        36.01 o                         
  -4  12   4       1401.87       1410.97        56.32 o                         
  -3  12   4        104.68        120.99        12.53 o                         
  -2  12   4        306.79        272.61        14.75 o                         
  -1  12   4       1142.33       1254.38        58.18 o                         
   0  12   4        616.08        697.34        36.00 o                         
   1  12   4          2.06         -0.79        10.16 o                         
   2  12   4        436.05        453.59        33.81 o                         
   3  12   4        420.97        472.26        24.79 o                         
   4  12   4       3547.54       4129.53       135.82 o                         
   5  12   4         42.32         49.57        11.53 o                         
   6  12   4        324.43        335.40        27.05 o                         
   7  12   4       2610.03       2774.99       224.70 o                         
   8  12   4        127.15        130.38        12.88 o                         
   9  12   4          2.58          0.62         5.21 o                         
  -8  13   4        419.98        391.35        26.93 o                         
  -7  13   4          1.53         -2.80        10.39 o                         
  -6  13   4       1520.47       1474.33        71.45 o                         
  -5  13   4       1257.60       1248.93        54.56 o                         
  -4  13   4        356.89        358.90        22.79 o                         
  -3  13   4        257.19        255.25        17.02 o                         
  -2  13   4        631.12        710.14        37.36 o                         
  -1  13   4        406.61        427.46        18.85 o                         
   0  13   4        158.33        172.60        15.30 o                         
   1  13   4         39.73         28.61        10.02 o                         
   2  13   4        296.43        368.57        25.76 o                         
   3  13   4       1262.78       1474.68        65.70 o                         
   4  13   4        332.10        436.50        27.73 o                         
   5  13   4        492.61        519.82        26.97 o                         
   6  13   4        491.99        530.26        26.04 o                         
   7  13   4        194.07        261.84        22.12 o                         
   8  13   4        587.76        655.36        44.46 o                         
  -7  14   4         24.43         35.74         7.36 o                         
  -6  14   4        783.03        762.94        42.26 o                         
  -5  14   4        477.64        523.97        33.42 o                         
  -4  14   4        179.25        182.63        14.48 o                         
  -3  14   4        600.39        639.62        31.69 o                         
  -2  14   4        804.75        902.67        36.60 o                         
  -1  14   4         58.32         46.54        10.65 o                         
   0  14   4        199.41        222.90        18.46 o                         
   1  14   4        426.20        456.17        33.63 o                         
   2  14   4        953.58       1026.63        48.05 o                         
   3  14   4        665.14        702.45        35.87 o                         
   4  14   4          5.10          3.14         8.53 o                         
   5  14   4        962.15        943.96        75.97 o                         
   6  14   4       1481.21       1214.97       388.84 o                         
   7  14   4          3.17         10.68         6.82 o                         
  -5  15   4         22.74         28.17         7.61 o                         
  -4  15   4        657.30        640.43        39.33 o                         
  -3  15   4        646.22        596.31        28.75 o                         
  -2  15   4        135.47        139.55        11.67 o                         
  -1  15   4          9.77         13.37         6.14 o                         
   0  15   4        419.40        376.67        22.77 o                         
   1  15   4        296.99        290.43        18.26 o                         
   2  15   4         75.11         98.69        17.56 o                         
   3  15   4        218.71        241.30        23.83 o                         
   4  15   4        793.45        813.51        44.53 o                         
   5  15   4        120.26        103.99        18.96 o                         
   6  15   4        109.36         -3.97         8.09 o                         
  -3  16   4        867.12        799.42        58.13 o                         
  -2  16   4        383.20        416.92        36.47 o                         
  -1  16   4        530.55        452.39        37.53 o                         
   0  16   4        193.14        185.15        21.74 o                         
   1  16   4         64.10         65.07         9.84 o                         
   2  16   4        323.39        378.39        32.96 o                         
   3  16   4        197.35        146.02        17.16 o                         
  -1 -12   5        365.32        262.36        23.73 o                         
   0 -12   5       1972.84       1424.34        84.91 o                         
   1 -12   5        264.92        226.49        16.15 o                         
   2 -12   5         49.41         45.48         6.00 o                         
   3 -12   5        225.54        214.36        13.93 o                         
   4 -12   5        485.47        535.16        31.31 o                         
   5 -12   5          8.21          8.36        11.18 o                         
   6 -12   5         10.42         -4.42        11.67 o                         
  -3 -11   5         11.51          5.35         5.31 o                         
  -2 -11   5        608.65        621.24        36.03 o                         
  -1 -11   5        379.72        407.49        22.83 o                         
   0 -11   5        213.69        189.40        12.99 o                         
   1 -11   5          9.25         10.65         7.65 o                         
   2 -11   5        458.48        483.67        28.08 o                         
   3 -11   5        639.23        670.19        31.21 o                         
   4 -11   5        146.47        137.36        11.84 o                         
   5 -11   5         12.75         20.77         7.31 o                         
   6 -11   5       1936.10       1818.20        91.67 o                         
   7 -11   5        402.06        413.50        42.65 o                         
   8 -11   5         89.55         74.89        11.23 o                         
  -4 -10   5         20.90         17.84         5.77 o                         
  -3 -10   5        287.28        271.79        17.36 o                         
  -2 -10   5        699.39        745.70        36.06 o                         
  -1 -10   5        297.48        341.25        22.44 o                         
   0 -10   5        448.90        439.06        26.73 o                         
   1 -10   5        815.96        885.09        42.89 o                         
   2 -10   5       1194.54       1312.24        59.64 o                         
   3 -10   5         90.95        105.32        12.39 o                         
   4 -10   5         37.77         39.60         9.13 o                         
   5 -10   5         46.68         39.43        10.15 o                         
   6 -10   5       2286.10       2422.68       182.52 o                         
   7 -10   5        276.66        259.55        19.41 o                         
   8 -10   5        197.09        154.60        19.50 o                         
   9 -10   5        315.91        306.01        22.31 o                         
  10 -10   5        346.28        277.25        28.53 o                         
  -5  -9   5        108.34         80.90        13.20 o                         
  -4  -9   5        492.19        530.49        33.93 o                         
  -3  -9   5       1631.00       1751.14        87.63 o                         
  -2  -9   5        201.77        229.04        19.05 o                         
  -1  -9   5        210.61        206.98        21.03 o                         
   0  -9   5        257.60        286.90        21.66 o                         
   1  -9   5        664.57        744.20        42.15 o                         
   2  -9   5        460.49        532.60        32.32 o                         
   3  -9   5        788.34        747.10        30.68 o                         
   4  -9   5        972.18       1082.81        41.26 o                         
   5  -9   5       1538.33       1477.60        46.96 o                         
   6  -9   5          1.76         -0.25         8.35 o                         
   7  -9   5         51.78         48.39        11.22 o                         
   8  -9   5       1359.85       1356.64        78.00 o                         
   9  -9   5         11.74         19.00         8.30 o                         
  10  -9   5         87.56         96.38        14.97 o                         
  11  -9   5          4.55         -3.28         9.99 o                         
  -7  -8   5         45.44         23.91         5.96 o                         
  -6  -8   5         22.70         12.46         9.38 o                         
  -5  -8   5        459.66        540.56        65.04 o                         
  -4  -8   5       1228.89       1322.02        99.82 o                         
  -3  -8   5        529.69        536.30        30.82 o                         
  -2  -8   5         16.67         -1.24        14.20 o                         
  -1  -8   5        996.58       1025.97        72.15 o                         
   0  -8   5        342.27        365.91        24.34 o                         
   1  -8   5        650.45        700.25        31.17 o                         
   2  -8   5        522.02        520.67        25.02 o                         
   3  -8   5       1234.92       1245.97        44.34 o                         
   4  -8   5         31.34         43.03        10.25 o                         
   5  -8   5       1177.08       1128.30        39.92 o                         
   6  -8   5         41.76         45.65         8.59 o                         
   7  -8   5         32.91         46.64         8.90 o                         
   8  -8   5       1437.01       1335.39        50.98 o                         
   9  -8   5       1151.14       1226.23        40.79 o                         
  10  -8   5        182.06        157.46        12.84 o                         
  11  -8   5        485.59        509.77        30.79 o                         
  12  -8   5        179.07        100.24        13.96 o                         
  -8  -7   5        147.97         87.58        13.81 o                         
  -7  -7   5         29.64         34.56         8.10 o                         
  -6  -7   5        119.72        121.85        16.91 o                         
  -5  -7   5       1345.58       1540.34       113.21 o                         
  -4  -7   5       1179.51       1283.02        98.56 o                         
  -3  -7   5          6.48         16.82        18.96 o                         
  -2  -7   5        549.22        547.49        32.46 o                         
  -1  -7   5       1191.89       1295.47        55.95 o                         
   0  -7   5          7.74          4.31         8.86 o                         
   1  -7   5        402.91        405.46        24.08 o                         
   2  -7   5         12.63         15.57         7.00 o                         
   3  -7   5       3096.13       3126.81        79.21 o                         
   4  -7   5       2765.64       2761.28        71.10 o                         
   5  -7   5         30.78         22.07         8.46 o                         
   6  -7   5        617.10        615.23        21.23 o                         
   7  -7   5        884.05        906.55        33.34 o                         
   8  -7   5         30.58         31.26         7.56 o                         
   9  -7   5         46.72         32.46         7.88 o                         
  10  -7   5        568.42        550.07        26.72 o                         
  11  -7   5        169.94        177.86        13.44 o                         
  12  -7   5        109.12         81.89         9.55 o                         
  -8  -6   5         78.39         86.15         9.90 o                         
  -7  -6   5        351.09        440.58        30.10 o                         
  -6  -6   5        422.53        484.43        38.87 o                         
  -5  -6   5        684.27        612.65        39.76 o                         
  -4  -6   5         24.89         19.01         9.96 o                         
  -3  -6   5       1838.00       1886.34        95.82 o                         
  -2  -6   5       1416.51       1501.26        59.88 o                         
  -1  -6   5        633.12        742.50        32.75 o                         
   0  -6   5         79.77         91.49         9.05 o                         
   1  -6   5       3480.41       3420.11        98.70 o                         
   2  -6   5       2222.37       2161.06        54.05 o                         
   3  -6   5       2267.34       2360.27        61.64 o                         
   4  -6   5         59.12         66.02         7.84 o                         
   5  -6   5        485.67        512.19        18.82 o                         
   6  -6   5        109.77        108.76         8.51 o                         
   7  -6   5        755.68        806.64        28.75 o                         
   8  -6   5         91.95         76.74         8.90 o                         
   9  -6   5       3000.34       2967.11       132.42 o                         
  10  -6   5       2252.93       2326.56       130.59 o                         
  11  -6   5        322.02        335.41        14.92 o                         
  12  -6   5         54.74         37.76        10.33 o                         
  13  -6   5        196.04        161.80        14.05 o                         
  -9  -5   5         14.38         10.85         7.09 o                         
  -8  -5   5        613.93        645.31        30.90 o                         
  -7  -5   5        261.38        266.44        19.49 o                         
  -6  -5   5       1109.31       1150.03        52.31 o                         
  -5  -5   5        415.67        403.86        25.94 o                         
  -4  -5   5       1818.53       1853.60        77.83 o                         
  -3  -5   5       2579.21       2505.15       108.36 o                         
  -2  -5   5       1695.08       1652.79        55.99 o                         
  -1  -5   5       1199.16       1261.92        38.34 o                         
   0  -5   5        559.97        582.89        19.95 o                         
   1  -5   5       1523.46       1438.80        42.04 o                         
   2  -5   5       2293.27       2347.19        62.17 o                         
   3  -5   5        326.41        316.70        13.98 o                         
   4  -5   5        313.01        357.54        13.50 o                         
   5  -5   5       2259.75       2113.60        52.25 o                         
   6  -5   5       1830.90       1775.99        43.16 o                         
   7  -5   5        517.54        478.51        18.45 o                         
   8  -5   5        980.14       1035.98        32.06 o                         
   9  -5   5        620.54        619.31        24.03 o                         
  10  -5   5        216.20        202.09        12.28 o                         
  11  -5   5          5.08         12.18         8.12 o                         
  12  -5   5         78.90         53.79        11.00 o                         
  13  -5   5        813.46        777.07        62.10 o                         
  -9  -4   5         22.45         20.84         7.48 o                         
  -8  -4   5       2484.44       2844.01        95.67 o                         
  -7  -4   5       1445.15       1571.64        58.58 o                         
  -6  -4   5        112.03        108.68        21.01 o                         
  -5  -4   5        573.67        583.54        37.37 o                         
  -4  -4   5         56.57         58.17        12.26 o                         
  -3  -4   5        246.74        254.40        15.96 o                         
  -2  -4   5        526.82        474.04        21.64 o                         
  -1  -4   5         60.39         63.35         6.83 o                         
   0  -4   5      10229.26       9866.92       243.27 o                         
   1  -4   5       5048.88       5053.35       196.08 o                         
   2  -4   5         47.05         56.76         8.67 o                         
   3  -4   5       1478.27       1356.31        38.58 o                         
   4  -4   5       1164.33       1029.93        32.20 o                         
   5  -4   5       3193.62       3126.24        65.52 o                         
   6  -4   5        437.64        394.09        13.36 o                         
   7  -4   5        369.82        366.52        13.20 o                         
   8  -4   5        615.85        628.70        18.24 o                         
   9  -4   5        183.82        182.36        12.30 o                         
  10  -4   5         82.71         69.74         9.44 o                         
  11  -4   5       1151.59       1122.45        35.00 o                         
  12  -4   5        801.54        757.44        37.72 o                         
  13  -4   5         50.67         40.33         8.81 o                         
  14  -4   5          0.17         -2.17         4.64 o                         
 -10  -3   5         79.91         96.57        11.44 o                         
  -9  -3   5        568.00        684.58        38.02 o                         
  -8  -3   5       1163.72       1315.12        57.89 o                         
  -7  -3   5        836.23        913.02        44.99 o                         
  -6  -3   5        142.67        153.95        13.36 o                         
  -5  -3   5         66.61         61.76         9.19 o                         
  -4  -3   5       2347.06       2454.02        67.42 o                         
  -3  -3   5       2881.04       2958.09        78.47 o                         
  -2  -3   5       8304.04       7952.50       190.68 o                         
  -1  -3   5        658.03        575.29        22.14 o                         
   0  -3   5       3443.36       2983.85       112.32 o                         
   1  -3   5         21.74         32.74        13.08 o                         
   2  -3   5          8.77          6.61         6.98 o                         
   3  -3   5       3350.89       3339.17       160.64 o                         
   4  -3   5        470.13        450.23        34.66 o                         
   5  -3   5        344.11        346.97        20.44 o                         
   6  -3   5        507.67        469.47        16.17 o                         
   7  -3   5       2569.11       2486.92        50.24 o                         
   8  -3   5        934.42        979.41        27.58 o                         
   9  -3   5         44.01         54.13         9.76 o                         
  10  -3   5          7.56         13.54         8.76 o                         
  11  -3   5        827.04        809.72        26.93 o                         
  12  -3   5        695.74        724.57        23.46 o                         
  13  -3   5         11.98         13.62         6.32 o                         
  14  -3   5         35.96         21.49         7.37 o                         
 -10  -2   5        322.42        388.20        21.10 o                         
  -9  -2   5       1075.67       1078.07       148.00 o                         
  -8  -2   5        815.34        867.66        36.64 o                         
  -7  -2   5        924.50       1020.40        43.30 o                         
  -6  -2   5       2723.74       2970.43        88.70 o                         
  -5  -2   5       1657.31       1755.98        62.17 o                         
  -4  -2   5        143.28        142.36        10.44 o                         
  -3  -2   5       1586.94       1553.47        48.99 o                         
  -2  -2   5       2027.65       1937.09        64.15 o                         
  -1  -2   5       7650.66       7023.37       263.71 o                         
   0  -2   5        289.43        236.43        14.22 o                         
   1  -2   5         14.48         10.39         7.33 o                         
   2  -2   5       7879.11       7225.24       211.20 o                         
   3  -2   5       7149.95       6716.95       232.36 o                         
   4  -2   5       1664.64       1680.93        79.95 o                         
   5  -2   5        337.76        400.72        32.70 o                         
   6  -2   5       3022.79       2848.83        67.38 o                         
   7  -2   5        980.18        907.84        23.39 o                         
   8  -2   5        811.67        739.61        22.31 o                         
   9  -2   5         10.26          7.77         8.17 o                         
  10  -2   5        330.06        381.65        18.97 o                         
  11  -2   5         28.34         28.47        10.13 o                         
  12  -2   5         83.61         90.29        10.97 o                         
  13  -2   5        219.23        250.20        15.75 o                         
  14  -2   5        453.93        360.20        17.69 o                         
 -11  -1   5        934.39        748.08        46.41 o                         
 -10  -1   5        430.11        405.19        62.28 o                         
  -9  -1   5        128.34        143.91        12.94 o                         
  -8  -1   5         28.11         27.47        10.45 o                         
  -7  -1   5        449.29        517.46        27.12 o                         
  -6  -1   5       1568.17       1676.00        56.18 o                         
  -5  -1   5       2388.83       2472.01        75.60 o                         
  -4  -1   5         33.16         19.34         6.72 o                         
  -3  -1   5       3763.69       3518.26       188.57 o                         
  -2  -1   5        600.51        626.72        31.05 o                         
  -1  -1   5       2887.27       2529.77       123.98 o                         
   0  -1   5       6931.57       5839.41       262.77 o                         
   1  -1   5        568.59        472.67        23.80 o                         
   2  -1   5       2364.81       2300.92        73.99 o                         
   3  -1   5       1212.54        990.07        39.65 o                         
   4  -1   5         82.87         92.59        11.10 o                         
   5  -1   5       7244.85       6937.88       229.42 o                         
   6  -1   5       4124.39       4032.97       213.78 o                         
   7  -1   5       1583.36       1572.12        36.20 o                         
   8  -1   5       1023.91       1004.56        30.00 o                         
   9  -1   5        144.08        143.37        11.57 o                         
  10  -1   5        521.31        582.36        25.54 o                         
  11  -1   5        306.75        307.57        17.98 o                         
  12  -1   5         74.25         63.11        13.44 o                         
  13  -1   5        471.43        475.25        21.64 o                         
  14  -1   5        879.66        823.98        33.85 o                         
 -11   0   5        236.83        250.00        24.79 o                         
 -10   0   5        380.81        359.91        19.12 o                         
  -9   0   5         51.20         37.10        11.02 o                         
  -8   0   5        454.17        466.19        28.02 o                         
  -7   0   5       2070.72       2211.68        70.85 o                         
  -6   0   5        820.82        889.77        38.81 o                         
  -5   0   5        633.73        615.07        29.43 o                         
  -4   0   5        402.71        345.70        19.81 o                         
  -3   0   5       9910.69       9398.29       353.89 o                         
  -2   0   5        370.34        456.97        22.20 o                         
  -1   0   5         38.60         29.43         7.37 o                         
   0   0   5         23.51         16.31         6.51 o                         
   1   0   5      10235.73       8795.12       252.41 o                         
   2   0   5       1301.92       1131.46        45.91 o                         
   3   0   5       2963.20       2798.88       100.31 o                         
   4   0   5      14494.80      12736.92       353.96 o                         
   5   0   5       9546.13       9146.87       302.81 o                         
   6   0   5        616.46        538.87        35.66 o                         
   7   0   5       2718.24       2700.06        59.35 o                         
   8   0   5       1352.62       1185.72        32.79 o                         
   9   0   5       2548.08       2480.84        70.61 o                         
  10   0   5        633.92        759.74        30.49 o                         
  11   0   5          4.07          9.64        13.63 o                         
  12   0   5         43.21         72.37        19.46 o                         
  13   0   5        278.01        246.63        51.61 o                         
  14   0   5         43.97         29.14        12.66 o                         
 -11   1   5         88.79         67.32        21.01 o                         
 -10   1   5         23.58         22.15         8.76 o                         
  -9   1   5       1384.49       1502.23        65.50 o                         
  -8   1   5         88.55         86.29        14.58 o                         
  -7   1   5        100.15         94.06        16.03 o                         
  -6   1   5        267.43        270.19        19.50 o                         
  -5   1   5       3604.02       3299.28       116.86 o                         
  -4   1   5       7073.43       6622.98       199.99 o                         
  -3   1   5        166.37        137.07        16.55 o                         
  -2   1   5       1989.50       2145.83        80.19 o                         
  -1   1   5        211.25        109.74        12.60 o                         
   0   1   5        843.41        843.60        59.91 o                         
   1   1   5        200.52        186.07        32.27 o                         
   2   1   5        931.64        999.06        60.65 o                         
   3   1   5       5842.18       5137.01       202.66 o                         
   4   1   5       1873.15       1631.25        94.50 o                         
   5   1   5       3256.77       2954.80       130.43 o                         
   6   1   5        185.59        158.31        21.58 o                         
   7   1   5       3200.90       2949.42        89.01 o                         
   8   1   5        424.85        374.92        17.52 o                         
   9   1   5       1448.09       1546.92        51.04 o                         
  10   1   5        418.70        477.53        24.44 o                         
  11   1   5        118.90        158.71        18.43 o                         
  12   1   5        271.25        363.27        37.36 o                         
  13   1   5        224.60        209.42        15.34 o                         
  14   1   5         73.81         61.22         6.94 o                         
 -11   2   5         53.11         47.54         9.11 o                         
 -10   2   5        346.03        356.02        23.66 o                         
  -9   2   5        148.76        186.45        17.92 o                         
  -8   2   5        978.64       1173.17        56.75 o                         
  -7   2   5         44.83         29.05        19.29 o                         
  -6   2   5        628.10        543.21        31.95 o                         
  -5   2   5       4115.43       3930.90       120.84 o                         
  -4   2   5       5922.37       5640.43       191.68 o                         
  -3   2   5        405.80        454.43        76.59 o                         
  -2   2   5        636.24        522.38        43.28 o                         
  -1   2   5       4379.74       3192.46       258.88 o                         
   0   2   5        530.35        348.47        25.93 o                         
   1   2   5       2618.91       2574.76       110.10 o                         
   2   2   5       8986.41       7895.40       300.92 o                         
   3   2   5       1504.07       1240.64        53.10 o                         
   4   2   5        948.25        819.24        35.09 o                         
   5   2   5       1194.62       1143.02        58.94 o                         
   6   2   5         33.89         36.97        16.99 o                         
   7   2   5       4978.15       4847.21       136.80 o                         
   8   2   5         18.63         28.90        12.21 o                         
   9   2   5         46.44         39.97        13.36 o                         
  10   2   5        873.40       1008.03        39.69 o                         
  11   2   5       1806.77       1994.40        71.97 o                         
  12   2   5        256.43        312.08        23.55 o                         
  13   2   5         81.67         97.03        11.49 o                         
  14   2   5         15.38         18.98         5.10 o                         
 -11   3   5        355.90        317.70        36.53 o                         
 -10   3   5       1356.92       1618.76       150.21 o                         
  -9   3   5         82.75        104.63        18.37 o                         
  -8   3   5        245.14        298.07        51.52 o                         
  -7   3   5        512.30        521.40        36.09 o                         
  -6   3   5       1633.04       1638.27        62.51 o                         
  -5   3   5       1710.70       1597.13        54.99 o                         
  -4   3   5          4.01          9.97         9.52 o                         
  -3   3   5       1849.69       1880.00       106.37 o                         
  -2   3   5       5040.56       5148.28       170.69 o                         
  -1   3   5       4190.59       4154.21       124.35 o                         
   0   3   5       1541.70       1442.35        70.73 o                         
   1   3   5       2539.95       2380.83       104.25 o                         
   2   3   5       2448.90       2231.21       100.12 o                         
   3   3   5        972.20        918.16        77.65 o                         
   4   3   5         26.11          6.94         9.18 o                         
   5   3   5       5899.64       5508.09       213.78 o                         
   6   3   5       2882.86       2916.33       142.54 o                         
   7   3   5       6228.53       6345.62       177.65 o                         
   8   3   5         10.42          4.83         9.28 o                         
   9   3   5       4262.82       4415.81       113.88 o                         
  10   3   5        829.66        807.17        35.64 o                         
  11   3   5        620.17        687.98        37.45 o                         
  12   3   5          0.22          4.76        10.52 o                         
  13   3   5         57.50         49.91         9.31 o                         
  14   3   5         36.73         33.14         5.54 o                         
 -11   4   5        202.51        216.13        45.42 o                         
 -10   4   5        118.86        164.49        13.27 o                         
  -9   4   5        276.58        273.95        24.87 o                         
  -8   4   5       2022.26       2204.34        71.19 o                         
  -7   4   5       2420.27       2624.92       125.84 o                         
  -6   4   5       2960.76       2974.51       101.90 o                         
  -5   4   5        354.24        336.55        16.75 o                         
  -4   4   5        101.12        138.66        13.29 o                         
  -3   4   5       6823.26       7755.68       375.54 o                         
  -2   4   5       9358.20      10152.74       522.09 o                         
  -1   4   5          8.53          9.28         7.25 o                         
   0   4   5       1878.02       1758.64        60.96 o                         
   1   4   5       3495.46       3278.01       116.59 o                         
   2   4   5         70.05         82.32        12.15 o                         
   3   4   5        637.48        591.30        28.51 o                         
   4   4   5        154.55        123.17        32.77 o                         
   5   4   5       3099.75       2688.62       124.04 o                         
   6   4   5       4645.54       4770.93       210.48 o                         
   7   4   5       1976.93       1926.71        80.80 o                         
   8   4   5         81.13         90.63        11.02 o                         
   9   4   5       1451.07       1441.18        65.14 o                         
  10   4   5       1068.19       1079.09        47.25 o                         
  11   4   5        131.20        142.43        16.75 o                         
  12   4   5        658.91        678.12        32.56 o                         
  13   4   5       1025.07       1047.86        41.74 o                         
  14   4   5        130.34         74.98         7.25 o                         
 -11   5   5       1300.49       1093.12       285.43 o                         
 -10   5   5         55.30         56.21         7.86 o                         
  -9   5   5        237.79        264.49        16.79 o                         
  -8   5   5       1246.42       1301.87        39.34 o                         
  -7   5   5        270.56        272.37        16.38 o                         
  -6   5   5        306.92        294.54        17.00 o                         
  -5   5   5        423.03        422.02        19.04 o                         
  -4   5   5       1326.85       1175.59        40.26 o                         
  -3   5   5       6592.34       7561.76       497.28 o                         
  -2   5   5        815.36        912.92        36.50 o                         
  -1   5   5       5292.02       5372.31       279.28 o                         
   0   5   5      14669.15      13991.08       435.58 o                         
   1   5   5       4429.71       4347.91       131.00 o                         
   2   5   5        145.72        134.24        13.96 o                         
   3   5   5       1265.54       1281.87        56.50 o                         
   4   5   5        966.96        767.65        40.50 o                         
   5   5   5        678.03        633.39        48.07 o                         
   6   5   5        714.35        619.87        32.48 o                         
   7   5   5       5692.07       5462.96       157.58 o                         
   8   5   5       4908.30       4628.73       139.95 o                         
   9   5   5        863.83        881.26        40.41 o                         
  10   5   5        131.49        135.22        16.36 o                         
  11   5   5       1303.41       1390.04        55.79 o                         
  12   5   5        968.88        913.33        31.68 o                         
  13   5   5        541.37        470.62        30.68 o                         
  14   5   5        334.02        176.84        20.06 o                         
 -11   6   5        479.64        325.70       142.28 o                         
 -10   6   5         40.79         56.17         7.31 o                         
  -9   6   5       1031.11       1075.72        39.33 o                         
  -8   6   5        106.30        104.47        12.51 o                         
  -7   6   5        108.45        106.43        12.97 o                         
  -6   6   5       1805.97       1710.12        52.61 o                         
  -5   6   5       2271.51       2239.02        67.66 o                         
  -4   6   5       3202.80       3112.46        78.50 o                         
  -3   6   5        772.63        826.20        26.29 o                         
  -2   6   5       1929.08       1859.38        63.89 o                         
  -1   6   5        401.67        518.78        42.08 o                         
   0   6   5       5596.74       5667.68       283.06 o                         
   1   6   5       1522.77       1312.09        50.71 o                         
   2   6   5        596.77        519.33        27.28 o                         
   3   6   5       1769.97       1460.30       177.12 o                         
   4   6   5       2238.39       1986.94        97.29 o                         
   5   6   5          0.25          3.67        15.15 o                         
   6   6   5        338.75        286.01        27.48 o                         
   7   6   5        344.19        285.85        16.76 o                         
   8   6   5       1884.19       1783.88        57.66 o                         
   9   6   5         44.98         34.49         8.55 o                         
  10   6   5        968.07        931.89        47.43 o                         
  11   6   5        856.44        861.56        37.61 o                         
  12   6   5        437.35        420.38        20.62 o                         
  13   6   5         52.60         41.26         8.41 o                         
 -11   7   5        128.71        148.23        19.30 o                         
 -10   7   5        277.72        252.94        13.55 o                         
  -9   7   5       2999.76       3082.87        85.60 o                         
  -8   7   5          1.64          0.77         9.47 o                         
  -7   7   5        262.48        290.08        17.24 o                         
  -6   7   5         19.83         23.44         8.14 o                         
  -5   7   5       1822.49       1782.11        49.74 o                         
  -4   7   5        609.41        632.35        21.33 o                         
  -3   7   5        390.02        394.95        16.23 o                         
  -2   7   5       2908.37       2810.88       108.02 o                         
  -1   7   5      14677.79      14603.01       501.27 o                         
   0   7   5       1389.26       1388.42        49.56 o                         
   1   7   5         13.04         12.86        11.77 o                         
   2   7   5       5517.22       5306.88       211.85 o                         
   3   7   5       2319.98       2231.61       109.91 o                         
   4   7   5        252.54        246.76        35.68 o                         
   5   7   5         33.88         46.01         8.89 o                         
   6   7   5        788.16        658.24        29.10 o                         
   7   7   5       2098.11       1976.41        60.75 o                         
   8   7   5        131.79        125.91        14.22 o                         
   9   7   5       1346.02       1443.50        82.97 o                         
  10   7   5        896.50        946.44        42.48 o                         
  11   7   5        487.78        499.22        29.97 o                         
  12   7   5         30.77         34.40         9.21 o                         
  13   7   5         91.16         71.11         9.68 o                         
 -10   8   5        613.21        488.22        92.20 o                         
  -9   8   5        250.16        254.73        11.22 o                         
  -8   8   5        160.77        163.93        13.92 o                         
  -7   8   5        738.43        697.06        26.35 o                         
  -6   8   5       2328.62       2320.95        62.50 o                         
  -5   8   5          9.22          6.99         6.75 o                         
  -4   8   5       2873.28       2883.84        73.09 o                         
  -3   8   5       5725.27       5735.61       155.69 o                         
  -2   8   5       1331.41       1515.66        52.75 o                         
  -1   8   5       3886.97       4253.42       176.65 o                         
   0   8   5        611.43        800.42        39.91 o                         
   1   8   5       3990.95       4249.75       323.20 o                         
   2   8   5       3436.43       3644.54       133.57 o                         
   3   8   5       4432.64       4342.81       122.61 o                         
   4   8   5        314.63        253.59        16.90 o                         
   5   8   5       2436.77       2293.01        79.36 o                         
   6   8   5        164.19        160.46        15.78 o                         
   7   8   5        105.64         95.55        12.64 o                         
   8   8   5        244.07        245.59        18.13 o                         
   9   8   5       1095.40       1176.23        51.83 o                         
  10   8   5        828.48        837.45        50.93 o                         
  11   8   5        259.61        249.52        18.92 o                         
  12   8   5        119.75        110.96        14.29 o                         
 -10   9   5        895.00        881.48        78.62 o                         
  -9   9   5        186.03        201.95        14.44 o                         
  -8   9   5        496.89        497.76        37.45 o                         
  -7   9   5       1139.93       1125.99        43.46 o                         
  -6   9   5         41.90         52.55        10.65 o                         
  -5   9   5       1880.77       1896.81        69.60 o                         
  -4   9   5       1101.70       1036.77        40.40 o                         
  -3   9   5       5049.48       5271.21       150.45 o                         
  -2   9   5       3757.77       3933.06       127.55 o                         
  -1   9   5         81.52         69.88        10.43 o                         
   0   9   5        585.84        560.49        29.86 o                         
   1   9   5      10060.10      10851.32       311.81 o                         
   2   9   5        271.72        322.44        18.18 o                         
   3   9   5         21.20         21.08         7.76 o                         
   4   9   5        698.47        680.23        40.83 o                         
   5   9   5       1521.29       1621.07        96.48 o                         
   6   9   5        145.47        165.36        19.28 o                         
   7   9   5          7.15         13.28        11.13 o                         
   8   9   5        198.11        186.43        18.21 o                         
   9   9   5       1414.49       1273.11        57.95 o                         
  10   9   5        334.93        209.67       139.91 o                         
  11   9   5         86.87         83.91        21.97 o                         
  12   9   5        272.26        220.32        24.79 o                         
 -10  10   5         54.56         49.63         8.37 o                         
  -9  10   5        113.43        119.55         9.94 o                         
  -8  10   5       1009.16       1090.98        62.28 o                         
  -7  10   5        440.12        425.88        27.72 o                         
  -6  10   5        419.35        426.16        23.11 o                         
  -5  10   5       1342.63       1405.95        49.04 o                         
  -4  10   5        996.44       1049.45        45.74 o                         
  -3  10   5        473.43        480.17        23.88 o                         
  -2  10   5        187.48        199.78        13.10 o                         
  -1  10   5       1581.67       1649.65        56.25 o                         
   0  10   5         51.42         52.35         9.49 o                         
   1  10   5        554.85        648.53        28.66 o                         
   2  10   5         16.57         13.37         8.52 o                         
   3  10   5       6602.00       6949.96       203.28 o                         
   4  10   5       3427.12       3875.07       155.70 o                         
   5  10   5        729.48        773.50        35.37 o                         
   6  10   5        470.48        501.81        33.61 o                         
   7  10   5       1607.30       1607.72        56.20 o                         
   8  10   5         14.56          9.07        10.72 o                         
   9  10   5        930.02        838.51        70.80 o                         
  10  10   5          6.00          4.81        17.93 o                         
  11  10   5        624.48        606.87        51.04 o                         
  -9  11   5       1300.09       1228.63        48.98 o                         
  -8  11   5        301.22        323.00        21.43 o                         
  -7  11   5        272.02        330.15        28.17 o                         
  -6  11   5        338.71        378.75        25.81 o                         
  -5  11   5        341.22        340.84        18.78 o                         
  -4  11   5         21.46         26.80         7.81 o                         
  -3  11   5        448.25        478.70        26.51 o                         
  -2  11   5       1128.77       1127.17        42.03 o                         
  -1  11   5       3484.63       3536.95        97.66 o                         
   0  11   5       2198.26       2440.02        74.09 o                         
   1  11   5        881.74        843.01        43.65 o                         
   2  11   5       1860.41       2011.63        63.19 o                         
   3  11   5        753.68        795.77        35.73 o                         
   4  11   5        767.76        892.30        39.31 o                         
   5  11   5         20.40         27.81        11.07 o                         
   6  11   5         11.55          3.25         9.77 o                         
   7  11   5       1667.81       1853.70        70.43 o                         
   8  11   5        152.11        137.69        13.60 o                         
   9  11   5        196.48        191.40        36.97 o                         
  10  11   5        114.34        124.43        21.13 o                         
  11  11   5        789.46        701.24        46.27 o                         
  -9  12   5         93.09         60.80        12.43 o                         
  -8  12   5         57.38         70.87        10.17 o                         
  -7  12   5        430.86        466.02        32.58 o                         
  -6  12   5       1074.50       1087.64        49.84 o                         
  -5  12   5        370.06        369.86        30.10 o                         
  -4  12   5         12.69         18.68         8.18 o                         
  -3  12   5       1315.02       1367.74        47.13 o                         
  -2  12   5       3441.87       3549.02        94.96 o                         
  -1  12   5        109.48        122.95        14.36 o                         
   0  12   5        289.82        274.89        16.66 o                         
   1  12   5         43.93         47.85        11.18 o                         
   2  12   5        335.67        405.49        24.40 o                         
   3  12   5        643.25        742.74        34.54 o                         
   4  12   5        134.50        125.61        13.07 o                         
   5  12   5       2130.23       2375.00        81.32 o                         
   6  12   5       1289.52       1428.13        76.22 o                         
   7  12   5         74.26         67.65        11.46 o                         
   8  12   5         14.91          9.91         7.02 o                         
   9  12   5        608.05        639.39        74.19 o                         
  10  12   5         65.77         78.50         8.67 o                         
  -8  13   5        812.47        787.12        85.94 o                         
  -7  13   5        731.68        736.86        41.56 o                         
  -6  13   5        145.35        146.29        15.40 o                         
  -5  13   5         79.15         76.47        13.91 o                         
  -4  13   5        355.93        366.30        24.13 o                         
  -3  13   5        733.93        790.14        39.27 o                         
  -2  13   5        561.26        618.08        28.42 o                         
  -1  13   5        173.99        220.07        14.22 o                         
   0  13   5       1086.70       1170.11        44.52 o                         
   1  13   5       1659.77       1791.81        64.65 o                         
   2  13   5        476.02        555.84        28.38 o                         
   3  13   5         26.69         30.12        11.47 o                         
   4  13   5        788.88        798.91        35.70 o                         
   5  13   5        774.51        791.03        51.43 o                         
   6  13   5       1924.10       2203.36        97.04 o                         
   7  13   5          0.45          2.48         8.02 o                         
   8  13   5        129.18         99.06        20.94 o                         
   9  13   5        394.02        445.68        36.54 o                         
  -7  14   5        955.46        901.96        62.94 o                         
  -6  14   5         18.93         22.42         9.17 o                         
  -5  14   5        342.28        341.59        19.43 o                         
  -4  14   5       1750.75       1812.64        73.68 o                         
  -3  14   5        613.47        629.78        31.61 o                         
  -2  14   5         83.32         92.86        12.87 o                         
  -1  14   5        674.49        679.73        29.41 o                         
   0  14   5       1834.90       1920.92        71.95 o                         
   1  14   5       1223.98       1328.00        75.90 o                         
   2  14   5         28.30         16.71         9.96 o                         
   3  14   5        962.34        989.93        46.06 o                         
   4  14   5       1186.63       1357.17        86.67 o                         
   5  14   5        867.43        949.86        74.53 o                         
   6  14   5         38.09         42.75        10.08 o                         
   7  14   5         92.28        124.93        17.39 o                         
   8  14   5        486.03        376.18        31.05 o                         
  -5  15   5        814.73        840.37        46.27 o                         
  -4  15   5         44.98         51.65        10.68 o                         
  -3  15   5        711.65        732.90        33.41 o                         
  -2  15   5         27.39         42.61         8.61 o                         
  -1  15   5       1137.75       1192.44        50.77 o                         
   0  15   5        596.11        616.58        37.65 o                         
   1  15   5         32.45         20.52         6.53 o                         
   2  15   5        443.23        443.62        41.30 o                         
   3  15   5        769.26        740.78        43.80 o                         
   4  15   5        308.92        295.43        20.15 o                         
   5  15   5          1.25          4.03         7.05 o                         
   6  15   5         79.53         72.37        24.57 o                         
  -3  16   5        404.57        376.25        31.89 o                         
  -2  16   5        396.78        349.06        51.61 o                         
  -1  16   5        648.03        533.38        35.63 o                         
   0  16   5         47.51         58.80         9.45 o                         
   1  16   5        382.41        370.07        33.64 o                         
   2  16   5        805.58        722.75        55.39 o                         
   3  16   5        842.29        399.25       402.99 o                         
   4  16   5         56.54         27.08         8.93 o                         
  -1 -11   6        173.19        143.63        12.53 o                         
   0 -11   6         86.94         57.13         6.67 o                         
   1 -11   6        332.95        275.05        20.83 o                         
   2 -11   6         97.74         74.84         8.90 o                         
   3 -11   6         62.40         76.16         8.90 o                         
   4 -11   6        757.22        724.34        45.81 o                         
   5 -11   6        436.67        408.20        56.15 o                         
   6 -11   6        404.38        364.99        54.81 o                         
   7 -11   6          1.19         -1.17         6.40 o                         
  -3 -10   6        861.94        770.22        52.83 o                         
  -2 -10   6          0.88         -0.92         4.92 o                         
  -1 -10   6        254.33        256.39        17.49 o                         
   0 -10   6        837.91        815.63        33.39 o                         
   1 -10   6         98.13        107.36        10.26 o                         
   2 -10   6        145.05        152.01        11.56 o                         
   3 -10   6         16.44         24.70        10.86 o                         
   4 -10   6        140.32        166.00        13.28 o                         
   5 -10   6        721.05        803.60        32.92 o                         
   6 -10   6         33.76         27.75         7.36 o                         
   7 -10   6        362.46        362.28        15.15 o                         
   8 -10   6       1558.16       1395.88        85.25 o                         
   9 -10   6        120.40         80.79        15.07 o                         
  -4  -9   6        416.28        369.65        18.15 o                         
  -3  -9   6        107.00        101.42         9.67 o                         
  -2  -9   6        214.57        246.11        15.79 o                         
  -1  -9   6       1265.28       1394.57        53.03 o                         
   0  -9   6        189.04        240.12        17.42 o                         
   1  -9   6        730.49        811.66        36.24 o                         
   2  -9   6         79.28         68.43        12.02 o                         
   3  -9   6        756.53        826.56        29.19 o                         
   4  -9   6          9.96         11.45         8.88 o                         
   5  -9   6          3.87          3.66         6.67 o                         
   6  -9   6       1530.99       1737.70        64.28 o                         
   7  -9   6        535.68        562.67        26.85 o                         
   8  -9   6         66.20         57.33         8.88 o                         
   9  -9   6         17.35          7.86         5.91 o                         
  10  -9   6        262.08        252.11        23.38 o                         
  -6  -8   6         49.60         31.86         6.67 o                         
  -5  -8   6        322.09        326.23        21.98 o                         
  -4  -8   6        358.82        339.67        24.76 o                         
  -3  -8   6        221.88        253.51        19.26 o                         
  -2  -8   6        682.48        672.80        31.08 o                         
  -1  -8   6        797.75        822.76        46.60 o                         
   0  -8   6        211.05        260.20        18.79 o                         
   1  -8   6        118.81        119.72        12.29 o                         
   2  -8   6        256.64        284.62        19.53 o                         
   3  -8   6        483.42        504.37        19.76 o                         
   4  -8   6        177.30        183.31        12.18 o                         
   5  -8   6        285.42        289.69        16.26 o                         
   6  -8   6         47.53         48.21         9.03 o                         
   7  -8   6       4162.16       4405.39       118.42 o                         
   8  -8   6         14.09         14.61         9.11 o                         
   9  -8   6        793.27        826.89        35.93 o                         
  10  -8   6        568.04        559.76        28.95 o                         
  11  -8   6        158.89        158.15        24.07 o                         
  -7  -7   6        136.36         84.07        13.73 o                         
  -6  -7   6        709.86        764.64        79.00 o                         
  -5  -7   6        151.39        168.51        14.78 o                         
  -4  -7   6        305.28        334.67        32.69 o                         
  -3  -7   6       1780.04       1959.72        86.47 o                         
  -2  -7   6       2602.81       2711.34       130.73 o                         
  -1  -7   6        926.12        927.61        45.67 o                         
   0  -7   6         65.04         56.86         9.54 o                         
   1  -7   6        936.22        912.58        56.55 o                         
   2  -7   6       1764.81       1797.14        52.10 o                         
   3  -7   6        563.77        582.98        21.58 o                         
   4  -7   6        111.10        129.48         9.93 o                         
   5  -7   6       1263.78       1313.07        56.82 o                         
   6  -7   6        119.51        114.10        10.15 o                         
   7  -7   6         22.67         33.03         8.87 o                         
   8  -7   6         85.62         94.88        10.03 o                         
   9  -7   6        272.48        285.40        18.83 o                         
  10  -7   6        516.53        558.46        27.12 o                         
  11  -7   6        239.63        216.75        13.91 o                         
  12  -7   6        212.47        121.15        19.99 o                         
  -7  -6   6        155.29        170.67        42.72 o                         
  -6  -6   6         25.98         27.76        11.37 o                         
  -5  -6   6        271.97        300.50        17.71 o                         
  -4  -6   6        685.17        685.95        34.79 o                         
  -3  -6   6       2612.63       2704.97        95.43 o                         
  -2  -6   6       1878.58       1963.18        63.10 o                         
  -1  -6   6         16.97         22.54         9.20 o                         
   0  -6   6        943.33        946.14        41.13 o                         
   1  -6   6       1676.60       1681.88        52.77 o                         
   2  -6   6        194.36        190.67        11.86 o                         
   3  -6   6        256.65        246.02        12.85 o                         
   4  -6   6         21.21         21.84         6.49 o                         
   5  -6   6        504.97        565.79        19.47 o                         
   6  -6   6        442.74        455.05        19.32 o                         
   7  -6   6        285.17        301.54        16.99 o                         
   8  -6   6        448.44        458.02        18.63 o                         
   9  -6   6       2515.61       2560.08       106.57 o                         
  10  -6   6          7.37         19.90        10.36 o                         
  11  -6   6        607.19        695.74        36.10 o                         
  12  -6   6        283.64        273.03        26.55 o                         
  -8  -5   6        429.40        358.55        23.10 o                         
  -7  -5   6        316.56        379.43        40.20 o                         
  -6  -5   6         16.43         11.32        10.97 o                         
  -5  -5   6        826.74        918.37        38.02 o                         
  -4  -5   6        891.59        976.96        40.21 o                         
  -3  -5   6         57.25         64.38        11.99 o                         
  -2  -5   6        295.45        313.95        16.44 o                         
  -1  -5   6        805.29        849.09        26.79 o                         
   0  -5   6       3282.78       3294.66        83.37 o                         
   1  -5   6        850.41        845.51        34.61 o                         
   2  -5   6         12.58          8.76         5.70 o                         
   3  -5   6       2917.69       2962.20        65.96 o                         
   4  -5   6       3848.90       3912.33        76.95 o                         
   5  -5   6         73.32         83.73         7.15 o                         
   6  -5   6         12.31         13.51         7.28 o                         
   7  -5   6         80.71         59.16        10.24 o                         
   8  -5   6         46.91         51.71         8.10 o                         
   9  -5   6        210.96        196.59        11.93 o                         
  10  -5   6          8.30         13.30         7.69 o                         
  11  -5   6        695.68        748.94        40.39 o                         
  12  -5   6        547.90        607.82        31.74 o                         
  13  -5   6         13.31          9.76        12.36 o                         
  -9  -4   6        853.61        636.58       121.03 o                         
  -8  -4   6        264.68        308.75        34.94 o                         
  -7  -4   6         15.86          4.46         9.04 o                         
  -6  -4   6        587.84        679.06        35.56 o                         
  -5  -4   6        231.30        272.00        17.82 o                         
  -4  -4   6        161.47        159.05        16.90 o                         
  -3  -4   6        204.42        205.19        15.01 o                         
  -2  -4   6        810.74        824.65        29.72 o                         
  -1  -4   6       4924.16       5003.72       132.15 o                         
   0  -4   6       4977.54       5005.10       114.03 o                         
   1  -4   6        298.85        326.03        11.77 o                         
   2  -4   6       3202.13       3292.79        89.09 o                         
   3  -4   6       1422.12       1392.33        33.43 o                         
   4  -4   6         95.14         82.24         5.97 o                         
   5  -4   6         17.22          9.20         4.81 o                         
   6  -4   6         14.70         22.32         5.90 o                         
   7  -4   6        190.55        190.29        11.18 o                         
   8  -4   6        506.77        545.16        17.20 o                         
   9  -4   6         32.61         46.94         7.00 o                         
  10  -4   6        811.65        814.44        29.22 o                         
  11  -4   6        691.58        652.98        26.75 o                         
  12  -4   6         56.33         57.09         8.86 o                         
  13  -4   6        483.92        589.24        85.14 o                         
  -9  -3   6       1308.32       1405.75        53.26 o                         
  -8  -3   6         33.21         18.33        14.30 o                         
  -7  -3   6        282.72        307.93        21.51 o                         
  -6  -3   6       1123.27       1283.71        64.28 o                         
  -5  -3   6        505.06        553.95        30.49 o                         
  -4  -3   6        141.21        132.32         9.80 o                         
  -3  -3   6        349.39        357.73        16.20 o                         
  -2  -3   6       1641.70       1624.06        39.48 o                         
  -1  -3   6        573.90        557.47        17.90 o                         
   0  -3   6        208.63        194.52        10.01 o                         
   1  -3   6        139.24        118.57         8.93 o                         
   2  -3   6       2718.60       2529.23        52.91 o                         
   3  -3   6       1309.31       1124.26        38.45 o                         
   4  -3   6        221.11        222.66         8.82 o                         
   5  -3   6       3246.01       3126.78        65.62 o                         
   6  -3   6        682.95        671.17        18.11 o                         
   7  -3   6         15.15         19.69         5.45 o                         
   8  -3   6         44.49         59.66         6.54 o                         
   9  -3   6         13.88         13.22         6.72 o                         
  10  -3   6        480.97        472.20        23.07 o                         
  11  -3   6        314.73        312.01        16.40 o                         
  12  -3   6        151.61        139.41        14.65 o                         
  13  -3   6        639.05        697.41        47.85 o                         
  14  -3   6        555.98        468.94        37.84 o                         
 -10  -2   6        196.45        113.52        34.60 o                         
  -9  -2   6          4.61          5.25         6.54 o                         
  -8  -2   6        502.95        536.53        36.06 o                         
  -7  -2   6       1640.87       1855.86        96.07 o                         
  -6  -2   6         72.19         87.52        10.71 o                         
  -5  -2   6         86.00         98.78        10.50 o                         
  -4  -2   6         10.10         12.56         6.78 o                         
  -3  -2   6       3372.87       3355.02        82.24 o                         
  -2  -2   6        194.24        199.99         9.72 o                         
  -1  -2   6       3994.91       3720.77        92.55 o                         
   0  -2   6       8458.65       7801.02       222.80 o                         
   1  -2   6      15031.44      13308.17       427.75 o                         
   2  -2   6        570.67        572.34        27.01 o                         
   3  -2   6       1015.43        861.68        36.36 o                         
   4  -2   6       2138.98       2088.18        96.10 o                         
   5  -2   6       1687.57       1628.28        44.13 o                         
   6  -2   6       3209.29       3192.39        66.73 o                         
   7  -2   6       1869.86       1913.71        43.89 o                         
   8  -2   6        260.44        232.30        10.99 o                         
   9  -2   6        195.92        189.06        11.48 o                         
  10  -2   6         19.49         23.40         7.72 o                         
  11  -2   6        108.83        108.79        12.75 o                         
  12  -2   6        390.64        359.00        22.54 o                         
  13  -2   6        251.65        240.65        14.15 o                         
  14  -2   6        258.37        191.71        12.93 o                         
 -10  -1   6          2.86          3.19         5.64 o                         
  -9  -1   6        244.29        251.75        35.37 o                         
  -8  -1   6        786.86        895.14        33.17 o                         
  -7  -1   6       1787.70       2024.41        65.75 o                         
  -6  -1   6       1651.63       1731.86        52.14 o                         
  -5  -1   6        161.45        174.34        12.50 o                         
  -4  -1   6       1619.45       1563.13        43.24 o                         
  -3  -1   6       2769.46       2706.86        71.31 o                         
  -2  -1   6       5052.16       4997.34       116.75 o                         
  -1  -1   6       6120.51       6032.17       197.89 o                         
   0  -1   6        543.87        429.87        25.05 o                         
   1  -1   6       6035.42       5222.74       268.56 o                         
   2  -1   6       1739.46       1598.38        61.74 o                         
   3  -1   6       1353.38       1201.11        45.10 o                         
   4  -1   6       3646.33       3136.57       131.76 o                         
   5  -1   6       7797.85       6973.74       342.30 o                         
   6  -1   6        207.39        204.33        11.43 o                         
   7  -1   6        949.73        950.81        22.14 o                         
   8  -1   6        281.31        300.01        13.15 o                         
   9  -1   6         43.98         38.41         8.29 o                         
  10  -1   6         64.83         65.23        11.66 o                         
  11  -1   6        180.04        179.71        14.59 o                         
  12  -1   6       1674.24       1870.42        60.58 o                         
  13  -1   6        467.52        489.53        27.24 o                         
  14  -1   6         51.49         34.38         5.71 o                         
 -10   0   6         51.08         39.35         6.13 o                         
  -9   0   6        760.85        812.35        30.79 o                         
  -8   0   6       1082.38       1171.74        37.56 o                         
  -7   0   6        241.07        292.87        19.09 o                         
  -6   0   6        332.22        324.25        19.27 o                         
  -5   0   6       2361.91       2356.44        74.09 o                         
  -4   0   6        968.79        955.28        32.02 o                         
  -3   0   6         33.82         21.02         7.35 o                         
  -2   0   6        119.83        118.48        11.88 o                         
  -1   0   6      10270.68       8913.84       262.89 o                         
   0   0   6         24.26         21.78         7.61 o                         
   1   0   6        349.49        308.92        25.22 o                         
   2   0   6       3695.06       3172.22       141.32 o                         
   3   0   6       4192.59       4097.91       140.70 o                         
   4   0   6        727.09        708.55        30.98 o                         
   5   0   6        151.04        150.14        28.09 o                         
   6   0   6       5569.32       5434.31       168.32 o                         
   7   0   6       6302.17       6163.43       129.23 o                         
   8   0   6        618.04        574.34        20.92 o                         
   9   0   6        343.15        388.16        22.88 o                         
  10   0   6        365.79        362.87        22.36 o                         
  11   0   6        408.53        452.85        39.34 o                         
  12   0   6        399.31        444.22        30.36 o                         
  13   0   6          0.14          3.81        16.55 o                         
  14   0   6        401.86        291.30        26.46 o                         
 -10   1   6        849.03        633.39       148.42 o                         
  -9   1   6        406.18        452.86        19.90 o                         
  -8   1   6        199.43        265.08        18.90 o                         
  -7   1   6        130.98        147.58        14.86 o                         
  -6   1   6       1930.56       1961.18        64.58 o                         
  -5   1   6       4579.88       4574.71       129.49 o                         
  -4   1   6       1985.15       1944.08        61.48 o                         
  -3   1   6       1337.91       1218.84        42.57 o                         
  -2   1   6        118.70         72.73        11.16 o                         
  -1   1   6        645.15        518.66        29.38 o                         
   0   1   6         72.08         97.04        11.13 o                         
   1   1   6        116.73         64.61         9.96 o                         
   2   1   6       1106.21       1034.86        59.16 o                         
   3   1   6      12857.09      11929.23       655.51 o                         
   4   1   6        566.19        517.56        34.12 o                         
   5   1   6       4498.97       3777.54       207.80 o                         
   6   1   6        102.91         96.62        19.33 o                         
   7   1   6       7582.14       7370.63       167.62 o                         
   8   1   6       1578.73       1509.85        43.29 o                         
   9   1   6        265.90        299.40        22.33 o                         
  10   1   6         50.96         78.25        19.91 o                         
  11   1   6        620.90        824.25        34.28 o                         
  12   1   6         38.41         21.51        11.56 o                         
  13   1   6        290.16        286.93        20.90 o                         
  14   1   6       1218.90       1169.54        55.94 o                         
 -11   2   6        420.98        306.91        26.32 o                         
 -10   2   6       1685.22       1504.54        66.68 o                         
  -9   2   6        766.95        793.31        34.34 o                         
  -8   2   6          5.50         12.95        10.54 o                         
  -7   2   6       1512.52       1666.48        61.09 o                         
  -6   2   6       2436.52       2580.40        86.66 o                         
  -5   2   6        179.19        193.10        14.46 o                         
  -4   2   6         63.23         58.82         9.13 o                         
  -3   2   6       2728.01       2626.88       203.54 o                         
  -2   2   6       5372.27       5482.38       372.44 o                         
  -1   2   6        376.38        371.98        50.50 o                         
   0   2   6        684.81        435.34       114.85 o                         
   1   2   6       2515.40       1688.33       135.87 o                         
   2   2   6        919.51        633.96        76.44 o                         
   3   2   6       4800.21       4587.10       190.92 o                         
   4   2   6         71.86         62.70        11.24 o                         
   5   2   6       4348.55       3929.99       165.43 o                         
   6   2   6        621.25        629.31        45.14 o                         
   7   2   6          4.98         12.47         6.77 o                         
   8   2   6        303.43        293.39        16.75 o                         
   9   2   6       5392.00       5444.95       145.00 o                         
  10   2   6        706.58        765.51        57.80 o                         
  11   2   6         26.52         37.06        14.52 o                         
  12   2   6        184.35        218.89        18.28 o                         
  13   2   6        328.85        347.29        23.64 o                         
  14   2   6          3.90          6.53         6.15 o                         
 -11   3   6        288.70        164.00        76.94 o                         
 -10   3   6          4.39          4.27         5.36 o                         
  -9   3   6          4.46          4.20        22.28 o                         
  -8   3   6        432.19        462.54        48.90 o                         
  -7   3   6        756.39        740.49        49.26 o                         
  -6   3   6       1408.28       1438.72        79.07 o                         
  -5   3   6         35.07         29.60         9.19 o                         
  -4   3   6       1613.01       1534.28        42.78 o                         
  -3   3   6       1071.47       1050.24        47.97 o                         
  -2   3   6       3781.10       4103.05       141.73 o                         
  -1   3   6         46.76         35.65         8.50 o                         
   0   3   6       2202.56       1808.02        61.70 o                         
   1   3   6       7305.36       6791.65       198.00 o                         
   2   3   6        257.53        295.22        17.79 o                         
   3   3   6        590.12        591.98        33.41 o                         
   4   3   6       2032.37       1406.84        65.64 o                         
   5   3   6       6698.41       6444.66       258.86 o                         
   6   3   6       1825.21       1753.64        85.86 o                         
   7   3   6       6071.16       5765.00       130.96 o                         
   8   3   6        730.52        725.42        25.44 o                         
   9   3   6       2070.63       2157.89        86.17 o                         
  10   3   6         56.65         55.46        13.24 o                         
  11   3   6         21.91         26.21        10.08 o                         
  12   3   6         21.42         32.34        12.06 o                         
  13   3   6        230.67        261.58        15.10 o                         
  14   3   6        156.67        143.71        10.53 o                         
 -11   4   6        195.75        142.31        71.06 o                         
 -10   4   6        244.19        233.93        12.51 o                         
  -9   4   6        715.85        761.21        33.60 o                         
  -8   4   6       5000.49       5410.19       205.86 o                         
  -7   4   6       1106.06       1277.64        57.74 o                         
  -6   4   6       1282.78       1127.34        39.35 o                         
  -5   4   6        716.59        719.54        36.22 o                         
  -4   4   6       5746.55       5593.36       202.74 o                         
  -3   4   6       1758.64       1793.08        62.52 o                         
  -2   4   6        175.93        160.99        14.83 o                         
  -1   4   6       1554.85       1491.32        62.35 o                         
   0   4   6       2270.77       2042.65        68.03 o                         
   1   4   6       6090.55       5454.10       145.41 o                         
   2   4   6        142.58        145.19        24.06 o                         
   3   4   6        427.79        309.46        23.32 o                         
   4   4   6       1901.78       1555.63        67.99 o                         
   5   4   6        518.80        602.52        46.96 o                         
   6   4   6        291.95        330.25        49.13 o                         
   7   4   6        792.30        836.69        28.98 o                         
   8   4   6       5392.86       5306.05       155.82 o                         
   9   4   6        301.40        316.24        23.22 o                         
  10   4   6        131.00        136.39        17.34 o                         
  11   4   6        531.47        574.20        28.82 o                         
  12   4   6        109.03        116.08        14.35 o                         
  13   4   6          5.64          6.86         5.75 o                         
  14   4   6          3.23          7.29         5.58 o                         
 -11   5   6         14.35         10.91         8.54 o                         
 -10   5   6        364.38        410.05        20.45 o                         
  -9   5   6       2200.64       2408.73        83.53 o                         
  -8   5   6         84.34         87.43        16.65 o                         
  -7   5   6        279.75        280.41        16.52 o                         
  -6   5   6        444.12        448.28        20.22 o                         
  -5   5   6       1472.74       1487.82        43.66 o                         
  -4   5   6         17.09         16.62         8.29 o                         
  -3   5   6         98.63         93.10        10.22 o                         
  -2   5   6       3328.87       2992.73       124.41 o                         
  -1   5   6       2575.59       2608.51        93.80 o                         
   0   5   6       2329.93       2429.84        78.53 o                         
   1   5   6         14.03         12.80         8.02 o                         
   2   5   6       4184.38       4063.72       135.27 o                         
   3   5   6       4471.06       3963.72       123.04 o                         
   4   5   6        212.91        182.23        29.37 o                         
   5   5   6        132.27        129.94        22.99 o                         
   6   5   6       4894.81       4591.22       148.17 o                         
   7   5   6       3105.87       2982.67       121.58 o                         
   8   5   6        145.96        137.69        11.45 o                         
   9   5   6        155.58        171.89        13.24 o                         
  10   5   6        122.39        129.95        14.62 o                         
  11   5   6        294.45        291.04        23.48 o                         
  12   5   6         76.31        100.59        13.52 o                         
  13   5   6         57.80         57.18         6.41 o                         
  14   5   6        419.37        260.14        24.18 o                         
 -11   6   6        271.96        256.33        23.34 o                         
 -10   6   6         38.13         37.15         6.20 o                         
  -9   6   6       1310.93       1463.51        61.41 o                         
  -8   6   6        139.68        140.93        13.19 o                         
  -7   6   6       2189.31       2198.36        65.97 o                         
  -6   6   6        321.90        332.78        17.16 o                         
  -5   6   6        334.87        293.80        15.31 o                         
  -4   6   6        715.08        723.50        24.78 o                         
  -3   6   6       1328.78       1428.90        42.82 o                         
  -2   6   6        998.60        993.14        67.48 o                         
  -1   6   6       6198.37       6220.98       282.28 o                         
   0   6   6        207.55        208.99        13.13 o                         
   1   6   6       2439.43       2314.54        75.44 o                         
   2   6   6       1931.40       1729.90        62.53 o                         
   3   6   6       1002.50        916.13        39.71 o                         
   4   6   6       1355.07       1174.00       138.73 o                         
   5   6   6        329.82        286.52        25.68 o                         
   6   6   6       2292.03       2143.92        57.79 o                         
   7   6   6       1405.88       1407.99        55.85 o                         
   8   6   6         94.69         99.18        10.42 o                         
   9   6   6        235.02        203.46        12.36 o                         
  10   6   6        315.37        310.68        16.33 o                         
  11   6   6        263.69        305.48        16.93 o                         
  12   6   6        144.70        153.68        10.81 o                         
  13   6   6        482.55        386.22        36.85 o                         
 -10   7   6        127.74        116.41        42.61 o                         
  -9   7   6        478.74        498.76        26.78 o                         
  -8   7   6        110.68        128.09        11.05 o                         
  -7   7   6       3316.09       3305.97        91.78 o                         
  -6   7   6        951.37        922.80        31.35 o                         
  -5   7   6        572.24        557.45        22.96 o                         
  -4   7   6        198.11        231.39        13.47 o                         
  -3   7   6       7171.72       7260.97       156.51 o                         
  -2   7   6        193.00        223.54        14.55 o                         
  -1   7   6         64.16         49.61         8.10 o                         
   0   7   6       1772.48       1568.53        79.62 o                         
   1   7   6       1171.47        999.48        52.82 o                         
   2   7   6         62.51         63.88        10.48 o                         
   3   7   6          0.59         15.59         9.05 o                         
   4   7   6       5154.22       5028.04       169.56 o                         
   5   7   6       3215.37       3129.21       101.35 o                         
   6   7   6       1373.67       1220.71        52.37 o                         
   7   7   6        293.18        322.01        14.99 o                         
   8   7   6        865.18        827.52        33.57 o                         
   9   7   6        701.96        702.12        27.80 o                         
  10   7   6        303.13        291.65        19.01 o                         
  11   7   6          4.84          6.44         7.16 o                         
  12   7   6        213.49        239.56        18.16 o                         
  13   7   6        271.86        201.61        40.39 o                         
 -10   8   6         99.07         55.68        43.33 o                         
  -9   8   6        782.39        817.56        31.71 o                         
  -8   8   6        601.39        582.80        25.40 o                         
  -7   8   6       1092.60       1093.01        38.92 o                         
  -6   8   6        455.55        417.32        18.67 o                         
  -5   8   6       1722.74       1698.51        48.28 o                         
  -4   8   6       1343.58       1295.55        38.10 o                         
  -3   8   6        379.60        370.27        14.68 o                         
  -2   8   6        438.50        446.86        18.99 o                         
  -1   8   6       1165.60       1206.96        37.40 o                         
   0   8   6         23.58         22.33         8.25 o                         
   1   8   6       9205.87       9554.79       275.65 o                         
   2   8   6         96.30        140.66        10.99 o                         
   3   8   6       1876.43       1734.19        55.31 o                         
   4   8   6       2617.57       2440.34        84.02 o                         
   5   8   6        991.97        920.62        51.51 o                         
   6   8   6       3074.61       2924.88       127.62 o                         
   7   8   6         12.29         25.75        12.59 o                         
   8   8   6        876.31        955.49        47.89 o                         
   9   8   6       1364.03       1393.13       137.48 o                         
  10   8   6         31.03         18.42         8.92 o                         
  11   8   6        260.15        284.24        21.10 o                         
  12   8   6        794.78        605.22        38.59 o                         
  13   8   6         94.46         52.40         7.73 o                         
 -10   9   6        185.15        165.85        19.83 o                         
  -9   9   6        632.85        643.83        30.72 o                         
  -8   9   6        311.97        350.04        33.82 o                         
  -7   9   6        134.58        138.31        11.64 o                         
  -6   9   6       1837.98       1794.80        52.09 o                         
  -5   9   6       4054.19       4059.05       104.54 o                         
  -4   9   6       2031.14       2076.60        58.21 o                         
  -3   9   6        548.12        546.87        26.15 o                         
  -2   9   6        382.29        419.03        24.64 o                         
  -1   9   6      10483.44      10910.89       319.65 o                         
   0   9   6         27.26         45.87        10.75 o                         
   1   9   6        670.34        664.19        26.00 o                         
   2   9   6         10.87         20.62         7.14 o                         
   3   9   6       4378.26       4473.93       118.04 o                         
   4   9   6       2155.84       2051.03       105.69 o                         
   5   9   6        203.27        133.40        29.81 o                         
   6   9   6       1497.19       1481.57        77.78 o                         
   7   9   6       2391.76       2502.12        98.76 o                         
   8   9   6        406.12        389.70        27.93 o                         
   9   9   6        401.55        353.87        31.66 o                         
  10   9   6         89.57        105.31        11.79 o                         
  11   9   6        878.00        804.99        71.15 o                         
  12   9   6        206.48        174.70        21.67 o                         
  -9  10   6        741.72        740.38        34.38 o                         
  -8  10   6        278.29        301.53        22.18 o                         
  -7  10   6        257.76        248.23        18.79 o                         
  -6  10   6        982.35        958.82        40.28 o                         
  -5  10   6       1978.42       2023.37        69.22 o                         
  -4  10   6        222.02        236.16        17.11 o                         
  -3  10   6        814.73        779.09        31.37 o                         
  -2  10   6        306.22        339.27        22.34 o                         
  -1  10   6        201.15        200.50        21.34 o                         
   0  10   6       2489.78       2697.59        96.48 o                         
   1  10   6       1596.88       1735.45        61.02 o                         
   2  10   6       1897.73       1966.29        61.62 o                         
   3  10   6       3663.12       3879.29       110.82 o                         
   4  10   6        222.70        210.45        17.04 o                         
   5  10   6       2603.96       2843.41       131.63 o                         
   6  10   6        124.64        137.45        13.99 o                         
   7  10   6        518.10        523.31        28.59 o                         
   8  10   6          4.84          7.25        10.45 o                         
   9  10   6        311.32        338.32        20.60 o                         
  10  10   6       1477.90       1500.31        78.46 o                         
  11  10   6       1176.31       1328.41        95.21 o                         
  12  10   6          1.99          5.34         6.33 o                         
  -9  11   6         11.01          3.85         6.80 o                         
  -8  11   6        459.69        509.42        26.57 o                         
  -7  11   6        916.06        982.76        56.42 o                         
  -6  11   6        312.47        318.41        18.77 o                         
  -5  11   6       1349.75       1307.38        48.34 o                         
  -4  11   6         50.55         51.66         9.43 o                         
  -3  11   6       2204.89       2339.77        80.52 o                         
  -2  11   6       4241.99       4426.97       144.43 o                         
  -1  11   6          1.01         -2.03         9.33 o                         
   0  11   6        180.57        172.92        15.72 o                         
   1  11   6       1186.29       1286.48        61.78 o                         
   2  11   6        431.37        482.18        37.35 o                         
   3  11   6         79.11         74.02        12.74 o                         
   4  11   6        255.80        273.12        20.80 o                         
   5  11   6        534.40        575.93        35.49 o                         
   6  11   6       2382.98       2606.34        95.06 o                         
   7  11   6        123.64        131.75        13.17 o                         
   8  11   6        532.01        570.89        44.12 o                         
   9  11   6       1874.13       1521.18       390.66 o                         
  10  11   6        423.89        299.35       112.15 o                         
  11  11   6         70.87         73.77        15.45 o                         
  -8  12   6        655.45        607.11        41.73 o                         
  -7  12   6       1901.57       1991.69       149.83 o                         
  -6  12   6        544.19        539.23        29.65 o                         
  -5  12   6         18.35         20.81         8.57 o                         
  -4  12   6       1555.66       1606.28        59.83 o                         
  -3  12   6       1648.88       1647.93        58.06 o                         
  -2  12   6        370.12        351.13        21.56 o                         
  -1  12   6         20.29         30.59         8.80 o                         
   0  12   6       1754.05       1881.99        63.87 o                         
   1  12   6       1959.01       2044.90        71.40 o                         
   2  12   6        155.11        187.57        17.89 o                         
   3  12   6         91.07         67.77        26.64 o                         
   4  12   6         92.52        108.26        15.76 o                         
   5  12   6        678.80        761.50        64.54 o                         
   6  12   6        106.33        136.67        18.94 o                         
   7  12   6        553.82        523.13        34.28 o                         
   8  12   6        890.05        916.92        56.66 o                         
   9  12   6        114.47         94.87        18.55 o                         
  10  12   6        132.77        132.63        13.27 o                         
  -8  13   6        114.83         66.37        11.67 o                         
  -7  13   6        117.99        112.33        12.66 o                         
  -6  13   6          3.81          5.50         7.72 o                         
  -5  13   6        138.34        147.19        14.63 o                         
  -4  13   6       1406.51       1380.76        51.31 o                         
  -3  13   6       1029.18       1023.84        71.60 o                         
  -2  13   6       1194.24       1174.53        63.33 o                         
  -1  13   6       1583.35       1643.12        61.65 o                         
   0  13   6       2568.50       2692.82        91.14 o                         
   1  13   6        697.90        746.44        31.71 o                         
   2  13   6        305.17        304.71        24.28 o                         
   3  13   6         43.25         75.63        15.95 o                         
   4  13   6        619.84        683.15        37.69 o                         
   5  13   6        542.68        668.94        36.73 o                         
   6  13   6          4.83          6.95         9.59 o                         
   7  13   6        668.81        742.41        45.99 o                         
   8  13   6       1249.35       1317.08       127.98 o                         
   9  13   6        128.74         99.81        31.44 o                         
  -7  14   6        239.25        179.13        10.42 o                         
  -6  14   6        749.63        713.75        64.58 o                         
  -5  14   6       2003.61       2067.69        98.53 o                         
  -4  14   6         84.56         76.45        13.19 o                         
  -3  14   6         59.63         51.37        10.61 o                         
  -2  14   6       2031.26       2087.37        72.04 o                         
  -1  14   6       2121.04       2250.57        89.48 o                         
   0  14   6        404.88        420.14        30.29 o                         
   1  14   6         16.78         14.81        10.05 o                         
   2  14   6        160.03        213.64        23.46 o                         
   3  14   6       1044.47       1243.16        69.12 o                         
   4  14   6        112.74        147.23        19.78 o                         
   5  14   6         23.24         29.63        11.17 o                         
   6  14   6        866.93        985.05        45.97 o                         
   7  14   6        273.67        252.11        21.97 o                         
   8  14   6         87.75         59.79        21.62 o                         
  -5  15   6        525.25        517.92        93.38 o                         
  -4  15   6          9.23          6.59         5.74 o                         
  -3  15   6        476.83        512.86        25.81 o                         
  -2  15   6       1125.32       1123.05        91.43 o                         
  -1  15   6       1517.51       1631.24        58.00 o                         
   0  15   6        522.01        531.67        27.03 o                         
   1  15   6        486.68        487.70        25.78 o                         
   2  15   6        498.51        497.79        82.19 o                         
   3  15   6        376.43        399.62        40.27 o                         
   4  15   6          0.91         -3.57         7.95 o                         
   5  15   6        258.52        241.85        44.73 o                         
   6  15   6        632.51        603.15       129.37 o                         
   7  15   6        276.34        207.18        21.82 o                         
  -3  16   6       1249.54       1119.05       115.27 o                         
  -2  16   6         70.96         61.77         6.95 o                         
  -1  16   6        174.76        169.30        11.95 o                         
   0  16   6        747.16        627.72        40.39 o                         
   1  16   6       1585.88       1370.01        92.46 o                         
   2  16   6        937.18        815.01        41.60 o                         
   3  16   6        156.41         99.09        33.70 o                         
   4  16   6        317.86        208.86        56.77 o                         
   2 -11   7        364.56        202.70        19.61 o                         
   3 -11   7        777.58        519.37        39.82 o                         
   4 -11   7        517.43        404.37        54.70 o                         
  -1 -10   7       1203.87       1067.06        49.28 o                         
   0 -10   7          2.83         -1.99         6.19 o                         
   1 -10   7         37.16         20.35         6.32 o                         
   2 -10   7          8.22         21.40         7.40 o                         
   3 -10   7        180.56        200.99        13.46 o                         
   4 -10   7        108.30         96.45        10.65 o                         
   5 -10   7         33.23         28.72         7.96 o                         
   6 -10   7        639.07        664.78        28.10 o                         
   7 -10   7        836.01        880.68        42.42 o                         
  -3  -9   7        448.12        363.64        18.30 o                         
  -2  -9   7        291.54        271.80        21.81 o                         
  -1  -9   7        480.18        469.44        26.26 o                         
   0  -9   7          0.27          1.83         5.71 o                         
   1  -9   7        366.53        381.96        16.65 o                         
   2  -9   7        258.61        304.50        16.18 o                         
   3  -9   7          6.38          6.51         6.86 o                         
   4  -9   7        266.70        294.62        21.23 o                         
   5  -9   7        550.50        540.57        24.86 o                         
   6  -9   7        223.46        219.50        23.14 o                         
   7  -9   7        791.99        776.86        26.16 o                         
   8  -9   7        198.03        185.82        11.14 o                         
   9  -9   7        191.63        172.31        12.51 o                         
  -4  -8   7         10.74          3.20         5.70 o                         
  -3  -8   7       1185.55       1359.90        69.88 o                         
  -2  -8   7        393.57        478.88        31.70 o                         
  -1  -8   7         11.51         21.69         8.65 o                         
   0  -8   7        398.20        409.86        28.25 o                         
   1  -8   7        763.54        892.80        38.76 o                         
   2  -8   7          5.03          6.20         8.22 o                         
   3  -8   7        119.09        144.56        12.89 o                         
   4  -8   7         58.34         44.31         8.17 o                         
   5  -8   7       1754.20       1876.34        55.84 o                         
   6  -8   7        253.83        286.69        15.26 o                         
   7  -8   7         34.78         45.52         7.92 o                         
   8  -8   7        345.68        342.72        18.26 o                         
   9  -8   7        701.74        757.71        30.42 o                         
  10  -8   7          5.10          0.27         5.52 o                         
  11  -8   7         14.02         20.37        10.76 o                         
  -5  -7   7        133.90        109.59        12.93 o                         
  -4  -7   7        792.94        895.26        41.80 o                         
  -3  -7   7        687.80        717.26        54.13 o                         
  -2  -7   7         44.29         46.15        10.89 o                         
  -1  -7   7        459.17        500.98        43.08 o                         
   0  -7   7       1096.54       1156.87        56.09 o                         
   1  -7   7        850.37        911.30        35.53 o                         
   2  -7   7        144.28        136.96        12.81 o                         
   3  -7   7        759.45        827.24        25.77 o                         
   4  -7   7         80.81         93.79         9.56 o                         
   5  -7   7         25.13         21.77         7.30 o                         
   6  -7   7         52.39         34.33         8.59 o                         
   7  -7   7       1093.50       1240.56        41.71 o                         
   8  -7   7         60.59         47.34         7.31 o                         
   9  -7   7        657.71        666.81        26.56 o                         
  10  -7   7         26.53         28.17         7.19 o                         
  11  -7   7        792.82        761.06        32.57 o                         
  -6  -6   7        310.45        305.89        17.92 o                         
  -5  -6   7        253.35        254.99        16.80 o                         
  -4  -6   7        622.00        747.01        43.23 o                         
  -3  -6   7        309.81        349.94        17.00 o                         
  -2  -6   7        975.75        980.76        36.48 o                         
  -1  -6   7       2644.18       2726.74       102.38 o                         
   0  -6   7        292.23        312.50        23.60 o                         
   1  -6   7         88.11         82.62        14.08 o                         
   2  -6   7        676.35        708.04        29.82 o                         
   3  -6   7        758.89        746.66        25.91 o                         
   4  -6   7       1121.56       1111.28        32.63 o                         
   5  -6   7        369.06        384.90        16.73 o                         
   6  -6   7         15.25         10.23         6.75 o                         
   7  -6   7       2226.51       2237.31        63.99 o                         
   8  -6   7        749.88        726.08        27.37 o                         
   9  -6   7        417.65        418.35        21.41 o                         
  10  -6   7        750.40        803.00        31.66 o                         
  11  -6   7        678.44        791.36        31.64 o                         
  12  -6   7        119.09        103.37         8.61 o                         
  -7  -5   7          2.56         -1.21         5.43 o                         
  -6  -5   7       1705.01       1824.83        80.91 o                         
  -5  -5   7        593.98        588.06        29.86 o                         
  -4  -5   7          0.98         -0.49         7.47 o                         
  -3  -5   7        148.30        163.89        11.59 o                         
  -2  -5   7        837.07        881.13        27.84 o                         
  -1  -5   7        342.46        330.38        14.83 o                         
   0  -5   7          3.43          6.42         7.70 o                         
   1  -5   7        604.76        599.88        29.03 o                         
   2  -5   7       2346.55       2460.49        77.09 o                         
   3  -5   7       2341.90       2345.07        58.75 o                         
   4  -5   7          1.91          1.14         5.31 o                         
   5  -5   7       1309.71       1332.58        34.21 o                         
   6  -5   7        219.86        258.03        12.92 o                         
   7  -5   7         23.08         25.29         8.33 o                         
   8  -5   7        275.43        279.65        15.70 o                         
   9  -5   7        573.61        576.09        24.74 o                         
  10  -5   7       1223.75       1409.90        50.55 o                         
  11  -5   7        454.69        571.28        25.11 o                         
  12  -5   7          2.88          4.45         7.25 o                         
  13  -5   7        613.57        548.58        55.80 o                         
  -8  -4   7         63.91         40.33         7.87 o                         
  -7  -4   7        246.09        271.12        14.61 o                         
  -6  -4   7        432.15        503.99        24.07 o                         
  -5  -4   7        795.58        831.70        34.90 o                         
  -4  -4   7        300.14        341.07        33.28 o                         
  -3  -4   7         73.21         78.72        10.59 o                         
  -2  -4   7        627.41        660.96        26.20 o                         
  -1  -4   7        498.43        544.88        21.51 o                         
   0  -4   7       3573.55       3560.14        83.55 o                         
   1  -4   7        895.29        817.91        25.70 o                         
   2  -4   7       1045.43       1065.22        28.89 o                         
   3  -4   7        176.85        174.47         9.50 o                         
   4  -4   7        826.87        804.20        21.80 o                         
   5  -4   7        186.85        207.95        12.17 o                         
   6  -4   7        734.84        687.67        21.22 o                         
   7  -4   7        311.02        347.68        16.25 o                         
   8  -4   7       2086.81       2078.94        49.76 o                         
   9  -4   7       3869.21       3972.55       167.62 o                         
  10  -4   7        375.95        368.24        17.20 o                         
  11  -4   7          5.29         -1.52        11.14 o                         
  12  -4   7         67.67         88.67        13.52 o                         
  13  -4   7        384.59        368.78        36.39 o                         
  -8  -3   7        229.17        218.66        13.89 o                         
  -7  -3   7       1193.57       1386.16        50.44 o                         
  -6  -3   7        431.83        455.01        23.26 o                         
  -5  -3   7        437.53        504.57        25.69 o                         
  -4  -3   7       1821.58       1846.38        66.67 o                         
  -3  -3   7        517.18        557.53        26.82 o                         
  -2  -3   7        112.91         96.27         9.32 o                         
  -1  -3   7       1371.44       1457.70        40.51 o                         
   0  -3   7        685.11        690.34        23.02 o                         
   1  -3   7       5163.62       4913.77       107.46 o                         
   2  -3   7        961.02        965.83        23.44 o                         
   3  -3   7        166.44        158.16         7.70 o                         
   4  -3   7       3216.10       3173.51        84.27 o                         
   5  -3   7        742.27        783.70        31.03 o                         
   6  -3   7        218.56        209.22         9.31 o                         
   7  -3   7        199.89        177.85         9.85 o                         
   8  -3   7        206.93        214.44        11.48 o                         
   9  -3   7       1185.13       1246.94        33.34 o                         
  10  -3   7        232.48        210.45        13.36 o                         
  11  -3   7        370.33        367.04        17.49 o                         
  12  -3   7        565.72        599.81        31.64 o                         
  13  -3   7         35.15         26.96         6.37 o                         
  14  -3   7          5.82         11.21         7.17 o                         
  -9  -2   7       1171.16        948.64        67.13 o                         
  -8  -2   7        445.69        457.23        20.73 o                         
  -7  -2   7        333.29        353.13        19.82 o                         
  -6  -2   7          3.04          7.21        11.13 o                         
  -5  -2   7        226.29        255.30        14.03 o                         
  -4  -2   7        621.30        669.33        31.06 o                         
  -3  -2   7       3556.45       3415.43        88.40 o                         
  -2  -2   7        461.06        457.42        16.83 o                         
  -1  -2   7       4859.85       4493.31        93.38 o                         
   0  -2   7       1209.76       1118.60        25.95 o                         
   1  -2   7       1823.01       1863.18        50.17 o                         
   2  -2   7       1922.19       1768.91        44.80 o                         
   3  -2   7         21.71         24.02         4.79 o                         
   4  -2   7        289.39        301.76        10.32 o                         
   5  -2   7       2830.45       2745.25        53.59 o                         
   6  -2   7         65.45         65.03         5.67 o                         
   7  -2   7       2681.67       2616.25        60.63 o                         
   8  -2   7       1106.21       1189.64        32.34 o                         
   9  -2   7        422.60        471.08        17.52 o                         
  10  -2   7        396.40        437.66        21.72 o                         
  11  -2   7       1115.38       1211.91        41.80 o                         
  12  -2   7        401.57        450.12        21.70 o                         
  13  -2   7         43.24         42.17         6.58 o                         
  14  -2   7         37.68         35.78        11.21 o                         
  -9  -1   7        381.17        335.26        22.13 o                         
  -8  -1   7        424.63        451.60        42.65 o                         
  -7  -1   7          5.58          1.17         7.41 o                         
  -6  -1   7        981.42       1049.07        38.40 o                         
  -5  -1   7       1506.48       1548.26        45.41 o                         
  -4  -1   7        971.51        923.71        30.35 o                         
  -3  -1   7       1529.41       1495.99        42.23 o                         
  -2  -1   7         36.78         27.84         5.37 o                         
  -1  -1   7       1479.00       1361.22        34.62 o                         
   0  -1   7         89.33         81.59         6.25 o                         
   1  -1   7       2241.13       2274.63        64.76 o                         
   2  -1   7        547.59        456.95        24.99 o                         
   3  -1   7       7408.32       6510.37       220.74 o                         
   4  -1   7         48.26         43.87         6.72 o                         
   5  -1   7        445.44        399.25        13.31 o                         
   6  -1   7       5164.16       4865.20        98.14 o                         
   7  -1   7       3318.72       3273.84        60.80 o                         
   8  -1   7        410.04        395.60        15.70 o                         
   9  -1   7         36.53         44.10         8.41 o                         
  10  -1   7        511.87        505.77        22.16 o                         
  11  -1   7       1472.91       1585.89        51.62 o                         
  12  -1   7        126.91        104.65        12.72 o                         
  13  -1   7          2.15          9.56         7.28 o                         
  14  -1   7        425.73        350.54        25.32 o                         
  -9   0   7        227.36        214.75        55.36 o                         
  -8   0   7         85.83         89.57         9.56 o                         
  -7   0   7        920.64       1053.67        34.67 o                         
  -6   0   7        309.30        327.34        16.33 o                         
  -5   0   7        320.77        343.58        16.76 o                         
  -4   0   7        247.98        252.87        13.96 o                         
  -3   0   7       2340.49       2241.19        61.18 o                         
  -2   0   7       2924.36       2831.28        64.49 o                         
  -1   0   7        627.89        530.78        17.47 o                         
   0   0   7        113.35        102.69        11.25 o                         
   1   0   7       4733.95       3849.87       130.57 o                         
   2   0   7        174.55        195.52        20.45 o                         
   3   0   7        380.33        427.47        26.25 o                         
   4   0   7       1199.39       1034.47        78.33 o                         
   5   0   7       1945.87       1861.40        49.79 o                         
   6   0   7       2320.19       2230.52        47.01 o                         
   7   0   7       1640.90       1498.11        29.06 o                         
   8   0   7        271.32        267.85        13.22 o                         
   9   0   7       1618.90       1654.12        45.39 o                         
  10   0   7         27.75         39.42        12.53 o                         
  11   0   7          9.52         13.90        10.44 o                         
  12   0   7         65.89         67.05        11.98 o                         
  13   0   7        414.23        478.86        27.55 o                         
  14   0   7        251.35        212.64        10.70 o                         
 -10   1   7        245.23        215.36        22.05 o                         
  -9   1   7        127.82        132.47        12.05 o                         
  -8   1   7        132.82        152.35        11.55 o                         
  -7   1   7       1286.48       1497.80        55.93 o                         
  -6   1   7        227.08        279.95        19.36 o                         
  -5   1   7         17.12          5.80        11.01 o                         
  -4   1   7       1010.91        928.36        37.24 o                         
  -3   1   7       1771.46       1621.97        45.70 o                         
  -2   1   7       4700.22       4505.29       104.40 o                         
  -1   1   7       1135.21       1083.88        40.07 o                         
   0   1   7        465.01        485.06        26.78 o                         
   1   1   7        228.80        147.54        15.43 o                         
   2   1   7       4337.28       3947.46       162.85 o                         
   3   1   7       2333.86       2488.76        97.61 o                         
   4   1   7       1638.83       1359.54        75.46 o                         
   5   1   7       4243.55       3757.45       247.42 o                         
   6   1   7       1221.11       1267.31        29.54 o                         
   7   1   7       1766.37       1738.72        33.91 o                         
   8   1   7         95.57        115.49        10.36 o                         
   9   1   7       1765.40       1832.19        64.54 o                         
  10   1   7         54.69         46.26        15.29 o                         
  11   1   7        291.22        347.78        40.13 o                         
  12   1   7        631.65        741.64        50.03 o                         
  13   1   7       1600.63       1709.66       131.75 o                         
  14   1   7         11.06          3.91         8.24 o                         
 -10   2   7         77.34         37.35        14.80 o                         
  -9   2   7        375.35        430.22        16.68 o                         
  -8   2   7        904.61       1045.06        34.55 o                         
  -7   2   7         50.75         49.29        10.96 o                         
  -6   2   7        356.60        389.77        23.97 o                         
  -5   2   7        350.34        328.99        21.36 o                         
  -4   2   7       2502.01       2236.79        57.68 o                         
  -3   2   7         90.75         69.60         7.24 o                         
  -2   2   7        431.44        405.69        15.54 o                         
  -1   2   7       1315.20       1319.38        59.46 o                         
   0   2   7       9222.03       8256.18       507.19 o                         
   1   2   7        171.91         98.86        16.04 o                         
   2   2   7       1571.30       1230.68       118.70 o                         
   3   2   7        273.82        136.40        46.61 o                         
   4   2   7       5232.92       4271.93       243.21 o                         
   5   2   7        297.16        234.21        27.63 o                         
   6   2   7       3341.00       3207.08        91.99 o                         
   7   2   7       1497.82       1318.98        30.08 o                         
   8   2   7       1730.13       1692.52        44.38 o                         
   9   2   7        572.14        599.46        24.15 o                         
  10   2   7         62.79         59.04        10.91 o                         
  11   2   7       1210.38       1384.06        53.23 o                         
  12   2   7         21.10         37.89        13.19 o                         
  13   2   7        249.75        246.78        16.30 o                         
  14   2   7          0.26          3.41         7.01 o                         
 -10   3   7        335.68        258.27        68.65 o                         
  -9   3   7        276.21        316.13        14.25 o                         
  -8   3   7        185.38        224.87        18.01 o                         
  -7   3   7        880.00       1008.64        47.32 o                         
  -6   3   7        785.27        871.86        55.53 o                         
  -5   3   7       3064.32       3057.71       103.91 o                         
  -4   3   7       1763.84       1541.08        74.17 o                         
  -3   3   7        511.12        517.00        19.01 o                         
  -2   3   7        797.74        664.81        31.54 o                         
  -1   3   7       1812.87       2129.42       206.13 o                         
   0   3   7       1110.31       1065.09        55.27 o                         
   1   3   7        208.41        219.58        18.26 o                         
   2   3   7       2744.31       2406.93        80.62 o                         
   3   3   7       7134.65       6353.30       217.11 o                         
   4   3   7        687.64        571.97        29.40 o                         
   5   3   7         66.00         93.85        24.22 o                         
   6   3   7         21.21         33.80         8.32 o                         
   7   3   7        901.89        793.80        22.82 o                         
   8   3   7       1228.13       1203.95        34.09 o                         
   9   3   7        189.20        182.92        13.82 o                         
  10   3   7         66.83         71.84        11.59 o                         
  11   3   7       1284.39       1438.90        82.79 o                         
  12   3   7         58.31         76.01        11.43 o                         
  13   3   7        327.24        349.92        20.22 o                         
  14   3   7        224.76        200.36        12.16 o                         
 -10   4   7       1316.79        870.43       214.04 o                         
  -9   4   7       1808.47       2025.52        86.15 o                         
  -8   4   7        101.71        129.40        12.55 o                         
  -7   4   7        404.82        460.75        23.37 o                         
  -6   4   7       1310.37       1380.02        54.24 o                         
  -5   4   7        747.60        765.29        30.92 o                         
  -4   4   7         56.12         56.66         8.75 o                         
  -3   4   7        218.82        241.33        12.75 o                         
  -2   4   7       3314.69       2941.64        85.41 o                         
  -1   4   7       1167.11       1044.51        41.51 o                         
   0   4   7        101.28        115.52        12.20 o                         
   1   4   7      11081.45      10087.16       326.31 o                         
   2   4   7       4588.72       4292.74       132.10 o                         
   3   4   7       4773.06       4301.28       132.89 o                         
   4   4   7        316.33        281.08        20.49 o                         
   5   4   7        266.59        276.58        33.81 o                         
   6   4   7       2890.03       2729.30        76.02 o                         
   7   4   7        277.03        255.56        13.99 o                         
   8   4   7         84.84         80.76         8.85 o                         
   9   4   7       3174.97       3257.52        80.16 o                         
  10   4   7       1687.20       1788.35        65.12 o                         
  11   4   7        436.23        502.30        28.00 o                         
  12   4   7        100.18        114.14        10.81 o                         
  13   4   7        896.47        815.32        31.30 o                         
  14   4   7        113.00         86.57         8.72 o                         
 -10   5   7         99.35        112.75        15.49 o                         
  -9   5   7        312.51        314.52        17.48 o                         
  -8   5   7          2.77          7.79         9.32 o                         
  -7   5   7        799.46        895.40        34.85 o                         
  -6   5   7        451.35        468.29        20.55 o                         
  -5   5   7       1106.82       1025.88        36.49 o                         
  -4   5   7       2877.96       2754.78        85.20 o                         
  -3   5   7       1945.88       1939.95        48.78 o                         
  -2   5   7        797.84        749.74        30.44 o                         
  -1   5   7        325.49        310.82        24.74 o                         
   0   5   7       1136.96       1060.22        51.96 o                         
   1   5   7      10981.98      10514.42       300.90 o                         
   2   5   7       4562.68       4506.98       158.34 o                         
   3   5   7       3327.36       3439.66       128.09 o                         
   4   5   7        156.82        122.59        24.04 o                         
   5   5   7        248.74        161.47        23.37 o                         
   6   5   7       4124.25       3893.16        99.77 o                         
   7   5   7          1.11          2.25         5.71 o                         
   8   5   7       1050.22       1020.78        32.23 o                         
   9   5   7        756.95        723.79        34.32 o                         
  10   5   7       1083.48       1088.61        36.44 o                         
  11   5   7        117.36        128.78        12.12 o                         
  12   5   7        262.92        282.51        15.53 o                         
  13   5   7        748.04        704.08        44.44 o                         
  14   5   7        222.76        160.89        19.15 o                         
 -10   6   7        350.68        256.43       140.71 o                         
  -9   6   7        355.71        347.35        21.47 o                         
  -8   6   7       1142.93       1259.53        80.66 o                         
  -7   6   7       3442.25       3614.93       121.19 o                         
  -6   6   7         93.88         95.99         9.85 o                         
  -5   6   7         15.53         24.29         8.67 o                         
  -4   6   7        257.25        249.76        18.84 o                         
  -3   6   7       3825.19       3762.29        80.93 o                         
  -2   6   7        556.90        538.78        19.09 o                         
  -1   6   7         65.63         84.39         9.02 o                         
   0   6   7       3930.54       3536.57       105.87 o                         
   1   6   7       1648.91       1461.33        49.66 o                         
   2   6   7        255.33        294.96        23.25 o                         
   3   6   7       1900.12       2117.49        87.23 o                         
   4   6   7       2772.94       2369.52       124.97 o                         
   5   6   7       2345.59       2171.70        70.75 o                         
   6   6   7        301.46        334.50        13.58 o                         
   7   6   7        715.42        718.08        24.88 o                         
   8   6   7       1655.83       1585.73        50.61 o                         
   9   6   7       1194.74       1115.13        38.43 o                         
  10   6   7          1.21          8.14         6.93 o                         
  11   6   7       1029.24       1132.35        39.86 o                         
  12   6   7        477.17        476.69        19.58 o                         
  13   6   7         89.91         69.78         8.23 o                         
 -10   7   7         36.03         12.98        19.68 o                         
  -9   7   7        844.83        862.70        38.93 o                         
  -8   7   7       1410.56       1381.57        71.80 o                         
  -7   7   7        770.26        768.73        30.70 o                         
  -6   7   7        251.12        271.96        16.31 o                         
  -5   7   7        154.62        150.61        13.18 o                         
  -4   7   7        719.52        755.31        28.71 o                         
  -3   7   7       1565.62       1604.08        55.90 o                         
  -2   7   7       1085.24       1047.22        41.80 o                         
  -1   7   7       2727.68       2666.79        99.93 o                         
   0   7   7         20.46         14.50        12.11 o                         
   1   7   7          8.70          5.23         6.67 o                         
   2   7   7        630.93        638.39        33.08 o                         
   3   7   7       2639.89       2548.42        78.72 o                         
   4   7   7       1677.62       1587.84        93.90 o                         
   5   7   7       1116.93        985.06        33.53 o                         
   6   7   7       1827.31       1645.43        45.33 o                         
   7   7   7        637.98        565.70        24.56 o                         
   8   7   7        571.68        619.60        23.79 o                         
   9   7   7        405.72        371.68        16.89 o                         
  10   7   7        347.40        348.63        17.68 o                         
  11   7   7       1477.45       1568.19        48.19 o                         
  12   7   7        372.38        349.88        16.48 o                         
  13   7   7        267.76        254.43        17.84 o                         
 -10   8   7        370.26        333.65        19.76 o                         
  -9   8   7        683.47        491.15       270.86 o                         
  -8   8   7        947.98        947.23        44.59 o                         
  -7   8   7        514.31        452.11        21.34 o                         
  -6   8   7        568.24        538.38        23.62 o                         
  -5   8   7       2834.34       2773.06        72.84 o                         
  -4   8   7       2706.56       2586.11        73.57 o                         
  -3   8   7        210.49        208.80        11.43 o                         
  -2   8   7         20.39         26.34         8.18 o                         
  -1   8   7       7676.34       7593.98       190.71 o                         
   0   8   7       2742.47       2605.19        71.62 o                         
   1   8   7        256.57        220.97        10.84 o                         
   2   8   7        149.03        121.32         9.18 o                         
   3   8   7       4960.91       4653.20       135.44 o                         
   4   8   7         44.13         36.62        10.45 o                         
   5   8   7         88.16         74.97        13.22 o                         
   6   8   7         56.78         70.70        13.28 o                         
   7   8   7       2761.28       2676.88       121.32 o                         
   8   8   7        744.78        778.30        36.03 o                         
   9   8   7         11.64         14.93        10.05 o                         
  10   8   7        645.01        702.08        46.57 o                         
  11   8   7        481.92        491.45        39.00 o                         
  12   8   7          9.37          2.44         7.73 o                         
  13   8   7          4.76         -0.75         4.77 o                         
  -9   9   7        188.32        198.71        29.33 o                         
  -8   9   7          2.51          5.76         7.96 o                         
  -7   9   7        511.06        474.96        26.79 o                         
  -6   9   7       2834.62       2529.69        69.22 o                         
  -5   9   7       1061.23       1076.71        34.97 o                         
  -4   9   7         91.48         97.62         9.32 o                         
  -3   9   7       1099.98       1153.04        37.14 o                         
  -2   9   7       1751.96       1673.31        63.58 o                         
  -1   9   7        241.74        254.96        20.15 o                         
   0   9   7        666.54        725.46        30.75 o                         
   1   9   7        427.46        435.57        21.64 o                         
   2   9   7        625.38        597.02        26.54 o                         
   3   9   7        309.79        329.71        18.03 o                         
   4   9   7        155.82        154.12        14.42 o                         
   5   9   7       8091.47       7724.29       308.27 o                         
   6   9   7        741.73        767.25        46.02 o                         
   7   9   7         91.54        114.48        16.44 o                         
   8   9   7         63.51         58.09        12.84 o                         
   9   9   7        652.56        640.63        32.02 o                         
  10   9   7        482.34        480.47        28.22 o                         
  11   9   7        314.55        357.79        24.38 o                         
  12   9   7         38.95         23.95        13.65 o                         
  -9  10   7        115.71        130.68        18.31 o                         
  -8  10   7        531.61        573.19        24.22 o                         
  -7  10   7        973.35        963.11       102.61 o                         
  -6  10   7        652.67        659.66        30.53 o                         
  -5  10   7        145.55        138.18        12.65 o                         
  -4  10   7        947.19        920.08        37.46 o                         
  -3  10   7        243.10        271.80        16.05 o                         
  -2  10   7       1628.81       1791.16        71.62 o                         
  -1  10   7        109.31        116.80        14.91 o                         
   0  10   7        451.02        463.45        26.15 o                         
   1  10   7       2131.97       2220.60       115.20 o                         
   2  10   7       1308.55       1415.57        45.49 o                         
   3  10   7       2869.32       2839.57        90.75 o                         
   4  10   7       1687.82       1659.53        55.90 o                         
   5  10   7        683.22        635.93        58.96 o                         
   6  10   7        197.91        187.57        29.00 o                         
   7  10   7          1.51         -1.96        10.95 o                         
   8  10   7         74.52         85.02        11.60 o                         
   9  10   7        936.59       1049.37        42.64 o                         
  10  10   7        442.97        428.30        21.86 o                         
  11  10   7          3.69          5.78         6.41 o                         
  12  10   7        341.45        260.61        17.64 o                         
  -8  11   7        343.03        334.19        15.51 o                         
  -7  11   7        394.08        436.28        52.37 o                         
  -6  11   7         36.42         45.78         9.08 o                         
  -5  11   7       2457.80       2564.00        89.52 o                         
  -4  11   7       2098.58       2138.74        65.20 o                         
  -3  11   7        724.20        726.64        29.53 o                         
  -2  11   7        138.42        108.06        15.54 o                         
  -1  11   7         64.65         88.08        14.23 o                         
   0  11   7       2157.51       2170.61        76.19 o                         
   1  11   7        208.11        226.02        20.11 o                         
   2  11   7        685.33        746.58        36.08 o                         
   3  11   7        372.30        389.52        21.13 o                         
   4  11   7        845.38        904.54        52.42 o                         
   5  11   7         12.89         18.24         9.69 o                         
   6  11   7         56.00         62.45        13.39 o                         
   7  11   7       2714.27       2843.80       110.05 o                         
   8  11   7        574.10        620.89        31.75 o                         
   9  11   7          7.81          6.64         8.06 o                         
  10  11   7          5.15          6.31         7.35 o                         
  11  11   7        305.73        230.08        14.05 o                         
  -8  12   7        588.05        503.72        32.06 o                         
  -7  12   7          2.30         19.81        11.19 o                         
  -6  12   7       1252.67       1308.38        56.37 o                         
  -5  12   7       1917.91       1933.01        68.60 o                         
  -4  12   7        875.48        821.24        35.30 o                         
  -3  12   7        272.94        251.21        16.94 o                         
  -2  12   7        101.29        122.60        13.31 o                         
  -1  12   7        226.98        221.15        20.35 o                         
   0  12   7       1379.53       1373.81        57.37 o                         
   1  12   7         81.75         91.69        11.73 o                         
   2  12   7       1093.71       1167.58        49.94 o                         
   3  12   7        965.07       1049.91        47.86 o                         
   4  12   7         39.00         45.35        10.33 o                         
   5  12   7         86.36         74.63        11.51 o                         
   6  12   7        556.64        605.64        27.65 o                         
   7  12   7        314.04        328.40        18.21 o                         
   8  12   7        359.72        380.25        19.56 o                         
   9  12   7         25.79         10.58         6.88 o                         
  10  12   7        292.09        330.36        16.05 o                         
  -7  13   7         52.82         38.93         6.96 o                         
  -6  13   7        404.37        393.53        39.67 o                         
  -5  13   7        558.42        623.11        31.50 o                         
  -4  13   7         11.21         13.03         7.84 o                         
  -3  13   7        897.33        949.22        38.94 o                         
  -2  13   7       3474.25       3594.95       139.08 o                         
  -1  13   7        644.50        669.80        41.83 o                         
   0  13   7          1.30         14.22        13.55 o                         
   1  13   7        331.25        364.51        24.38 o                         
   2  13   7       1564.81       1796.89        76.80 o                         
   3  13   7       1654.09       1761.70       158.96 o                         
   4  13   7        796.38        854.16        50.49 o                         
   5  13   7        868.80       1002.35        84.83 o                         
   6  13   7       1713.62       1990.61       114.81 o                         
   7  13   7        106.36        157.89        16.77 o                         
   8  13   7          3.92          8.21         7.86 o                         
   9  13   7        138.74        131.44        10.84 o                         
  -6  14   7        264.60        272.25        18.52 o                         
  -5  14   7         30.13         37.03         7.63 o                         
  -4  14   7        423.01        456.72        24.81 o                         
  -3  14   7       1560.16       1624.97        52.07 o                         
  -2  14   7        217.20        250.98        17.95 o                         
  -1  14   7        856.59        865.87        68.66 o                         
   0  14   7         19.33         23.35        11.97 o                         
   1  14   7        674.46        728.05        38.64 o                         
   2  14   7        848.94        911.47        53.39 o                         
   3  14   7          3.58          2.84        14.06 o                         
   4  14   7        553.48        611.22        57.90 o                         
   5  14   7       1245.01       1268.47        57.90 o                         
   6  14   7        143.56        132.31        15.30 o                         
   7  14   7          0.68         -5.14        10.20 o                         
   8  14   7        292.32        202.58        93.64 o                         
  -5  15   7          1.76          3.16         5.72 o                         
  -4  15   7        223.60        215.23        18.23 o                         
  -3  15   7       2600.07       2732.56       127.02 o                         
  -2  15   7          1.97         -0.72         6.15 o                         
  -1  15   7        553.18        597.36        29.29 o                         
   0  15   7        577.21        592.70        29.09 o                         
   1  15   7        644.51        674.79        34.68 o                         
   2  15   7        112.09        116.98        10.55 o                         
   3  15   7        207.65        200.50        20.21 o                         
   4  15   7       1142.04       1167.68        75.99 o                         
   5  15   7        917.05        807.96        95.18 o                         
   6  15   7          3.98         16.85         8.42 o                         
   7  15   7        191.20        109.38        46.31 o                         
  -3  16   7         11.31          3.66         8.70 o                         
  -2  16   7        201.65        180.75        14.14 o                         
  -1  16   7       1276.09       1306.59        52.17 o                         
   0  16   7        530.08        483.97        29.38 o                         
   1  16   7        176.85        142.12        10.17 o                         
   2  16   7         16.60         19.60         5.57 o                         
   3  16   7        817.37        737.95       107.11 o                         
   4  16   7        581.33        458.89        98.64 o                         
   5  16   7        100.64         44.25        25.59 o                         
   2 -10   8          8.69          9.00         8.62 o                         
   3 -10   8         48.07         43.85         7.48 o                         
   4 -10   8         87.23         80.07         7.80 o                         
   5 -10   8       1088.22        828.95        58.59 o                         
   6 -10   8         36.93         16.63        11.21 o                         
  -1  -9   8        253.66        189.91        15.35 o                         
   0  -9   8        894.52        861.62        53.94 o                         
   1  -9   8        561.83        563.39        36.41 o                         
   2  -9   8        294.71        277.77        15.79 o                         
   3  -9   8        675.50        604.35        20.70 o                         
   4  -9   8        201.65        211.45        14.72 o                         
   5  -9   8        844.38        775.81        41.82 o                         
   6  -9   8          0.43          2.04         5.84 o                         
   7  -9   8        258.14        231.06        15.04 o                         
   8  -9   8        284.71        218.22        21.67 o                         
  -3  -8   8          1.02          0.37         5.12 o                         
  -2  -8   8         47.56         45.73         8.33 o                         
  -1  -8   8       1018.28       1127.08        48.86 o                         
   0  -8   8        578.50        550.48        29.62 o                         
   1  -8   8        103.45        113.95        14.13 o                         
   2  -8   8        116.20        119.57        13.78 o                         
   3  -8   8       1029.42       1252.77        50.61 o                         
   4  -8   8        492.02        561.04        26.25 o                         
   5  -8   8         31.09         47.78         9.03 o                         
   6  -8   8          6.05          0.46         6.38 o                         
   7  -8   8       1922.38       1930.76        55.15 o                         
   8  -8   8         11.55         18.41         7.58 o                         
   9  -8   8         38.96         34.80         6.59 o                         
  10  -8   8         44.49         18.08        13.05 o                         
  -4  -7   8        282.43        254.42        14.28 o                         
  -3  -7   8          3.80          2.59         7.68 o                         
  -2  -7   8        992.63       1024.56        46.76 o                         
  -1  -7   8       1264.38       1338.64        72.66 o                         
   0  -7   8        620.51        543.91        30.48 o                         
   1  -7   8         75.59         66.45         8.05 o                         
   2  -7   8        629.19        670.47        25.64 o                         
   3  -7   8        777.02        808.61        28.49 o                         
   4  -7   8         18.54         18.60         7.10 o                         
   5  -7   8        664.69        682.83        27.38 o                         
   6  -7   8        168.21        176.34        12.22 o                         
   7  -7   8       1319.58       1419.12        41.11 o                         
   8  -7   8        178.70        213.48        13.00 o                         
   9  -7   8        262.20        255.96        17.93 o                         
  10  -7   8        441.59        431.64        22.16 o                         
  11  -7   8        853.51        628.16        52.64 o                         
  -5  -6   8        191.14        155.43        14.70 o                         
  -4  -6   8         15.97         13.46         7.91 o                         
  -3  -6   8        250.18        225.67        18.01 o                         
  -2  -6   8       1339.68       1470.39        54.41 o                         
  -1  -6   8         53.09         68.60        11.46 o                         
   0  -6   8         22.54         22.79         7.72 o                         
   1  -6   8        402.43        425.18        23.36 o                         
   2  -6   8        787.96        798.80        31.69 o                         
   3  -6   8        214.50        220.42        12.94 o                         
   4  -6   8        574.78        615.66        22.67 o                         
   5  -6   8       1854.11       1823.95        47.70 o                         
   6  -6   8       2541.63       2733.92        72.44 o                         
   7  -6   8          1.16          7.97         6.98 o                         
   8  -6   8          1.79         -1.09         6.63 o                         
   9  -6   8        328.66        337.71        17.63 o                         
  10  -6   8         77.36        118.62        10.47 o                         
  11  -6   8         54.56         43.37         7.36 o                         
  12  -6   8          2.81        -10.53        10.53 o                         
  -6  -5   8          9.04          1.07        10.83 o                         
  -5  -5   8        129.70        121.94        10.87 o                         
  -4  -5   8        616.72        621.95        26.67 o                         
  -3  -5   8        297.72        315.99        18.48 o                         
  -2  -5   8         95.83        107.41        12.23 o                         
  -1  -5   8          6.68          6.84         8.66 o                         
   0  -5   8        155.58        173.19        13.23 o                         
   1  -5   8       2686.40       2893.24        81.93 o                         
   2  -5   8        612.40        615.61        26.27 o                         
   3  -5   8          5.31          3.39         6.48 o                         
   4  -5   8       2148.61       2195.08        65.01 o                         
   5  -5   8       1148.32       1114.80        30.42 o                         
   6  -5   8        211.05        211.17        12.35 o                         
   7  -5   8          0.95          7.72         7.71 o                         
   8  -5   8        124.31        110.60         9.97 o                         
   9  -5   8        993.00       1011.68        34.68 o                         
  10  -5   8         52.57         58.60         8.80 o                         
  11  -5   8        113.37        122.58        12.49 o                         
  12  -5   8        411.84        373.93        18.13 o                         
  -7  -4   8        659.37        546.62        61.03 o                         
  -6  -4   8          7.73          6.16         4.73 o                         
  -5  -4   8        414.29        359.54        18.88 o                         
  -4  -4   8       1138.85       1157.99        63.92 o                         
  -3  -4   8        517.11        554.07        27.11 o                         
  -2  -4   8         69.06         75.36         9.87 o                         
  -1  -4   8         94.56        111.27        10.49 o                         
   0  -4   8        387.51        402.13        15.09 o                         
   1  -4   8        318.07        314.19        13.84 o                         
   2  -4   8         11.74          6.05         7.91 o                         
   3  -4   8        230.01        234.91        11.09 o                         
   4  -4   8       2359.54       2336.29        59.58 o                         
   5  -4   8        306.30        333.43        16.00 o                         
   6  -4   8       1573.94       1573.75        40.80 o                         
   7  -4   8       1299.73       1378.62        39.58 o                         
   8  -4   8        705.70        757.64        27.20 o                         
   9  -4   8         40.91         42.92         9.54 o                         
  10  -4   8          5.49         13.11         9.77 o                         
  11  -4   8         53.07         40.59        10.98 o                         
  12  -4   8        363.67        410.55        21.22 o                         
  13  -4   8        120.39         87.73        15.18 o                         
  -7  -3   8         11.99         13.06         5.23 o                         
  -6  -3   8        381.98        420.41        19.77 o                         
  -5  -3   8       1917.07       2118.62       116.01 o                         
  -4  -3   8          9.64         12.09         6.88 o                         
  -3  -3   8        203.50        205.99        14.71 o                         
  -2  -3   8        378.43        417.77        20.80 o                         
  -1  -3   8        959.78        961.23        31.71 o                         
   0  -3   8       2164.13       2250.49        55.66 o                         
   1  -3   8        277.95        288.05        13.26 o                         
   2  -3   8       3116.94       3230.83        72.85 o                         
   3  -3   8       3508.14       3694.43        71.56 o                         
   4  -3   8          6.09          7.56         5.09 o                         
   5  -3   8        178.34        180.30         9.13 o                         
   6  -3   8       2204.83       2211.88        47.75 o                         
   7  -3   8        312.86        309.93        12.71 o                         
   8  -3   8        444.74        446.11        17.27 o                         
   9  -3   8        354.31        365.66        15.37 o                         
  10  -3   8        155.46        173.32        13.00 o                         
  11  -3   8        744.36        734.95        32.12 o                         
  12  -3   8         63.17         66.36         9.11 o                         
  13  -3   8         48.18         48.06        14.24 o                         
  -8  -2   8          9.44          7.46         6.58 o                         
  -7  -2   8        562.74        615.46        41.15 o                         
  -6  -2   8        759.94        808.21        29.67 o                         
  -5  -2   8        608.92        681.94        42.37 o                         
  -4  -2   8          1.62          1.70         8.64 o                         
  -3  -2   8        726.21        738.93        23.76 o                         
  -2  -2   8       1147.62       1084.79        31.52 o                         
  -1  -2   8       2483.30       2455.89        57.51 o                         
   0  -2   8        899.81        872.94        23.38 o                         
   1  -2   8        731.82        663.78        18.88 o                         
   2  -2   8         39.75         40.35         4.97 o                         
   3  -2   8       3181.09       3080.16        86.11 o                         
   4  -2   8         22.54         20.15         4.88 o                         
   5  -2   8        515.74        551.88        15.05 o                         
   6  -2   8       2714.77       2831.91        59.67 o                         
   7  -2   8       2823.24       2839.16        58.96 o                         
   8  -2   8        213.01        219.65        12.76 o                         
   9  -2   8        845.33        855.19        27.28 o                         
  10  -2   8        179.03        168.51        11.57 o                         
  11  -2   8        303.41        282.43        22.57 o                         
  12  -2   8         35.69         53.27         8.75 o                         
  13  -2   8         55.10         34.06         6.33 o                         
  14  -2   8        459.76        349.40        29.68 o                         
  -8  -1   8         87.49         94.70         9.98 o                         
  -7  -1   8        697.90        747.53        36.67 o                         
  -6  -1   8        816.39        897.63        36.25 o                         
  -5  -1   8         34.52         37.87         7.61 o                         
  -4  -1   8        236.25        223.46        12.90 o                         
  -3  -1   8       1752.90       1830.56        45.48 o                         
  -2  -1   8        287.22        287.35        12.23 o                         
  -1  -1   8         15.20         18.38         5.37 o                         
   0  -1   8        349.95        374.55        11.84 o                         
   1  -1   8       7888.79       7350.67       136.74 o                         
   2  -1   8       1358.58       1215.57        27.28 o                         
   3  -1   8         50.17         51.20         5.15 o                         
   4  -1   8       3873.11       3921.78       102.61 o                         
   5  -1   8       2837.60       2844.98        56.00 o                         
   6  -1   8        344.76        311.10        10.32 o                         
   7  -1   8       1022.79       1058.47        25.00 o                         
   8  -1   8       1668.05       1746.66        47.33 o                         
   9  -1   8       2248.18       2336.98        59.19 o                         
  10  -1   8        860.51        847.09        32.19 o                         
  11  -1   8         25.45         30.95        10.08 o                         
  12  -1   8        571.15        595.83        41.13 o                         
  13  -1   8        338.56        341.70        35.00 o                         
  14  -1   8        101.64         56.46         5.77 o                         
  -9   0   8        142.74        125.80        11.13 o                         
  -8   0   8        427.54        479.32        22.83 o                         
  -7   0   8        446.12        495.92        17.74 o                         
  -6   0   8         11.85         20.59         7.38 o                         
  -5   0   8        132.82        144.27        11.22 o                         
  -4   0   8       1590.35       1552.81        45.53 o                         
  -3   0   8       1963.95       1947.74        51.21 o                         
  -2   0   8        773.01        764.61        24.17 o                         
  -1   0   8       7653.54       7331.55       160.33 o                         
   0   0   8        479.76        383.67        11.95 o                         
   1   0   8        366.10        438.12        13.57 o                         
   2   0   8        174.94        162.02         8.18 o                         
   3   0   8        488.01        443.92        11.81 o                         
   4   0   8        575.17        573.49        13.76 o                         
   5   0   8       4470.11       4454.36        86.35 o                         
   6   0   8        205.93        190.77         8.76 o                         
   7   0   8       4060.12       4213.26        78.89 o                         
   8   0   8       3073.14       3108.67        70.32 o                         
   9   0   8        968.27        970.57        28.81 o                         
  10   0   8        145.29        145.33        15.38 o                         
  11   0   8        326.74        332.38        21.54 o                         
  12   0   8        618.66        660.97        39.85 o                         
  13   0   8       1374.56       1342.48        62.00 o                         
  14   0   8          6.17          0.78         3.96 o                         
  -9   1   8        166.77        137.82        12.20 o                         
  -8   1   8       1492.96       1745.90        70.74 o                         
  -7   1   8        826.03        909.35        48.53 o                         
  -6   1   8         60.47         69.90        10.33 o                         
  -5   1   8       1290.11       1359.61        45.69 o                         
  -4   1   8       1305.37       1259.28        42.30 o                         
  -3   1   8         58.25         51.94         7.32 o                         
  -2   1   8        907.75        860.59        23.06 o                         
  -1   1   8       1134.46       1057.77        31.99 o                         
   0   1   8       2209.71       1970.76        44.09 o                         
   1   1   8       2393.27       2243.84        53.22 o                         
   2   1   8          9.34         11.33         5.10 o                         
   3   1   8       6696.07       6374.93       211.31 o                         
   4   1   8       1170.04       1034.46        25.88 o                         
   5   1   8        365.59        353.32        11.11 o                         
   6   1   8        402.90        411.15        11.75 o                         
   7   1   8        442.97        443.18        12.52 o                         
   8   1   8        142.29        152.74         9.60 o                         
   9   1   8        543.21        545.73        22.94 o                         
  10   1   8        868.58        916.14        32.10 o                         
  11   1   8       2811.37       2997.18       240.49 o                         
  12   1   8        464.85        484.97        33.71 o                         
  13   1   8         26.86         24.44         9.72 o                         
  14   1   8        237.10        154.71        19.83 o                         
  -9   2   8        328.54        257.82        45.70 o                         
  -8   2   8        231.56        263.86        15.41 o                         
  -7   2   8          2.10          2.36         7.31 o                         
  -6   2   8        230.18        199.67        13.51 o                         
  -5   2   8        737.87        831.84        32.94 o                         
  -4   2   8       1248.40       1187.13        37.42 o                         
  -3   2   8        769.83        773.77        24.52 o                         
  -2   2   8       6838.35       6443.04       131.26 o                         
  -1   2   8        371.08        344.05        11.20 o                         
   0   2   8        679.85        700.43        18.55 o                         
   1   2   8        733.40        658.00        21.27 o                         
   2   2   8        890.67        665.13        40.07 o                         
   3   2   8        492.79        346.65        71.33 o                         
   4   2   8        993.77        898.37        45.32 o                         
   5   2   8        137.13        138.48         9.26 o                         
   6   2   8       4139.28       3865.17        75.11 o                         
   7   2   8       1267.89       1209.90        29.82 o                         
   8   2   8        254.85        252.18        13.39 o                         
   9   2   8        675.79        730.78        33.41 o                         
  10   2   8       1496.94       1623.23        49.93 o                         
  11   2   8       1331.14       1436.52        44.84 o                         
  12   2   8         62.21         58.80        10.21 o                         
  13   2   8        234.40        290.30        17.62 o                         
  14   2   8        273.00        245.70        15.61 o                         
  -9   3   8        433.43        457.05        22.54 o                         
  -8   3   8        333.79        338.90        15.27 o                         
  -7   3   8        317.63        414.49        21.02 o                         
  -6   3   8       3518.87       3964.72       114.45 o                         
  -5   3   8       1006.53        942.63        60.89 o                         
  -4   3   8       1232.88       1172.23        42.16 o                         
  -3   3   8        833.18        822.25        28.19 o                         
  -2   3   8       2320.02       2168.39        57.59 o                         
  -1   3   8        865.13        822.82        25.44 o                         
   0   3   8          7.81          5.64         6.78 o                         
   1   3   8       3816.35       4606.82       333.15 o                         
   2   3   8        584.39        437.01        41.61 o                         
   3   3   8       1391.84       1442.73        71.53 o                         
   4   3   8         43.51         67.41        11.53 o                         
   5   3   8       1146.64        988.34        26.32 o                         
   6   3   8       3148.21       3005.02        58.76 o                         
   7   3   8        357.58        321.38        12.11 o                         
   8   3   8          6.75         10.99         6.79 o                         
   9   3   8        221.82        218.69        13.05 o                         
  10   3   8       3426.05       3700.64        94.08 o                         
  11   3   8        145.52        172.40        13.31 o                         
  12   3   8        512.93        581.53        39.18 o                         
  13   3   8       1842.95       1857.98        94.59 o                         
  14   3   8        455.49        421.56        21.86 o                         
  -9   4   8        140.23        138.74         9.67 o                         
  -8   4   8        220.44        300.86        23.87 o                         
  -7   4   8        277.75        353.06        24.84 o                         
  -6   4   8        281.56        285.74        23.85 o                         
  -5   4   8        547.06        550.65        21.73 o                         
  -4   4   8       1007.49        988.64        32.19 o                         
  -3   4   8       3482.12       3422.16        75.15 o                         
  -2   4   8        236.69        214.99        10.32 o                         
  -1   4   8         11.64         13.13         4.92 o
[truncated: 217,000 more chars]
